# Supplementary material for: Analysis of the interactome of Schistosoma mansoni histone deacetylase 8
Source: PLoS Negl Trop Dis. 2017 Nov 20;11(11):e0006089. doi: 10.1371/journal.pntd.0006089 (PMC5722368; doi:10.1371/journal.pntd.0006089)
Supplement: S1 Table — Identification and functional annotation of SmHDAC8 interactors was performed using Blast 2GO software. (XLS) [file pntd.0006089.s002.xls]

## Sheet: S1 Table 
Seq. Name	Seq. Description	UniProt	Seq. Length	#Hits	min. eValue	mean Similarity	#GOs	Gos (F:Molecular Function, P: Biological Process, C: Cellular Component)	Enzyme Codes	InterProScan
1012-T7	C-terminal-binding protein [Schistosoma mansoni]	G4M046	1089	20	0.0	89.55%	6	F:phosphoglycerate dehydrogenase activity; F:NAD binding; P:oxidation-reduction process; P:glycine metabolic process; P:L-serine biosynthetic process; P:threonine metabolic process	EC:1.1.1.95	IPR006140 (PFAM); IPR016040 (G3DSA:3.40.50.GENE3D); IPR016040 (G3DSA:3.40.50.GENE3D); IPR006139 (PFAM); PTHR10996:SF128 (PANTHER); PTHR10996 (PANTHER); IPR029753 (PROSITE_PATTERNS); IPR029752 (PROSITE_PATTERNS); SSF51735 (SUPERFAMILY); SSF52283 (SUPERFAMILY)
1263_T7	proliferation-associated protein 2g4 (PA2G4, M24 family) [Schistosoma mansoni]	G4LXR6	681	20	3.17908E-111	82.4%	2	F:metallopeptidase activity; P:proteolysis	-	IPR000994 (G3DSA:3.90.230.GENE3D); IPR011991 (G3DSA:1.10.10.GENE3D); PTHR10804:SF11 (PANTHER); PTHR10804 (PANTHER); SSF46785 (SUPERFAMILY)
326-T7	putative smad4 [Schistosoma mansoni] (MH2 domain)	G4V9S7	1080	20	2.99017E-80	87.45%	9	C:nucleus; C:transcription factor complex; C:cytoplasm; F:DNA binding; F:sequence-specific DNA binding transcription factor activity; P:regulation of transcription, DNA-templated; P:transforming growth factor beta receptor signaling pathway; P:regulation of transcription, DNA-templated; F:protein binding	-	IPR001132 (PFAM); IPR017855 (G3DSA:2.60.200.GENE3D); PTHR13703:SF19 (PANTHER); IPR013790 (PANTHER); IPR001132 (PROSITE_PROFILES); IPR008984 (SUPERFAMILY)
486-T7	methyl-CpG binding domain protein 2 [Schistosoma mansoni]	C4Q592	1062	20	8.64592E-160	67.35%	2	C:nucleus; F:DNA binding	-	Coil (COILS); IPR001739 (SMART); IPR001739 (G3DSA:3.30.890.GENE3D); IPR001739 (PFAM); IPR025884 (PFAM); PTHR12396:SF0 (PANTHER); PTHR12396 (PANTHER); IPR001739 (PROSITE_PROFILES); IPR016177 (SUPERFAMILY)
Contig[0134]_@03/03/2015,_16:21_	putative ww domain-binding protein 2 (WBP-2) [Schistosoma mansoni]	G4VNS9	1081	20	2.34364E-159	72.35%	3	P:trehalose biosynthetic process; P:metabolic process; F:catalytic activity		IPR004182 (PFAM); IPR018826 (PFAM); PTHR31606:SF1 (PANTHER); PTHR31606 (PANTHER); SSF50729 (SUPERFAMILY)
178-T7	hypothetical protein Smp_106040 structure specific endonuclease subunit SLX1-like protein [Schistosoma mansoni]	G4VEP1	742	20	8.28243E-116	65.95%	5	C:Slx1-Slx4 complex; F:5'-flap endonuclease activity; P:DNA catabolic process, endonucleolytic; P:DNA repair; P:DNA recombination	-	no IPS match
321-T7	hypothetical protein Smp_154610.2 [Schistosoma mansoni] Fanconi domain	G4LUS4	1000	15	0.0	67.6%	0	-		NON_CYTOPLASMIC_DOMAIN (PHOBIUS); TRANSMEMBRANE (PHOBIUS); CYTOPLASMIC_DOMAIN (PHOBIUS); TMhelix (TMHMM)
1736_T7	hypothetical protein Smp_164690 e3 ubiquitin-protein ligase CHFR like [Schistosoma mansoni]	G4LV31	827	20	6.21562E-172	60.9%	2	F:ligase activity; P:metabolic process	-	PTHR16079:SF2 (PANTHER); PTHR16079 (PANTHER)
Contig[0144]_@03/03/2015,_16:21_	putative cop9 signalosome complex subunit [Schistosoma mansoni]	G4V8G0	1169	20	2.10834E-172	60.0%	3	C:COP9 signalosome; C:cytoplasm; C:nucleus		IPR019585 (PFAM); PTHR14145:SF2 (PANTHER); PTHR14145 (PANTHER)
Contig[0110]_@03/03/2015,_16:21_	putative small nuclear ribonucleoprotein U)1a, U)2b [Schistosoma mansoni]	G4VK63	1103	20	1.77283E-178	87.5%	11	C:nucleoplasm; C:spliceosomal complex; C:U1 snRNP; C:nucleolus; C:cytoplasm; C:viral nucleocapsid; F:nucleotide binding; F:protein binding; F:snRNA binding; F:poly(A) RNA binding; P:mRNA splicing, via spliceosome	-	NON_CYTOPLASMIC_DOMAIN (PHOBIUS); CYTOPLASMIC_DOMAIN (PHOBIUS); TRANSMEMBRANE (PHOBIUS); TMhelix (TMHMM)
682-T7	hypothetical protein Smp_140940 Scaffold protein salvador like [Schistosoma mansoni]	G4V956	873	20	6.02392E-126	61.6%	1	P:signal transduction		TRANSMEMBRANE (PHOBIUS); CYTOPLASMIC_DOMAIN (PHOBIUS); NON_CYTOPLASMIC_DOMAIN (PHOBIUS); TMhelix (TMHMM)
1477_T7	cathepsin B1 isotype 1 SmCB1 [Schistosoma mansoni]	Q8MNY2	742	20	7.10186E-137	91.2%	3	F:cysteine-type endopeptidase activity; P:proteolysis; P:regulation of catalytic activity	EC:3.4.22	IPR000668 (SMART); G3DSA:3.90.70.10 (GENE3D); IPR000668 (PFAM); PTHR12411:SF286 (PANTHER); IPR013128 (PANTHER); IPR025661 (PROSITE_PATTERNS); IPR025660 (PROSITE_PATTERNS); SSF54001 (SUPERFAMILY)
Contig[0114]_@03/03/2015,_16:21_	sh3-domain grb2-like protein B1 (endophilin B1) [Schistosoma mansoni]	G4V6X1	1113	20	5.21553E-176	64.3%	2	C:cytoplasm; F:protein binding	-	Coil (COILS); Coil (COILS); IPR004148 (SMART); IPR027267 (G3DSA:1.20.1270.GENE3D); IPR004148 (PFAM); PTHR10661 (PANTHER); SignalP-TM (SIGNALP_GRAM_POSITIVE); SSF103657 (SUPERFAMILY)
444-T7	putative tensin [Schistosoma mansoni] sh2 motif	G4VN41	1362	20	0.0	57.5%	1	F:protein binding		IPR013625 (PFAM); IPR000980 (G3DSA:3.30.505.GENE3D); PTHR12583:SF7 (PANTHER); PTHR12583 (PANTHER); IPR000980 (PROSITE_PROFILES); IPR000980 (SUPERFAMILY); SSF50729 (SUPERFAMILY)
Contig[0157]_@03/03/2015,_16:21_	putative actin-1 [Schistosoma mansoni]	G4VLW2	280	20	7.16067E-51	98.9%	11	C:nucleus; C:membrane; C:myofibril; C:filamentous actin; C:extracellular vesicular exosome; C:blood microparticle; F:structural constituent of cytoskeleton; F:ATP binding; F:identical protein binding; P:retina homeostasis; P:sarcomere organization	-	G3DSA:3.30.420.40 (GENE3D); IPR004000 (PFAM); PTHR11937:SF163 (PANTHER); IPR004000 (PANTHER); IPR004001 (PROSITE_PATTERNS); SSF53067 (SUPERFAMILY)
Contig[0159]_@03/03/2015,_16:21_	putative actin [Schistosoma mansoni]	G4VLW1	524	20	1.79945E-104	98.2%	26	C:nucleus; C:cytosol; C:plasma membrane; C:postsynaptic density; C:myofibril; C:axon; C:cortical cytoskeleton; C:filamentous actin; C:extracellular vesicular exosome; C:blood microparticle; F:structural constituent of cytoskeleton; F:ATP binding; F:protein kinase binding; F:ubiquitin protein ligase binding; F:identical protein binding; P:retina homeostasis; P:axon guidance; P:cell junction assemb…	-	IPR004000 (SMART); G3DSA:3.90.640.10 (GENE3D); G3DSA:3.30.420.40 (GENE3D); IPR004000 (PFAM); IPR004000 (PANTHER); PTHR11937:SF187 (PANTHER); IPR004001 (PROSITE_PATTERNS); SSF53067 (SUPERFAMILY)
996-T7	unnamed protein product actin 5c like [Schistosoma mansoni]	G4VLN1	557	20	1.05895E-87	95.55%	3		-	CYTOPLASMIC_DOMAIN (PHOBIUS); TRANSMEMBRANE (PHOBIUS); NON_CYTOPLASMIC_DOMAIN (PHOBIUS); TMhelix (TMHMM)
Contig[0109]_@03/03/2015,_16:21_	Rho1 GTPase [Schistosoma mansoni]	Q9XZG7	867	20	8.15068E-138	87.1%	8	C:intracellular; C:membrane; F:GTP binding; P:small GTPase mediated signal transduction; P:obsolete GTP catabolic process; P:intracellular protein transport; F:GTPase activity; P:nucleocytoplasmic transport	-	IPR001806 (PRINTS); IPR020849 (SMART); IPR003578 (SMART); IPR003579 (SMART); IPR002041 (SMART); IPR027417 (G3DSA:3.40.50.GENE3D); IPR005225 (TIGRFAM); IPR001806 (PFAM); PTHR24072 (PANTHER); PTHR24072:SF100 (PANTHER); IPR003578 (PROSITE_PROFILES); IPR027417 (SUPERFAMILY)
Contig[0160]_@03/03/2015,_16:21_	Rho1 GTPase [Schistosoma mansoni]	Q9XZG7	894	20	2.03883E-129	78.4%	6	C:intracellular; C:membrane; F:GTP binding; P:small GTPase mediated signal transduction; P:obsolete GTP catabolic process; P:protein transport	-	IPR001806 (PRINTS); IPR020849 (SMART); IPR003578 (SMART); IPR003579 (SMART); IPR027417 (G3DSA:3.40.50.GENE3D); IPR005225 (TIGRFAM); IPR001806 (PFAM); PTHR24072:SF123 (PANTHER); PTHR24072 (PANTHER); IPR003578 (PROSITE_PROFILES); IPR027417 (SUPERFAMILY)
1719-T7	Rho1 GTPase [Schistosoma mansoni]	Q9XZG7	900	20	8.03973E-134	82.45%	6	C:intracellular; C:membrane; F:GTP binding; P:small GTPase mediated signal transduction; P:protein transport; P:obsolete GTP catabolic process	-	IPR001806 (PRINTS); IPR020849 (SMART); IPR003579 (SMART); IPR003578 (SMART); IPR001806 (PFAM); IPR005225 (TIGRFAM); IPR027417 (G3DSA:3.40.50.GENE3D); PTHR24072:SF100 (PANTHER); PTHR24072 (PANTHER); IPR003578 (PROSITE_PROFILES); IPR027417 (SUPERFAMILY)
266-T7	Rho1 GTPase [Schistosoma mansoni]	Q9XZG7	825	20	1.65545E-133	88.15%	8	C:intracellular; C:plasma membrane; F:GTP binding; P:small GTPase mediated signal transduction; P:nucleocytoplasmic transport; F:GTPase activity; P:obsolete GTP catabolic process; P:intracellular protein transport	-	IPR001806 (PRINTS); IPR003579 (SMART); IPR003578 (SMART); IPR002041 (SMART); IPR020849 (SMART); IPR027417 (G3DSA:3.40.50.GENE3D); IPR001806 (PFAM); IPR005225 (TIGRFAM); PTHR24072 (PANTHER); PTHR24072:SF100 (PANTHER); IPR003578 (PROSITE_PROFILES); IPR027417 (SUPERFAMILY)
113-T7	putative cohesin subunit rad21 [Schistosoma mansoni]	G4VSB2	774	20	1.6472E-70	1	15	C:nuclear chromosome; C:chromosome, centromeric region; C:nucleoplasm; C:cytosol; C:cohesin complex; C:membrane; F:protein binding; P:mitotic S phase; P:mitotic anaphase; P:mitotic prometaphase; P:cytokinesis; P:double-strand break repair; P:regulation of transcription from RNA polymerase II promoter; P:reciprocal meiotic recombination; P:protein localization to chromatin	-	IPR023093 (G3DSA:1.10.10.GENE3D); IPR006909 (PFAM); PTHR12585:SF22 (PANTHER); PTHR12585 (PANTHER); SSF46785 (SUPERFAMILY)
1260_T7	krab-a domain-containing protein [Schistosoma mansoni]	G4VF35	910	20	1.0825E-144	1	4	F:nucleic acid binding; F:aspartic-type endopeptidase activity; P:proteolysis; P:DNA integration	EC:3.4.23	PTHR24559:SF165 (PANTHER); PTHR24559 (PANTHER)
90-T7	actin-related protein 10, arp10 [Schistosoma mansoni]	G4V8Q5	546	20	9.25603E-70	75.95%	2	C:intracellular; P:cellular process	-	NON_CYTOPLASMIC_DOMAIN (PHOBIUS); TRANSMEMBRANE (PHOBIUS); CYTOPLASMIC_DOMAIN (PHOBIUS); TMhelix (TMHMM)
144-T7	cysteine synthase, putative [Schistosoma mansoni]	G4LXX5	693	20	4.07849E-120	62.55%	2	P:cellular amino acid metabolic process; P:single-multicellular organism process	-	G3DSA:3.40.50.1100 (GENE3D); G3DSA:3.10.580.10 (GENE3D); PTHR10314 (PANTHER); PTHR10314:SF48 (PANTHER); SSF54631 (SUPERFAMILY)
284-T7	nitrilase-related [Schistosoma mansoni]	G4M1E1	1000	20	0.0	73.25%	6	F:nitrilase activity; F:beta-ureidopropionase activity; P:nitrile metabolic process; P:pyrimidine nucleobase metabolic process; P:pantothenate biosynthetic process; P:beta-alanine metabolic process	EC:3.5.1.6; EC:3.5.5.1	IPR003010 (G3DSA:3.60.110.GENE3D); IPR003010 (PFAM); PTHR23088:SF20 (PANTHER); PTHR23088 (PANTHER); IPR003010 (PROSITE_PROFILES); IPR003010 (SUPERFAMILY)
2102_T7	atp synthase delta chain mitochondrial [Schistosoma mansoni]	C4QJA1	615	20	1.04451E-111	74.05%	5	C:proton-transporting ATP synthase complex, catalytic core F(1); F:proton-transporting ATP synthase activity, rotational mechanism; F:proton-transporting ATPase activity, rotational mechanism; P:ATP synthesis coupled proton transport; P:oxidative phosphorylation	-	no IPS match
1829_T7	putative proteolipid protein (PLP) [Schistosoma mansoni]	G4VG03	1000	20	4.85539E-158	55.65%	1	C:integral component of membrane	-	IPR001614 (PFAM); PTHR11683:SF12 (PANTHER); IPR001614 (PANTHER); TRANSMEMBRANE (PHOBIUS); TRANSMEMBRANE (PHOBIUS); TRANSMEMBRANE (PHOBIUS); CYTOPLASMIC_DOMAIN (PHOBIUS); CYTOPLASMIC_DOMAIN (PHOBIUS); NON_CYTOPLASMIC_DOMAIN (PHOBIUS); NON_CYTOPLASMIC_DOMAIN (PHOBIUS); TRANSMEMBRANE (PHOBIUS); CYTOPLASMIC_DOMAIN (PHOBIUS); TMhelix (TMHMM); TMhelix (TMHMM); TMhelix (TMHMM); TMhelix (TMHMM)
217-T7	putative nadh-ubiquinone oxydoreductase 24kD subunit [Schistosoma mansoni]	G4VK53	833	20	2.20699E-159	83.6%	13	C:mitochondrial respiratory chain complex I; C:plasma membrane respiratory chain complex I; F:NADH dehydrogenase (ubiquinone) activity; F:electron carrier activity; F:metal ion binding; F:2 iron, 2 sulfur cluster binding; P:mitochondrial electron transport, NADH to ubiquinone; P:nervous system development; P:cardiac muscle tissue development; P:ubiquinone biosynthetic process; P:sodium ion transp…	EC:1.6.5.3	IPR002023 (PIRSF); IPR012336 (G3DSA:3.40.30.GENE3D); IPR002023 (TIGRFAM); PF01257 (PFAM); PTHR10371 (PANTHER); PTHR10371:SF3 (PANTHER); IPR002023 (PROSITE_PATTERNS); IPR012336 (SUPERFAMILY)
Contig[0112]_@03/03/2015,_16:21_	hypothetical protein Smp_171900 NADH dehydrogenase [Schistosoma mansoni]	G4VRJ2	531	20	6.69667E-50	71.9%	3	P:oxidation-reduction process; F:oxidoreductase activity; F:NADH dehydrogenase activity		no IPS match
665_T7	rab11, putative [Schistosoma mansoni]	G4LZE0	840	20	4.23578E-131	81.45%	14	C:endomembrane system; C:membrane-bounded vesicle; C:intracellular membrane-bounded organelle; C:cytoplasmic part; F:GTP binding; P:small GTPase mediated signal transduction; P:cellular component organization; P:generation of neurons; P:single-organism cellular localization; C:membrane; P:obsolete GTP catabolic process; P:nucleocytoplasmic transport; P:intracellular protein transport; F:GTPase ac…	-	IPR001806 (PRINTS); IPR003579 (SMART); IPR020849 (SMART); IPR003578 (SMART); IPR002041 (SMART); IPR001806 (PFAM); IPR027417 (G3DSA:3.40.50.GENE3D); IPR005225 (TIGRFAM); PTHR24073:SF87 (PANTHER); PTHR24073 (PANTHER); PS51419 (PROSITE_PROFILES); IPR027417 (SUPERFAMILY)
674-T7	putative granulin [Schistosoma mansoni]	G4V751	841	7	1.94855E-103	62.29%	0			CYTOPLASMIC_DOMAIN (PHOBIUS); NON_CYTOPLASMIC_DOMAIN (PHOBIUS); TRANSMEMBRANE (PHOBIUS); TMhelix (TMHMM)
Contig[0117]_@03/03/2015,_16:21_	putative collagen alpha-1(V) chain [Schistosoma mansoni]	G4VJQ2	1579	20	2.35285E-129	66.2%	3	C:collagen trimer; F:extracellular matrix structural constituent; C:proteinaceous extracellular matrix	-	IPR000885 (SMART); IPR000885 (PFAM); IPR008160 (PFAM); PTHR24023 (PANTHER); IPR000885 (PRODOM); IPR000885 (PROSITE_PROFILES)
Contig[0120]_@03/03/2015,_16:21_	putative collagen alpha-1(V) chain precursor [Schistosoma mansoni]	G4V8A8	1095	20	3.73442E-160	61.85%	3	C:collagen trimer; F:extracellular matrix structural constituent; C:proteinaceous extracellular matrix	-	no IPS match
Contig[0118]_@03/03/2015,_16:21_	putative cellular nucleic acid-binding protein [Schistosoma mansoni]	G4VJQ6	441	20	1.84102E-39	67.4%	2	F:nucleic acid binding; F:zinc ion binding	-	IPR001878 (SMART); IPR001878 (G3DSA:4.10.60.GENE3D); IPR001878 (PFAM); PTHR23002 (PANTHER); IPR001878 (PROSITE_PROFILES); IPR001878 (PROSITE_PROFILES); IPR001878 (PROSITE_PROFILES); IPR001878 (PROSITE_PROFILES); IPR001878 (SUPERFAMILY); IPR001878 (SUPERFAMILY)
Contig[0141]_@03/03/2015,_16:21_	Microsomal GST-3 (glutathione s-transferase 3) [Schistosoma mansoni]	G4VH65	591	20	3.24251E-100	74.9%	10	C:endomembrane system; C:intracellular membrane-bounded organelle; F:glutathione transferase activity; F:glutathione peroxidase activity; P:response to organonitrogen compound; P:oxidation-reduction process; P:glutathione metabolic process; P:glutathione conjugation reaction; P:peroxidase reaction; P:response to oxidative stress	EC:2.5.1.18; EC:1.11.1.9	IPR001129 (PFAM); IPR023352 (G3DSA:1.20.120.GENE3D); PTHR10250 (PANTHER); PTHR10250:SF15 (PANTHER); TRANSMEMBRANE (PHOBIUS); CYTOPLASMIC_DOMAIN (PHOBIUS); TRANSMEMBRANE (PHOBIUS); TRANSMEMBRANE (PHOBIUS); NON_CYTOPLASMIC_DOMAIN (PHOBIUS); TRANSMEMBRANE (PHOBIUS); CYTOPLASMIC_DOMAIN (PHOBIUS); NON_CYTOPLASMIC_DOMAIN (PHOBIUS); NON_CYTOPLASMIC_DOMAIN (PHOBIUS); SSF161084 (SUPERFAMILY); TMhelix (TMH…
243-T7	peter pan-related [Schistosoma mansoni]	G4M212	1588	9	0.0	69.0%	1	F:metal ion binding		no IPS match
Contig[0151]_@03/03/2015,_16:21_	hypothetical protein Smp_019060 [Schistosoma mansoni] protein transport protein sec61 subunit partial like	G4VG47	390	20	9.34861E-28	92.1%	6	F:poly(A) RNA binding; F:epidermal growth factor binding; P:protein import into nucleus, translocation; P:ER-associated ubiquitin-dependent protein catabolic process; P:retrograde protein transport, ER to cytosol; C:Sec61 translocon complex	-	IPR016482 (PFAM); IPR030671 (PANTHER); NON_CYTOPLASMIC_DOMAIN (PHOBIUS); CYTOPLASMIC_DOMAIN (PHOBIUS); TRANSMEMBRANE (PHOBIUS); SignalP-TM (SIGNALP_GRAM_POSITIVE); TMhelix (TMHMM)
Contig[0156]_@03/03/2015,_16:21_	sly1-related [Schistosoma mansoni] sec1 family domain containing protein 1 like	G4VC78	1122	20	1.33825E-125	62.6%	1	P:vesicle docking involved in exocytosis	-	TRANSMEMBRANE (PHOBIUS); NON_CYTOPLASMIC_DOMAIN (PHOBIUS); NON_CYTOPLASMIC_DOMAIN (PHOBIUS); TRANSMEMBRANE (PHOBIUS); CYTOPLASMIC_DOMAIN (PHOBIUS); TMhelix (TMHMM)
112-T7	eggshell protein, putative [Schistosoma mansoni]	G4LYJ6	789	12	5.74454E-91	1	0	-		IPR012615 (PFAM); CYTOPLASMIC_DOMAIN (PHOBIUS); TRANSMEMBRANE (PHOBIUS); NON_CYTOPLASMIC_DOMAIN (PHOBIUS); TMhelix (TMHMM)
509-T7	egf-like domain protein [Schistosoma mansoni] + domain IgG-like	G4V9N7	1000	9	0.0	73.0%	1	F:protein binding		IPR023413 (G3DSA:2.40.155.GENE3D); IPR011042 (G3DSA:2.120.10.GENE3D); PF13895 (PFAM); IPR013783 (G3DSA:2.60.40.GENE3D); IPR007110 (PROSITE_PROFILES); SSF63825 (SUPERFAMILY); SSF48726 (SUPERFAMILY)
2275_T7#2	MEG-14 [Schistosoma mansoni]	G4V6N9	522							CYTOPLASMIC_DOMAIN (PHOBIUS); NON_CYTOPLASMIC_DOMAIN (PHOBIUS); TRANSMEMBRANE (PHOBIUS); SignalP-TM (SIGNALP_GRAM_POSITIVE); TMhelix (TMHMM)
1571_T7	hypothetical protein Smp_176510		779	20	8.71722E-99	95.25%	3	C:mitochondrion; C:cytosol; P:cobalamin metabolic process	-	IPR019362 (PFAM); IPR019362 (PANTHER); SignalP-TM (SIGNALP_GRAM_POSITIVE)
1726_T7	hypothetical protein Smp_140720		877	3	5.68886E-153	83.67%	0	-		no IPS match
1827_T7	hypothetical protein Smp_131110.5 [Schistosoma mansoni]		709	11	1.18123E-36	88.82%	0	-		CYTOPLASMIC_DOMAIN (PHOBIUS); CYTOPLASMIC_DOMAIN (PHOBIUS); CYTOPLASMIC_DOMAIN (PHOBIUS); TRANSMEMBRANE (PHOBIUS); TRANSMEMBRANE (PHOBIUS); NON_CYTOPLASMIC_DOMAIN (PHOBIUS); NON_CYTOPLASMIC_DOMAIN (PHOBIUS); TRANSMEMBRANE (PHOBIUS); TRANSMEMBRANE (PHOBIUS); TMhelix (TMHMM); TMhelix (TMHMM); TMhelix (TMHMM); TMhelix (TMHMM)
2139_T7	Schistosoma mansoni strain Puerto Rico chromosome W, complete genome		947	0			0	-		CYTOPLASMIC_DOMAIN (PHOBIUS); TRANSMEMBRANE (PHOBIUS); NON_CYTOPLASMIC_DOMAIN (PHOBIUS); TMhelix (TMHMM)
2295_T7	Large subunit ribosomal RNA (mitochondrial gene)		573	0			0	-		TMhelix (TMHMM)
Contig[0152]_@03/03/2015,_16:21_	hypothetical protein MS3_07089		427	1	4.16502E-13	72.0%	0	-		Coil (COILS)
87-T7	---Non Annotated---		318	0			0	-		no IPS match
