# Supplementary material for: Analysis of the interactome of Schistosoma mansoni histone deacetylase 8
Source: PLoS Negl Trop Dis. 2017 Nov 20;11(11):e0006089. doi: 10.1371/journal.pntd.0006089 (PMC5722368; doi:10.1371/journal.pntd.0006089)
Supplement: S2 Table — Sheet “IP1-IP2-IP3 full list” contains the 1,500 different proteins identified from the three independent Co-IP/MS experiments IP1, IP2, IP3 respectively. Sheets “IP1 screen”, “IP2 screen” and “IP3 screen” contain the 57, 65 and 51 different proteins obtained after the selection step (cf. manuscript for details) for IP1, IP2 and IP3 respectively. Sheet “160 selected proteins” contains the 160 different proteins from IP1, IP2 and IP3. (XLSX) [file pntd.0006089.s003.xlsx]

## Sheet: IP1-IP2-IP3 full list
			Total number of peptide								Percentage sequence coverage								Peptide sequence								Number of shared peptide								Other Proteins								Total number of spectra
Protein name All the lines refer to distinct proteins or isoforms. Duplicate lines due to double annotations for the same protein have been removed.	Protein accession numbers	Protein molecular weight (Da)	IP1 IgG C-	IP1 HDAC8	IP2 IgG C-	IP2a HDAC8	IP2b HDAC8	IP3 IgG C-	IP3a HDAC8	IP3b HDAC8	IP1 IgG C-	IP1 HDAC8	IP2 IgG C-	IP2a HDAC8	IP2b HDAC8	IP3 IgG C-	IP3a HDAC8	IP3b HDAC8	IP1 IgG C-	IP1 HDAC8	IP2 IgG C-	IP2a HDAC8	IP2b HDAC8	IP3 IgG C-	IP3a HDAC8	IP3b HDAC8	IP1 IgG C-	IP1 HDAC8	IP2 IgG C-	IP2a HDAC8	IP2b HDAC8	IP3 IgG C-	IP3a HDAC8	IP3b HDAC8	IP1 IgG C-	IP1 HDAC8	IP2 IgG C-	IP2a HDAC8	IP2b HDAC8	IP3 IgG C-	IP3a HDAC8	IP3b HDAC8	IP1 IgG C-	IP1 HDAC8	IP2 IgG C-	IP2a HDAC8	IP2b HDAC8	IP3 IgG C-	IP3a HDAC8
14 kDa fatty acid-binding protein OS=Schistosoma mansoni (Blood fluke) PE=1 SV=1	sp|P29498|FABP_SCHMA,tr|G4M131|G4M131_SCHMA	14847.6	6	6	7	7	4	3	4	3	0.526	0.564	0.526	0.624	0.391	0.293	0.391	0.278	EVDGDTMKTTVTVGDVTAIR-FGEEFDEKTSDGR-LTQTQVDPK-MTmLTESTFK-QIGNTVTPTVTFTMDGDK-TTVTVGDVTAIR	FGEEFDEKTSDGR-LSESHNFDAVMSK-LTQTQVDPK-MTMLTESTFK-QIGNTVTPTVTFTMDGDK-TTVTVGDVTAIR	EVDGDTmKTTVTVGDVTAIR-LSESHNFDAVMSK-LTQTQVDPK-MTMLTESTFK-QIGNTVTPTVTFTMDGDK-QIGNTVTPTVTFTMDGDKMTMLTESTFK-TTVTVGDVTAIR	EVDGDTMKTTVTVGDVTAIR-FGEEFDEKTSDGR-LSESHNFDAVmSK-LTQTQVDPK-MTMLTESTFK-QIGNTVTPTVTFTMDGDKMTMLTESTFK-TTVTVGDVTAIR	LSESHNFDAVMSK-LTQTQVDPK-QIGNTVTPTVTFTMDGDK-TTVTVGDVTAIR	LTQTQVDPK-QIGNTVTPTVTFTMDGDK-TTVTVGDVTAIR	LSESHNFDAVMSK-LTQTQVDPK-QIGNTVTPTVTFTMDGDK-TTVTVGDVTAIR	LTQTQVDPK-MTMLTESTFK-QIGNTVTPTVTFTMDGDK	0	0	0	0	0	0	0	0	0	0	0	0	0	0	0	0	9	6	14	10	4	3	4
14-3-3 epsilon OS=Schistosoma mansoni (Blood fluke) GN=Smp_034840.1 PE=3 SV=1	tr|G4V8B1|G4V8B1_SCHMA	26059.3	14	13	6	6	9	5	3	4	0.617	0.529	0.33	0.383	0.467	0.229	0.189	0.198	AAEESNKAYQEASEIAATQLFPTHPIR-AYQEASEIAATQLFPTHPIR-DILELIDKYLIK-DNLTLWTSDPER-DSTLIMQLLR-EVVEMAEELTVEER-LAQAAFDDAIAK-LAQAAFDDAIAKLDQLSEESYK-LDQLSEESYKDSTLIMQLLR-NLLSVAYKNVIGSR-VFSAVEQTEGNR-VFSAVEQTEGNRGNAEK-YMAEFSVDPQR-YMAEFSVDPQRK	AYQEASEIAATQLFPTHPIR-DILELIDKYLIK-DNLTLWTSDPER-DNLTLWTSDPERDDNVK-DSTLImQLLR-EVLESELDR-EVVEmAEELTVEER-FREVLESELDR-LAQAAFDDAIAK-LAQAAFDDAIAKLDQLSEESYK-LDQLSEESYKDSTLIMQLLR-VSKDILELIDK-YMAEFSVDPQR	AYQEASEIAATQLFPTHPIR-DILELIDKYLIK-DSTLImQLLR-LDQLSEESYK-VFSAVEQTEGNR-YMAEFSVDPQR	AYQEASEIAATQLFPTHPIR-DILELIDKYLIK-DNLTLWTSDPER-LDQLSEESYKDSTLIMQLLR-VFSAVEQTEGNR-YMAEFSVDPQR	AYQEASEIAATQLFPTHPIR-DILELIDKYLIK-DSTLIMQLLR-EVVEmAEELTVEER-LAQAAFDDAIAK-LDQLSEESYKDSTLIMQLLR-VFSAVEQTEGNR-VFSAVEQTEGNRGNAEK-YMAEFSVDPQR	DSTLImQLLR-EVLESELDR-LDQLSEESYK-VFSAVEQTEGNR-YMAEFSVDPQR	AYQEASEIAATQLFPTHPIR-VFSAVEQTEGNR-YMAEFSVDPQR	DSTLImQLLR-LAQAAFDDAIAK-VFSAVEQTEGNR-YMAEFSVDPQR	14	13	6	6	9	5	3	4	tr|Q9U491|Q9U491_SCHMA-sp|Q26537|14332_SCHMA,tr|Q95W36|Q95W36_SCHMA,sp|Q26540|14331_SCHMA,tr|G4LUI9|G4LUI9_SCHMA,tr|G4LUI7|G4LUI7_SCHMA,tr|Q9U491|Q9U491_SCHMA	tr|Q9U491|Q9U491_SCHMA-sp|Q26537|14332_SCHMA,tr|Q95W36|Q95W36_SCHMA,tr|Q9U491|Q9U491_SCHMA,tr|G4LUI7|G4LUI7_SCHMA,sp|Q26540|14331_SCHMA,tr|G4LUI9|G4LUI9_SCHMA	tr|Q9U491|Q9U491_SCHMA-tr|Q95W36|Q95W36_SCHMA,sp|Q26537|14332_SCHMA,tr|G4LUI7|G4LUI7_SCHMA,tr|Q9U491|Q9U491_SCHMA,sp|Q26540|14331_SCHMA,tr|G4LUI9|G4LUI9_SCHMA	tr|Q9U491|Q9U491_SCHMA	tr|Q9U491|Q9U491_SCHMA-sp|Q26537|14332_SCHMA,tr|Q95W36|Q95W36_SCHMA,tr|Q9U491|Q9U491_SCHMA,sp|Q26540|14331_SCHMA,tr|G4LUI9|G4LUI9_SCHMA,tr|G4LUI7|G4LUI7_SCHMA	tr|Q95W36|Q95W36_SCHMA,tr|G4LUI7|G4LUI7_SCHMA,tr|Q9U491|Q9U491_SCHMA,sp|Q26540|14331_SCHMA,tr|G4LUI9|G4LUI9_SCHMA-tr|Q9U491|Q9U491_SCHMA	tr|Q9U491|Q9U491_SCHMA	tr|Q95W36|Q95W36_SCHMA,tr|Q9U491|Q9U491_SCHMA,sp|Q26540|14331_SCHMA,tr|G4LUI9|G4LUI9_SCHMA,tr|G4LUI7|G4LUI7_SCHMA-tr|Q9U491|Q9U491_SCHMA	20	22	9	11	15	7	3
14-3-3 epsilon OS=Schistosoma mansoni (Blood fluke) GN=Smp_034840.3 PE=2 SV=1	tr|Q9U491|Q9U491_SCHMA	28755.4	16	15	7	8	10	6	3	4	0.598	0.518	0.394	0.442	0.462	0.245	0.173	0.181	AAEESNKAYQEASEIAATQLFPTHPIR-AYQEASEIAATQLFPTHPIR-DILELIDKYLIK-DNLTLWTSDPER-DSTLIMQLLR-EVVEMAEELTVEER-LAQAAFDDAIAK-LAQAAFDDAIAKLDQLSEESYK-LDQLSEESYKDSTLIMQLLR-NLLSVAYKNVIGSR-VFSAVEQTEGNR-VFSAVEQTEGNRGNAEK-YDEMVDAMK-YDEMVDAmKEVVEMAEELTVEER-YMAEFSVDPQR-YMAEFSVDPQRK	AYQEASEIAATQLFPTHPIR-DILELIDKYLIK-DNLTLWTSDPER-DNLTLWTSDPERDDNVK-DSTLImQLLR-EVLESELDR-EVVEmAEELTVEER-FREVLESELDR-LAQAAFDDAIAK-LAQAAFDDAIAKLDQLSEESYK-LDQLSEESYKDSTLIMQLLR-VSKDILELIDK-YDEMVDAMK-YDEmVDAmKEVVEMAEELTVEER-YMAEFSVDPQR	AYQEASEIAATQLFPTHPIR-DILELIDKYLIK-DSTLImQLLR-LDQLSEESYK-VFSAVEQTEGNR-YDEMVDAMKEVVEMAEELTVEER-YMAEFSVDPQR	AYQEASEIAATQLFPTHPIR-DILELIDKYLIK-DNLTLWTSDPER-LDQLSEESYKDSTLIMQLLR-VFSAVEQTEGNR-YDEMVDAMK-YDEMVDAmKEVVEMAEELTVEER-YMAEFSVDPQR	AYQEASEIAATQLFPTHPIR-DILELIDKYLIK-DSTLIMQLLR-EVVEmAEELTVEER-LAQAAFDDAIAK-LDQLSEESYKDSTLIMQLLR-VFSAVEQTEGNR-VFSAVEQTEGNRGNAEK-YDEMVDAMKEVVEMAEELTVEER-YMAEFSVDPQR	DSTLImQLLR-EVLESELDR-LDQLSEESYK-VFSAVEQTEGNR-YDEMVDAMK-YMAEFSVDPQR	AYQEASEIAATQLFPTHPIR-VFSAVEQTEGNR-YMAEFSVDPQR	DSTLImQLLR-LAQAAFDDAIAK-VFSAVEQTEGNR-YMAEFSVDPQR	14	13	6	6	9	5	3	4	tr|G4V8B1|G4V8B1_SCHMA-sp|Q26537|14332_SCHMA,tr|Q95W36|Q95W36_SCHMA,sp|Q26540|14331_SCHMA,tr|G4LUI9|G4LUI9_SCHMA,tr|G4LUI7|G4LUI7_SCHMA,tr|G4V8B1|G4V8B1_SCHMA	tr|G4V8B1|G4V8B1_SCHMA-sp|Q26537|14332_SCHMA,tr|Q95W36|Q95W36_SCHMA,tr|G4V8B1|G4V8B1_SCHMA,tr|G4LUI7|G4LUI7_SCHMA,sp|Q26540|14331_SCHMA,tr|G4LUI9|G4LUI9_SCHMA	tr|G4V8B1|G4V8B1_SCHMA-tr|Q95W36|Q95W36_SCHMA,sp|Q26537|14332_SCHMA,tr|G4LUI7|G4LUI7_SCHMA,tr|G4V8B1|G4V8B1_SCHMA,sp|Q26540|14331_SCHMA,tr|G4LUI9|G4LUI9_SCHMA	tr|G4V8B1|G4V8B1_SCHMA	tr|G4V8B1|G4V8B1_SCHMA-sp|Q26537|14332_SCHMA,tr|Q95W36|Q95W36_SCHMA,sp|Q26540|14331_SCHMA,tr|G4LUI9|G4LUI9_SCHMA,tr|G4V8B1|G4V8B1_SCHMA,tr|G4LUI7|G4LUI7_SCHMA	tr|Q95W36|Q95W36_SCHMA,tr|G4LUI7|G4LUI7_SCHMA,tr|G4V8B1|G4V8B1_SCHMA,sp|Q26540|14331_SCHMA,tr|G4LUI9|G4LUI9_SCHMA-tr|G4V8B1|G4V8B1_SCHMA	tr|G4V8B1|G4V8B1_SCHMA	tr|Q95W36|Q95W36_SCHMA,sp|Q26540|14331_SCHMA,tr|G4LUI9|G4LUI9_SCHMA,tr|G4LUI7|G4LUI7_SCHMA,tr|G4V8B1|G4V8B1_SCHMA-tr|G4V8B1|G4V8B1_SCHMA	23	24	10	13	16	8	3
14-3-3 epsilon 2 OS=Schistosoma mansoni (Blood fluke) GN=Smp_002410 PE=2 SV=1	tr|Q95W36|Q95W36_SCHMA	28433.2	3	3	1		3	1		1	0.161	0.153	0.0402		0.116	0.0402		0.0402	DAAENSLcAYK-DSTIIMQLLR-VAFDSAIAELDTLSEESYKDSTIIMQLLR	DSTIImQLLR-GSDEIHITK-VAFDSAIAELDTLSEESYK	DSTIImQLLR		DSTIIMQLLR-VAFDSAIAELDTLSEESYK-VAFDSAIAELDTLSEESYKDSTIIMQLLR	DSTIImQLLR		DSTIImQLLR	1	1	1		1	1		1	sp|Q26537|14332_SCHMA,sp|Q26540|14331_SCHMA,tr|G4LUI9|G4LUI9_SCHMA,tr|G4LUI7|G4LUI7_SCHMA,tr|G4V8B1|G4V8B1_SCHMA,tr|Q9U491|Q9U491_SCHMA	sp|Q26537|14332_SCHMA,tr|Q9U491|Q9U491_SCHMA,tr|G4V8B1|G4V8B1_SCHMA,tr|G4LUI7|G4LUI7_SCHMA,sp|Q26540|14331_SCHMA,tr|G4LUI9|G4LUI9_SCHMA	sp|Q26537|14332_SCHMA,tr|G4LUI7|G4LUI7_SCHMA,tr|Q9U491|Q9U491_SCHMA,tr|G4V8B1|G4V8B1_SCHMA,sp|Q26540|14331_SCHMA,tr|G4LUI9|G4LUI9_SCHMA		sp|Q26537|14332_SCHMA,tr|Q9U491|Q9U491_SCHMA,sp|Q26540|14331_SCHMA,tr|G4LUI9|G4LUI9_SCHMA,tr|G4V8B1|G4V8B1_SCHMA,tr|G4LUI7|G4LUI7_SCHMA	tr|G4LUI7|G4LUI7_SCHMA,tr|Q9U491|Q9U491_SCHMA,tr|G4V8B1|G4V8B1_SCHMA,sp|Q26540|14331_SCHMA,tr|G4LUI9|G4LUI9_SCHMA		tr|Q9U491|Q9U491_SCHMA,sp|Q26540|14331_SCHMA,tr|G4LUI9|G4LUI9_SCHMA,tr|G4LUI7|G4LUI7_SCHMA,tr|G4V8B1|G4V8B1_SCHMA	6	7	2		4	3
14-3-3 protein homolog 1 OS=Schistosoma mansoni (Blood fluke) PE=2 SV=1	sp|Q26540|14331_SCHMA,tr|G4LUI9|G4LUI9_SCHMA	28372.7	12	9	10	9	8	6	5	5	0.579	0.413	0.409	0.409	0.329	0.278	0.238	0.242	ATTAAENLPTTHPIR-DLSNTDLVHIAK-DSTLIMQLLR-ELNTIcNQVLALLEDYLLPNASPDDSK-NLLSVAYKNVVGAR-SAFDSAIAELDQLQDDSYKDSTLIMQLLR-tTSWVLQSK-YDDMAAAMK-YDDMAAAMKR-YLAEVATDDAR-YLAEVATDDARTEVVQK-YTEASGNLGNEER	ATTAAENLPTTHPIR-DLSNTDLVHIAK-DSTLImQLLR-NLLSVAYKNVVGAR-SAFDSAIAELDQLQDDSYK-YDDMAAAMK-YDDMAAAMKR-YLAEVATDDAR-YTEASGNLGNEER	ATTAAENLPTTHPIR-DLSNTDLVHIAK-DSTLImQLLR-LAEQAERYDDMAAAMK-SAFDSAIAELDQLQDDSYK-SAFDSAIAELDQLQDDSYKDSTLIMQLLR-YDDMAAAMKR-YLAEVATDDAR-YLAEVATDDARTEVVQK-YTEASGNLGNEER	ATTAAENLPTTHPIR-DLSNTDLVHIAK-LAEQAERYDDMAAAMK-SAFDSAIAELDQLQDDSYK-SAFDSAIAELDQLQDDSYKDSTLImQLLR-YDDMAAAMK-YDDmAAAMKR-YLAEVATDDARTEVVQK-YTEASGNLGNEER	ATTAAENLPTTHPIR-DLSNTDLVHIAK-DSTLIMQLLR-SAFDSAIAELDQLQDDSYK-SAFDSAIAELDQLQDDSYKDSTLImQLLR-YDDMAAAMK-YDDmAAAMKR-YLAEVATDDARTEVVQK	ATTAAENLPTTHPIR-DLSNTDLVHIAK-DSTLImQLLR-YDDMAAAMK-YLAEVATDDAR-YTEASGNLGNEER	ATTAAENLPTTHPIR-DLSNTDLVHIAK-YDDMAAAMK-YLAEVATDDAR-YTEASGNLGNEER	ATTAAENLPTTHPIR-DLSNTDLVHIAK-DSTLImQLLR-YLAEVATDDAR-YTEASGNLGNEER	5	5	5	5	5	2	1	1	sp|Q26537|14332_SCHMA,tr|Q95W36|Q95W36_SCHMA,tr|G4LUI7|G4LUI7_SCHMA,tr|G4V8B1|G4V8B1_SCHMA,tr|Q9U491|Q9U491_SCHMA-sp|Q26537|14332_SCHMA,tr|G4LUI7|G4LUI7_SCHMA-tr|G4LUI7|G4LUI7_SCHMA	sp|Q26537|14332_SCHMA,tr|Q95W36|Q95W36_SCHMA,tr|Q9U491|Q9U491_SCHMA,tr|G4V8B1|G4V8B1_SCHMA,tr|G4LUI7|G4LUI7_SCHMA-sp|Q26537|14332_SCHMA,tr|G4LUI7|G4LUI7_SCHMA-tr|G4LUI7|G4LUI7_SCHMA	tr|Q95W36|Q95W36_SCHMA,sp|Q26537|14332_SCHMA,tr|G4LUI7|G4LUI7_SCHMA,tr|Q9U491|Q9U491_SCHMA,tr|G4V8B1|G4V8B1_SCHMA-tr|G4LUI7|G4LUI7_SCHMA	tr|G4LUI7|G4LUI7_SCHMA	sp|Q26537|14332_SCHMA,tr|Q95W36|Q95W36_SCHMA,tr|Q9U491|Q9U491_SCHMA,tr|G4V8B1|G4V8B1_SCHMA,tr|G4LUI7|G4LUI7_SCHMA-tr|G4LUI7|G4LUI7_SCHMA	tr|Q95W36|Q95W36_SCHMA,tr|G4LUI7|G4LUI7_SCHMA,tr|Q9U491|Q9U491_SCHMA,tr|G4V8B1|G4V8B1_SCHMA-tr|G4LUI7|G4LUI7_SCHMA	tr|G4LUI7|G4LUI7_SCHMA	tr|Q95W36|Q95W36_SCHMA,tr|Q9U491|Q9U491_SCHMA,tr|G4LUI7|G4LUI7_SCHMA,tr|G4V8B1|G4V8B1_SCHMA	17	21	15	15	14	10	6
14-3-3 protein homolog 2 OS=Schistosoma mansoni (Blood fluke) PE=2 SV=1	sp|Q26537|14332_SCHMA	24608.5	2	2	1		1				0.112	0.112	0.0467		0.0467				DSTLIMQLLR-NLLSVAYKNVVGAR	DSTLImQLLR-NLLSVAYKNVVGAR	DSTLImQLLR		DSTLIMQLLR				2	2	1		1				tr|Q95W36|Q95W36_SCHMA,sp|Q26540|14331_SCHMA,tr|G4LUI9|G4LUI9_SCHMA,tr|G4LUI7|G4LUI7_SCHMA,tr|G4V8B1|G4V8B1_SCHMA,tr|Q9U491|Q9U491_SCHMA-sp|Q26540|14331_SCHMA,tr|G4LUI9|G4LUI9_SCHMA,tr|G4LUI7|G4LUI7_SCHMA	tr|Q95W36|Q95W36_SCHMA,tr|Q9U491|Q9U491_SCHMA,tr|G4V8B1|G4V8B1_SCHMA,tr|G4LUI7|G4LUI7_SCHMA,sp|Q26540|14331_SCHMA,tr|G4LUI9|G4LUI9_SCHMA-tr|G4LUI7|G4LUI7_SCHMA,sp|Q26540|14331_SCHMA,tr|G4LUI9|G4LUI9_SCHMA	tr|Q95W36|Q95W36_SCHMA,tr|G4LUI7|G4LUI7_SCHMA,tr|Q9U491|Q9U491_SCHMA,tr|G4V8B1|G4V8B1_SCHMA,sp|Q26540|14331_SCHMA,tr|G4LUI9|G4LUI9_SCHMA		tr|Q95W36|Q95W36_SCHMA,tr|Q9U491|Q9U491_SCHMA,sp|Q26540|14331_SCHMA,tr|G4LUI9|G4LUI9_SCHMA,tr|G4V8B1|G4V8B1_SCHMA,tr|G4LUI7|G4LUI7_SCHMA				4	7	2		2
14-3-3 protein, putative OS=Schistosoma mansoni (Blood fluke) GN=Smp_009780.1 PE=3 SV=1	tr|G4LUI7|G4LUI7_SCHMA	28186.2	13	9	6	7	7	4	3	3	0.578	0.394	0.227	0.311	0.251	0.179	0.139	0.143	ATEAANKLPTTHPIR-DSTLIMQLLR-DYLLVQESNDESKVFFLK-ELNAIcDQVLVLLK-ELNAIcDQVLVLLKDYLLVQESNDESK-NLLSVAYKNVVGAR-SAFDSAIAELDQLQDDSYKDSTLIMQLLR-tTSWVTQcEDLSNTDLVHIAK-YDDMAAAMK-YDDMAAAMKR-YLAEVASDK-YLAEVASDKTR-YTEASGTLGNEER	DSTLImQLLR-ELNAIcDQVLVLLK-NLLSVAYKNVVGAR-SAFDSAIAELDQLQDDSYK-tTSWVTQcEDLSNTDLVHIAK-YDDMAAAMK-YDDMAAAMKR-YLAEVASDK-YLAEVASDKTR	DSTLImQLLR-LAEQAERYDDMAAAMK-SAFDSAIAELDQLQDDSYK-SAFDSAIAELDQLQDDSYKDSTLIMQLLR-YDDMAAAMKR-YLAEVASDKTR	LAEQAERYDDMAAAMK-SAFDSAIAELDQLQDDSYK-SAFDSAIAELDQLQDDSYKDSTLImQLLR-tTSWVTQcEDLSNTDLVHIAK-YDDMAAAMK-YDDmAAAMKR-YLAEVASDKTR	DSTLIMQLLR-SAFDSAIAELDQLQDDSYK-SAFDSAIAELDQLQDDSYKDSTLImQLLR-YDDMAAAMK-YDDmAAAMKR-YLAEVASDKTR-YTEASGTLGNEER	DSTLImQLLR-DYLLVQESNDESK-YDDMAAAMK-YTEASGTLGNEER	DYLLVQESNDESK-YDDMAAAMK-YTEASGTLGNEER	DSTLImQLLR-DYLLVQESNDESK-YTEASGTLGNEER	5	5	5	5	5	2	1	1	sp|Q26537|14332_SCHMA,tr|Q95W36|Q95W36_SCHMA,sp|Q26540|14331_SCHMA,tr|G4LUI9|G4LUI9_SCHMA,tr|G4V8B1|G4V8B1_SCHMA,tr|Q9U491|Q9U491_SCHMA-sp|Q26537|14332_SCHMA,sp|Q26540|14331_SCHMA,tr|G4LUI9|G4LUI9_SCHMA-sp|Q26540|14331_SCHMA,tr|G4LUI9|G4LUI9_SCHMA	sp|Q26537|14332_SCHMA,tr|Q95W36|Q95W36_SCHMA,tr|Q9U491|Q9U491_SCHMA,tr|G4V8B1|G4V8B1_SCHMA,sp|Q26540|14331_SCHMA,tr|G4LUI9|G4LUI9_SCHMA-sp|Q26537|14332_SCHMA,sp|Q26540|14331_SCHMA,tr|G4LUI9|G4LUI9_SCHMA-sp|Q26540|14331_SCHMA,tr|G4LUI9|G4LUI9_SCHMA	tr|Q95W36|Q95W36_SCHMA,sp|Q26537|14332_SCHMA,tr|Q9U491|Q9U491_SCHMA,tr|G4V8B1|G4V8B1_SCHMA,sp|Q26540|14331_SCHMA,tr|G4LUI9|G4LUI9_SCHMA-sp|Q26540|14331_SCHMA,tr|G4LUI9|G4LUI9_SCHMA	sp|Q26540|14331_SCHMA,tr|G4LUI9|G4LUI9_SCHMA	sp|Q26537|14332_SCHMA,tr|Q95W36|Q95W36_SCHMA,tr|Q9U491|Q9U491_SCHMA,sp|Q26540|14331_SCHMA,tr|G4LUI9|G4LUI9_SCHMA,tr|G4V8B1|G4V8B1_SCHMA-sp|Q26540|14331_SCHMA,tr|G4LUI9|G4LUI9_SCHMA	tr|Q95W36|Q95W36_SCHMA,tr|Q9U491|Q9U491_SCHMA,tr|G4V8B1|G4V8B1_SCHMA,sp|Q26540|14331_SCHMA,tr|G4LUI9|G4LUI9_SCHMA-sp|Q26540|14331_SCHMA,tr|G4LUI9|G4LUI9_SCHMA	sp|Q26540|14331_SCHMA,tr|G4LUI9|G4LUI9_SCHMA	tr|Q95W36|Q95W36_SCHMA,tr|Q9U491|Q9U491_SCHMA,sp|Q26540|14331_SCHMA,tr|G4LUI9|G4LUI9_SCHMA,tr|G4V8B1|G4V8B1_SCHMA	17	16	8	10	9	6	3
14-3-3 protein, putative OS=Schistosoma mansoni (Blood fluke) GN=Smp_041430.1 PE=4 SV=1	tr|G4LWW0|G4LWW0_SCHMA	27963.8	3	7	1	1	1				0.146	0.386	0.0407	0.0407	0.0407				DNLTLWTSEREAAQ-DSTLVMQLLR-SENTAEGFVFYK	AcSIAQTAFNESIGQLDQPDSGSFK-DKDSLITLAK-DNLTLWTSER-DSTLVMQLLR-ELQAVcQEVLDLLHESLLK-FNDMAcAMK-SENTAEGFVFYK	DSTLVMQLLR	DSTLVMQLLR	DSTLVMQLLR				0	0	0	0	0				0	0	0	0	0				3	8	1	1	2
1-acyl-sn-glycerol-3-phosphate acyltransferase OS=Schistosoma mansoni (Blood fluke) GN=Smp_000070 PE=3 SV=1	tr|G4LUG1|G4LUG1_SCHMA	29917.8	1	1	1		1				0.0418	0.0418	0.0418		0.0418				SQVDQLLSETR	SQVDQLLSETR	VSVFIFPEGTR		VSVFIFPEGTR				0	0	0		0				0	0	0		0				1	1	1		1
20 kDa calcium-binding protein OS=Schistosoma mansoni (Blood fluke) GN=SM20 PE=2 SV=2	sp|P15845|SM20_SCHMA	17895	6	1	4	5	5			1	0.344	0.0779	0.266	0.331	0.442			0.0779	aFKIDDFTIQEDQVK-ALNLTVKPDTLK-GEIDVEDLR-GLGDDLTEEEIDDmIR-IDDFTIQEDQVK-RGEIDVEDLR	IDDFTIQEDQVK	AFkIDDFTIQEDQVK-DTDTDGSGFVDFDEFYK-GEIDVEDLR-IDDFTIQEDQVK	AFkIDDFTIQEDQVK-GEIDVEDLR-GLGDDLTEEEIDDMIR-IDDFTIQEDQVK-ISTTDLGPAFR	aFKIDDFTIQEDQVK-DTDTDGSGFVDFDEFYK-GEIDVEDLR-GLGDDLTEEEIDDMIR-ISTTDLGPAFR			IDDFTIQEDQVK	5	1	3	4	4			1	tr|G4LZ30|G4LZ30_SCHMA	tr|G4LZ30|G4LZ30_SCHMA	tr|G4LZ30|G4LZ30_SCHMA	tr|G4LZ30|G4LZ30_SCHMA	tr|G4LZ30|G4LZ30_SCHMA			tr|G4LZ30|G4LZ30_SCHMA	6	1	4	5	5
23 kDa integral membrane protein OS=Schistosoma mansoni (Blood fluke) PE=2 SV=1	sp|P19331|IM23_SCHMA	23684.4	1								0.0826								IDSEIDALMTGALDKPTK								0								0								1
26S protease regulatory subunit 6a, putative OS=Schistosoma mansoni (Blood fluke) GN=Smp_042270.3 PE=3 SV=1	tr|G4M0S0|G4M0S0_SCHMA	45457.1	4	8	1	1	3	1	2		0.0916	0.302	0.0396	0.047	0.109	0.0297	0.0693		DVNFEELAR-MSTEELTSR-VDILDPALLR-YSDIGGLDK	APAIIFIDELDAIGTKR-LAGPQLVQMFIGDGAK-MSTEELTSR-QIQELIEAVVLPMTHR-QTYFLPVIGLVPPEELKPGDLVGVHK-TMLELLNQLDGFQPNHDIK-VDILDPALLR-YSDIGGLDK	QIQELIEAVVLPMTHR	TMLELLNQLDGFQPNHDIK	KIEFPAPNEEAR-LAGPQLVQMFIGDGAK-QIQELIEAVVLPMTHR	GVLLYGPPGTGK	GVLLYGPPGTGK-LAGPQLVQMFIGDGAK		3	4	0	1	1	1	1		tr|A9NI55|A9NI55_SCHMA	tr|A9NI55|A9NI55_SCHMA	0	tr|A9NI55|A9NI55_SCHMA	tr|A9NI55|A9NI55_SCHMA,tr|G4VIG2|G4VIG2_SCHMA,tr|A9NI59|A9NI59_SCHMA	tr|G4VIG2|G4VIG2_SCHMA,tr|A9NI59|A9NI59_SCHMA	tr|G4VIG2|G4VIG2_SCHMA,tr|A9NI59|A9NI59_SCHMA		4	12	1	1	3	1	2
26S protease regulatory subunit, putative OS=Schistosoma mansoni (Blood fluke) GN=Smp_173840 PE=3 SV=1	tr|C4QMB3|C4QMB3_SCHMA	49182.5	4	8	3	3	3	1	2	1	0.14	0.31	0.112	0.112	0.112	0.0275	0.055	0.0275	AIcTEAGLLALR-AVANQTSATFLR-LAEENAPSIVFIDEIDAVGTKR-TMLELLNQLDGFDSR	AIcTEAGLLALR-APQETYADIGGLDVQIQEIK-AVANQTSATFLR-ESVELPLTHPELYEEMGIRPPK-IKDFLLMEEEFIK-LAEENAPSIVFIDEIDAVGTK-TmLELLNQLDGFDSR-VHAVVGVLTDETDPMVTVMK	AVANQTSATFLR-LAEENAPSIVFIDEIDAVGTKR-TmLELLNQLDGFDSR	AVANQTSATFLR-LAEENAPSIVFIDEIDAVGTKR-TMLELLNQLDGFDSR	AVANQTSATFLR-LAEENAPSIVFIDEIDAVGTKR-TMLELLNQLDGFDSR	AVANQTSATFLR	AIcTEAGLLALR-AVANQTSATFLR	AVANQTSATFLR	0	0	0	0	0	0	0	0	0	0	0	0	0	0	0	0	4	11	4	3	4	1	2
26S proteasome non-ATPase regulatory subunit 4 OS=Schistosoma mansoni (Blood fluke) PE=2 SV=2	sp|O17453|PSMD4_SCHMA,tr|Q547D2|Q547D2_SCHMA	45728.9	5	2		1	1	2	1	1	0.183	0.0738		0.0381	0.0381	0.0738	0.0357	0.0357	IVcFIGSPILEDEKELTR-LQAQNDAVGLIcQSK-LSEFIDTLNGK-sQEATIIAVDNSDYMR-VNVDIINFGENETNEQK	LQAQNDAVGLIcQSK-sQEATIIAVDNSDYMR		sQEATIIAVDNSDYMR	sQEATIIAVDNSDYMR	LQAQNDAVGLIcQSK-sQEATIIAVDNSDYMR	LQAQNDAVGLIcQSK	LQAQNDAVGLIcQSK	0	0		0	0	0	0	0	0	0		0	0	0	0	0	7	3		1	1	2	1
26S proteasome non-ATPase regulatory subunit 7 (M67 family) OS=Schistosoma mansoni (Blood fluke) GN=Smp_026630 PE=4 SV=1	tr|G4LX53|G4LX53_SCHMA	40244.1	3	9	2	5	5	2	2	1	0.133	0.367	0.0722	0.158	0.169	0.0722	0.0722	0.0361	SEVDAEEAEEVGVEHLLR-VVVHPLVLLGVVDHYSR-YAPNSVLVVVDVR	DIKDTSLGSLSQR-EIDGLPTEAYIAVEEVHDDGSPTTK-EYLQLVSSDKLPVNHR-IGcQLDGLSGLLR-IIYQLQDIFNLLPDLK-KYAPNSVLVVVDVR-SEVDAEEAEEVGVEHLLR-VVVHPLVLLGVVDHYSR-YAPNSVLVVVDVR	IGcQLDGLSGLLR-YAPNSVLVVVDVR	DIKDTSLGSLSQR-IGcQLDGLSGLLR-KYAPNSVLVVVDVR-VVVHPLVLLGVVDHYSR-YAPNSVLVVVDVR	EYLQLVSSDKLPVNHR-IGcQLDGLSGLLR-KYAPNSVLVVVDVR-SEVDAEEAEEVGVEHLLR-YAPNSVLVVVDVR	DIKDTSLGSLSQR-YAPNSVLVVVDVR	DIKDTSLGSLSQR-YAPNSVLVVVDVR	DIKDTSLGSLSQR	0	0	0	0	0	0	0	0	0	0	0	0	0	0	0	0	4	12	2	5	5	2	2
26S proteasome non-ATPase regulatory subunit,putative OS=Schistosoma mansoni (Blood fluke) GN=Smp_047740 PE=4 SV=1	tr|G4M1T7|G4M1T7_SCHMA	30946.8	3	1			2				0.196	0.0453			0.0943				DATPMLFFSSNNETK-GNLPDSPYKYELLGLNLLFLLSQR-STLEIAAMLcSEK	ADDAIPSAHVTR			DATPMLFFSSNNETK-LADFHVELER				0	0			0				0	0			0				3	1			2
26s proteasome regulatory particle subunit,putative OS=Schistosoma mansoni (Blood fluke) GN=Smp_000030.1 PE=4 SV=1	tr|G4LUF6|G4LUF6_SCHMA	110298	15	5	2		1				0.229	0.0794	0.0251		0.0151				AAIIGLGVAYAGSMK-AGGLLGcGVVNcGVK-ANLAASYVNGLVNcGFGK-DPYNLFLVR-EYDSLMDNPEATK-FMALGLGLTcLGR-FSHDSDAELSHNSIIAMGIVGAGTNNAR-HDYLIFYITPAIQPR-KLcADVVSVLGMTVTDQPETR-LAQGLTHLGK-LLGcQSDIGAWGHEYVR-TITGFQTHTTPVLLSHGER-VGQAVDVVGQAGRPK-VLQYATILYR-YLYSVEDHTR	AELATDEYLPITQLPLEGFILLR-HDYLIFYITPAIQPR-SFYNTIYNPDTK-TITGFQTHTTPVLLSHGER-VLQYATILYR	VGQAVDVVGQAGRPK-VLQYATILYR		VGQAVDVVGQAGRPK				15	5	2		1				tr|G4LUF5|G4LUF5_SCHMA	tr|G4LUF5|G4LUF5_SCHMA	tr|G4LUF5|G4LUF5_SCHMA		tr|G4LUF5|G4LUF5_SCHMA				18	7	3		1
26s proteasome regulatory particle subunit,putative OS=Schistosoma mansoni (Blood fluke) GN=Smp_000030.2 PE=4 SV=1	tr|G4LUF5|G4LUF5_SCHMA	106031	15	5	2		1				0.238	0.0825	0.0261		0.0157				AAIIGLGVAYAGSMK-AGGLLGcGVVNcGVK-ANLAASYVNGLVNcGFGK-DPYNLFLVR-EYDSLMDNPEATK-FMALGLGLTcLGR-FSHDSDAELSHNSIIAMGIVGAGTNNAR-HDYLIFYITPAIQPR-KLcADVVSVLGMTVTDQPETR-LAQGLTHLGK-LLGcQSDIGAWGHEYVR-TITGFQTHTTPVLLSHGER-VGQAVDVVGQAGRPK-VLQYATILYR-YLYSVEDHTR	AELATDEYLPITQLPLEGFILLR-HDYLIFYITPAIQPR-SFYNTIYNPDTK-TITGFQTHTTPVLLSHGER-VLQYATILYR	VGQAVDVVGQAGRPK-VLQYATILYR		VGQAVDVVGQAGRPK				15	5	2		1				tr|G4LUF6|G4LUF6_SCHMA	tr|G4LUF6|G4LUF6_SCHMA	tr|G4LUF6|G4LUF6_SCHMA		tr|G4LUF6|G4LUF6_SCHMA				18	7	3		1
26S proteasome regulatory subunit rpn2,putative OS=Schistosoma mansoni (Blood fluke) GN=Smp_175250 PE=4 SV=2	tr|C4QMW7|C4QMW7_SCHMA	107811	1	1			3				0.0101	0.0101			0.0515				AIEDLLGYAK	AIEDLLGYAK			AIEDLLGYAK-QGALIANAMVLIQQNAVTSPK-VEEADELIDNLIIDNDPILR				0	0			0				0	0			0				3	1			3
26S proteasome regulatory subunit S3, putative OS=Schistosoma mansoni (Blood fluke) GN=Smp_085310.1 PE=4 SV=1	tr|G4LV41|G4LV41_SCHMA	45787	6	6							0.182	0.189							AIQLDYSSAHEHLVSALR-EPFNQFHQR-KLQLDSVEDAEYIVAK-LNTVVELLLGEQPDR-LQLDSVEDAEYIVAK-VVFPESAPNNEWAR	AALQPYFQLTQAIHAGDLSR-KLQLDSVEDAEYIVAK-LNTVVELLLGEQPDR-LQLDSVEDAEYIVAK-VHGAQFSADK-VVFPESAPNNEWAR							6	6							tr|G4LV40|G4LV40_SCHMA	tr|G4LV40|G4LV40_SCHMA							10	9
26S proteasome regulatory subunit S3, putative OS=Schistosoma mansoni (Blood fluke) GN=Smp_085310.2 PE=4 SV=1	tr|G4LV40|G4LV40_SCHMA	57796.5	7	8		3	2				0.172	0.216		0.0599	0.0699				AIQLDYSSAHEHLVSALR-EPFNQFHQR-GLMQGYFPNPSPQK-KLQLDSVEDAEYIVAK-LNTVVELLLGEQPDR-LQLDSVEDAEYIVAK-VVFPESAPNNEWAR	AALQPYFQLTQAIHAGDLSR-GLMQGYFPNPSPQK-KLQLDSVEDAEYIVAK-LNTVVELLLGEQPDR-LQLDSVEDAEYIVAK-SGTQQLPENDMGPLAASDK-VHGAQFSADK-VVFPESAPNNEWAR		KLQLDSVEDAEYIVAK-LQLDSVEDAEYIVAK-VVFPESAPNNEWAR	AALQPYFQLTQAIHAGDLSR-LQLDSVEDAEYIVAK				6	6		0	0				tr|G4LV41|G4LV41_SCHMA	tr|G4LV41|G4LV41_SCHMA		0	0				12	12		3	2
26S proteasome subunit ATPase 3 OS=Schistosoma mansoni (Blood fluke) GN=RPT5b PE=2 SV=1	tr|A9NI55|A9NI55_SCHMA	21323	5	5		1	1				0.321	0.358		0.102	0.0642				AVcVEAGMIALR-DVNFEELAR-MSTEELTSR-SASEVTHEDYMDAILEVQAK-VDILDPALLR	APAIIFIDELDAIGTKR-AVcVEAGMIALR-MSTEELTSR-TMLELLNQLDGFQPNHDIK-VDILDPALLR		TMLELLNQLDGFQPNHDIK	KIEFPAPNEEAR				3	4		1	1				tr|G4M0S0|G4M0S0_SCHMA	tr|G4M0S0|G4M0S0_SCHMA		tr|G4M0S0|G4M0S0_SCHMA	tr|G4VIG2|G4VIG2_SCHMA,tr|A9NI59|A9NI59_SCHMA,tr|G4M0S0|G4M0S0_SCHMA				5	5		1	1
26S proteasome subunit P28-related OS=Schistosoma mansoni (Blood fluke) GN=Smp_064320.1 PE=4 SV=1	tr|G4VKD5|G4VKD5_SCHMA	26220.7	1	1							0.0667	0.05							DQSNWTPLMIAVSAGR	FAYDGVVTAVVK							0	0							0	0							1	1
26S proteasome subunit RPT3 OS=Schistosoma mansoni (Blood fluke) GN=RPT3 PE=2 SV=1	tr|A9NI60|A9NI60_SCHMA	42727.2	3	6	2	1	1	1			0.0814	0.276	0.129	0.0499	0.0499	0.0236			AVAHHTTAAFIR-ENAPAIIFIDEIDAIATK-ENAPAIIFIDEIDAIATKR	ELETIESSGINFGHIDPLQLSEEDLYVK-ENAPAIIFIDEIDAIATK-ENAPAIIFIDEIDAIATKR-LIFSTVTSK-MNLSDDIDLEDYVARPDK-SVPLVIGQFLEAVDQSTGIVGSTTGSNYYVR	ENAPAIIFIDEIDAIATK-SVPLVIGQFLEAVDQSTGIVGSTTGSNYYVR	ENAPAIIFIDEIDAIATKR	ENAPAIIFIDEIDAIATKR	LIFSTVTSK			3	6	2	1	1	1			tr|G4V9B5|G4V9B5_SCHMA	tr|G4V9B5|G4V9B5_SCHMA	tr|G4V9B5|G4V9B5_SCHMA	tr|G4V9B5|G4V9B5_SCHMA	tr|G4V9B5|G4V9B5_SCHMA	tr|G4V9B5|G4V9B5_SCHMA			4	7	2	1	3	1
26S proteasome subunit RPT6 OS=Schistosoma mansoni (Blood fluke) GN=RPT6 PE=2 SV=1	tr|A9NI59|A9NI59_SCHMA	43135.2	6	9	1		3	2	2		0.215	0.338	0.0497		0.115	0.0654	0.0654		EHAPSIIFMDEVDSIGSTR-GVcTEAGMYALR-LESGTGGDSEVQR-TMLELLNQLDGFEPK-VPDSTYEMIGGLDK-VSGSELVQK	AVAHHTEcTFIR-EHAPSIIFMDEVDSIGSTR-LESGTGGDSEVQR-mLREELQLLQEQGSFVGEVIK-TMLELLNQLDGFEPK-VDPLVSLMMVEK-VHVTQEDFELAVAK-VPDSTYEMIGGLDK-VSGSELVQK	EHAPSIIFMDEVDSIGSTR		EHAPSIIFMDEVDSIGSTR-KIEFPAPNEEAR-LESGTGGDSEVQR	GVLLYGPPGTGK-LESGTGGDSEVQR	GVLLYGPPGTGK-LESGTGGDSEVQR		6	9	1		3	2	2		tr|G4VIG2|G4VIG2_SCHMA	tr|G4VIG2|G4VIG2_SCHMA	tr|G4VIG2|G4VIG2_SCHMA		tr|G4VIG2|G4VIG2_SCHMA-tr|A9NI55|A9NI55_SCHMA,tr|G4VIG2|G4VIG2_SCHMA,tr|G4M0S0|G4M0S0_SCHMA	tr|G4M0S0|G4M0S0_SCHMA,tr|G4VIG2|G4VIG2_SCHMA-tr|G4VIG2|G4VIG2_SCHMA	tr|G4M0S0|G4M0S0_SCHMA,tr|G4VIG2|G4VIG2_SCHMA-tr|G4VIG2|G4VIG2_SCHMA		6	10	1		3	2	2
26S proteasome subunit S9, putative OS=Schistosoma mansoni (Blood fluke) GN=Smp_061650 PE=4 SV=1	tr|G4LUP0|G4LUP0_SCHMA	46633.2	8	13		5	4				0.231	0.41		0.173	0.173				AKEQAILELGNLLAEK-EQAILELGNLLAEK-EQAILELGNLLAEKK-IMLNSADEIPGILTSK-LSQMILDNEHNGILDQGSGVLVLR-SLGDFLLLQEK-TLVDLFLDLEGGTGR-YKTELSGDPVISR	AKEQAILELGNLLAEK-ALLVEVQLMESR-EQAILELGNLLAEKK-GLGDLILVTRPFLK-HLHSFYDTLFGQNLLK-IMLNSADEIPGILTSK-LQANLDLLSGILHAADER-LQANLDLLSGILHAADERDFK-LSQMILDNEHNGILDQGSGVLVLR-mLTESQNSHPK-SLGDFLLLQEK-TLVDLFLDLEGGTGR-YKTELSGDPVISR		AKEQAILELGNLLAEK-IMLNSADEIPGILTSK-LQANLDLLSGILHAADER-mLTESQNSHPK-SLGDFLLLQEK	GLGDLILVTRPFLK-IMLNSADEIPGILTSK-LQANLDLLSGILHAADER-LSQMILDNEHNGILDQGSGVLVLR				0	0		0	0				0	0		0	0				9	21		5	5
2-oxoglutarate dehydrogenase OS=Schistosoma mansoni (Blood fluke) GN=Smp_044970 PE=4 SV=1	tr|G4VRR2|G4VRR2_SCHMA	107601	4		1	1	1				0.0813		0.0222	0.0222	0.0222				AVIDSSSALGVESFVIGIPHR-LAQLAPQITGR-QSGIVLLLPHGYEGMGPEHSSAR-VTNSLILHANADDPESVMHVAK		AVIDSSSALGVESFVIGIPHR	AVIDSSSALGVESFVIGIPHR	AVIDSSSALGVESFVIGIPHR				0		0	0	0				0		0	0	0				5		1	1	1
39S ribosomal protein L19, mitochondrial, putative OS=Schistosoma mansoni (Blood fluke) GN=Smp_138670 PE=4 SV=1	tr|G4LYS3|G4LYS3_SCHMA	34663.3		1								0.0517								IALGDVQIQHQDLIR								0								0								1
3-hydroxyacyl-CoA dehydrogenase OS=Schistosoma mansoni (Blood fluke) GN=Smp_151030 PE=3 SV=1	tr|G4VHQ2|G4VHQ2_SCHMA	26617.8	6	7	4	4	4	2			0.455	0.423	0.265	0.285	0.209	0.0909			GGIAGLTLPVAR-GLSAIVTGGSSGLGLATTK-GVIINTASVAAYEGQVGQAAYSASK-KLIAEGcNVLVcDLQK-LASGLmIANEPDADNQR-SPVLSELGSNcVFcETDVGSESDAKK	GGIAGLTLPVAR-GLSAIVTGGSSGLGLATTK-GVIINTASVAAYEGQVGQAAYSASK-LASGLmIANEPDADNQR-LVEAIIcNPMLNGTVIR-mFASLKGLSAIVTGGSSGLGLATTK-TNLIGTYNMIR	GLSAIVTGGSSGLGLATTK-GVIINTASVAAYEGQVGQAAYSASK-LASGLMIANEPDADNQR-MFASLkGLSAIVTGGSSGLGLATTK	GLSAIVTGGSSGLGLATTK-GVIINTASVAAYEGQVGQAAYSASK-LASGLMIANEPDADNQR-TNLIGTYNMIR	GLSAIVTGGSSGLGLATTK-LASGLMIANEPDADNQR-mFASLKGLSAIVTGGSSGLGLATTK-TNLIGTYNMIR	GGIAGLTLPVAR-TNLIGTYNMIR			0	0	0	0	0	0			0	0	0	0	0	0			7	9	4	4	4	2
4.1 G protein, putative OS=Schistosoma mansoni (Blood fluke) GN=Smp_095620.1 PE=4 SV=1	tr|G4M101|G4M101_SCHMA	76795.3	5	3	1	2	1	1	3	3	0.116	0.0574	0.0206	0.0457	0.0206	0.0206	0.0604	0.0604	HNFLVDNFQEYVYTPLK-HYPPDPVNDLAQSISR-IIFNQTPEVEAQIMK-LLDDTQTPIEFTIK-VcQSIGDLVEYDYFGLR	AVDAETELLR-IIFNQTPEVEAQIMK-LLDDTQTPIEFTIK	LLDDTQTPIEFTIK	LLDDTQTPIEFTIK-VcQSIGDLVEYDYFGLR	LLDDTQTPIEFTIK	LLDDTQTPIEFTIK	AVDAETELLR-LLDDTQTPIEFTIK-VcQSIGDLVEYDYFGLR	AVDAETELLR-LLDDTQTPIEFTIK-VcQSIGDLVEYDYFGLR	5	3	1	2	1	1	3	3	tr|G4M102|G4M102_SCHMA	tr|G4M102|G4M102_SCHMA	tr|G4M102|G4M102_SCHMA	tr|G4M102|G4M102_SCHMA	tr|G4M102|G4M102_SCHMA	tr|G4M102|G4M102_SCHMA	tr|G4M102|G4M102_SCHMA	tr|G4M102|G4M102_SCHMA	8	3	1	2	1	1	3
4.1 G protein, putative OS=Schistosoma mansoni (Blood fluke) GN=Smp_095620.2 PE=4 SV=1	tr|G4M102|G4M102_SCHMA	77238.7	5	3	1	2	1	1	3	3	0.116	0.0571	0.0205	0.0454	0.0205	0.0205	0.06	0.06	HNFLVDNFQEYVYTPLK-HYPPDPVNDLAQSISR-IIFNQTPEVEAQIMK-LLDDTQTPIEFTIK-VcQSIGDLVEYDYFGLR	AVDAETELLR-IIFNQTPEVEAQIMK-LLDDTQTPIEFTIK	LLDDTQTPIEFTIK	LLDDTQTPIEFTIK-VcQSIGDLVEYDYFGLR	LLDDTQTPIEFTIK	LLDDTQTPIEFTIK	AVDAETELLR-LLDDTQTPIEFTIK-VcQSIGDLVEYDYFGLR	AVDAETELLR-LLDDTQTPIEFTIK-VcQSIGDLVEYDYFGLR	5	3	1	2	1	1	3	3	tr|G4M101|G4M101_SCHMA	tr|G4M101|G4M101_SCHMA	tr|G4M101|G4M101_SCHMA	tr|G4M101|G4M101_SCHMA	tr|G4M101|G4M101_SCHMA	tr|G4M101|G4M101_SCHMA	tr|G4M101|G4M101_SCHMA	tr|G4M101|G4M101_SCHMA	8	3	1	2	1	1	3
40S ribosomal protein S12 OS=Schistosoma mansoni (Blood fluke) GN=Smp_060090.1 PE=3 SV=1	tr|G4VAJ9|G4VAJ9_SCHMA	14591.1	4	1	3	3				1	0.534	0.16	0.389	0.389				0.13	AYTTLIEALcHEHGIPLVK-GVVLcFLAENcNEK-mLATEMDLDSAVQQVLK-VVSAScIVVTDIGEESYGLK	KVVSAScIVVTDIGEESYGLK	GVVLcFLAENcNEK-mLATEMDLDSAVQQVLK-VVSAScIVVTDIGEESYGLK	GVVLcFLAENcNEK-mLATEMDLDSAVQQVLK-VVSAScIVVTDIGEESYGLK				mLATEMDLDSAVQQVLK	0	0	0	0				0	0	0	0	0				0	5	1	5	4
40S ribosomal protein S20-like protein OS=Schistosoma mansoni (Blood fluke) GN=Smp_066990 PE=2 SV=1	tr|Q15EU0|Q15EU0_SCHMA	13253.6	1	2	2			2	1	3	0.128	0.239	0.239			0.239	0.128	0.308	VIDLLSTDEATQQLK	VIDLLSTDEATQQLK-VTLTAASVKPLEK	VIDLLSTDEATQQLK-VTLTAASVKPLEK			VIDLLSTDEATQQLK-VTLTAASVKPLEK	VIDLLSTDEATQQLK	HIYLEPGVNcDVK-KADVPQLSTR-VTLTAASVKPLEK	1	2	2			2	1	2	tr|O17454|O17454_SCHMA	tr|O17454|O17454_SCHMA	tr|O17454|O17454_SCHMA			tr|O17454|O17454_SCHMA	tr|O17454|O17454_SCHMA	tr|O17454|O17454_SCHMA	1	2	2			2	1
40S ribosomal protein S21 OS=Schistosoma mansoni (Blood fluke) GN=Smp_146190 PE=3 SV=1	tr|G4VQS2|G4VQS2_SCHMA	10000.9	1	1	2	2					0.1	0.2	0.333	0.333					TYDLSGSIR	DHASIQIQFVDLDPTTGR	mQNEAGEFVDIYIPR-SMGEIDDcINMLAVR	mQNEAGEFVDIYIPR-SMGEIDDcINMLAVR					0	0	0	0					0	0	0	0					1	1	3	2
40S ribosomal protein S24 OS=Schistosoma mansoni (Blood fluke) GN=Smp_091640 PE=3 SV=1	tr|G4VLN8|G4VLN8_SCHMA	14952.5	2	1	1	1		1		1	0.209	0.093	0.093	0.093		0.093		0.093	STGFALVYDSLDHAK-TSPDVVFAYGFR	TSPDVVFAYGFR	TSPDVVFAYGFR	TSPDVVFAYGFR		TSPDVVFAYGFR		TSPDVVFAYGFR	0	0	0	0		0		0	0	0	0	0		0		0	3	1	4	1		1
40S ribosomal protein S3, putative OS=Schistosoma mansoni (Blood fluke) GN=Smp_027610 PE=3 SV=1	tr|C4Q4Q6|C4Q4Q6_SCHMA	25458.2	7	8	5	3	4	1	3	2	0.357	0.317	0.257	0.17	0.217	0.0609	0.148	0.109	ELADDGYSGFQVR-FcDGLMIHSGDPVNNYIDK-FGFADGTLGLFAEK-GLSAIAQAESLR-HVQLPQGILGIK-KYTEVIILATK-RFGFADGTLGLFAEK	ELADDGYSGFQVR-FGFADGTLGLFAEK-GLSAIAQAESLR-HVQLPQGILGIK-KYTEVIILATK-RFGFADGTLGLFAEK-YKLTYGLPVR-YTEVIILATK	AELDEFLKR-ELADDGYSGFQVR-FGFADGTLGLFAEK-GLSAIAQAESLR-KYTEVIILATK	ELADDGYSGFQVR-FGFADGTLGLFAEK-GLSAIAQAESLR	ELADDGYSGFQVR-FGFADGTLGLFAEK-GLSAIAQAESLR-KYTEVIILATK	FGFADGTLGLFAEK	ELADDGYSGFQVR-GAEVIVSGK-GLSAIAQAESLR	FGFADGTLGLFAEK-KYTEVIILATK	2	4	0	0	0	0	0	0	tr|G4VTK8|G4VTK8_SCHMA	tr|G4VTK8|G4VTK8_SCHMA	0	0	0	0	0	0	16	12	11	5	10	1	3
40S ribosomal protein S3a OS=Schistosoma mansoni (Blood fluke) GN=Smp_073880.1 PE=3 SV=1	tr|G4M051|G4M051_SCHMA	29287.5	4	2	3	1	1	1	1	1	0.197	0.0888	0.143	0.0463	0.0463	0.0463	0.0463	0.0463	FFIITFTPSVPR-HcLTNFHGLELTR-LIDIIQQEVSTcDLK-LIPDSIAQDAR	FFIITFTPSVPR-LIPDSIAQDAR	FFIITFTPSVPR-LIDIIQQEVSTcDLK-STIEAHVDVK	FFIITFTPSVPR	FFIITFTPSVPR	FFIITFTPSVPR	FFIITFTPSVPR	FFIITFTPSVPR	0	0	0	0	0	0	0	0	0	0	0	0	0	0	0	0	5	3	6	2	1	3	1
40S ribosomal protein S4 OS=Schistosoma mansoni (Blood fluke) GN=Smp_011570.1 PE=3 SV=1	tr|G4VS96|G4VS96_SCHMA	30377.5	6	8	2			2	2	2	0.295	0.386	0.0758			0.072	0.072	0.0871	DSTGHQFVTR-FEPGNMcMVTGGR-LNNIFIIGK-VGTITQWER-VLVGHGGVPYIVTHDAR-YPDPNIKPNDTIQVDIATGK	DSTGHQFVTR-FEPGNMcMVTGGR-HPGSVEMVHVR-LNNIFIIGK-VGTITQWER-VLVGHGGVPYIVTHDAR-YPAGFMDVITIEK-YPDPNIKPNDTIQVDIATGK	HPGSVEMVHVR-LNNIFIIGK			VGTITQWER-YALTYTEcTK	LNNIFIIGK-YALTYTEcTK	DSTGHQFVTR-FEPGNMcMVTGGR	0	0	0			0	0	0	0	0	0			0	0	0	7	9	2			2	2
40S ribosomal protein S6 OS=Schistosoma mansoni (Blood fluke) GN=Smp_053130 PE=3 SV=1	tr|G4LXT2|G4LXT2_SCHMA	28749.5	1		2						0.0645		0.133						KGENDIPGLTDVSIPR		GcIVDSNLSVLNLVVVR-KGENDIPGLTDVSIPR						0		0						0		0						1		2
40S ribosomal protein S8 OS=Schistosoma mansoni (Blood fluke) GN=Smp_054780 PE=3 SV=1	tr|G4V7U3|G4V7U3_SCHMA	24858	6	3	7	4	4	3	5	3	0.433	0.189	0.41	0.281	0.281	0.189	0.281	0.189	ADGYILEGKELEFYSK-AIVQIDGAPFR-IIDVVYNASSNELVR-KGHTVTQENPEEDVLLK-LDQGNFSWPSQAISR-QALPQANVEEPLKEAFVTGR	AIVQIDGAPFR-IIDVVYNASSNELVR-LDQGNFSWPSQAISR	ADGYILEGKELEFYSK-AIVQIDGAPFR-IIDVVYNASSNELVR-KGHTVTQENPEEDVLLK-LDQGNFSWPSQAISR-QALPQANVEEPLK-TKIIDVVYNASSNELVR	AIVQIDGAPFR-IIDVVYNASSNELVR-LDQGNFSWPSQAISR-QALPQANVEEPLKEAFVTGR	AIVQIDGAPFR-IIDVVYNASSNELVR-LDQGNFSWPSQAISR-QALPQANVEEPLKEAFVTGR	AIVQIDGAPFR-IIDVVYNASSNELVR-LDQGNFSWPSQAISR	AIVQIDGAPFR-IIDVVYNASSNELVR-LDQGNFSWPSQAISR-QALPQANVEEPLK-QALPQANVEEPLKEAFVTGR	AIVQIDGAPFR-IIDVVYNASSNELVR-LDQGNFSWPSQAISR	0	0	0	0	0	0	0	0	0	0	0	0	0	0	0	0	8	6	17	5	7	3	5
40S ribosomal protein SA OS=Schistosoma mansoni (Blood fluke) GN=Smp_179180 PE=3 SV=1	tr|G4VAS0|G4VAS0_SCHMA	33296	2	4	1		1	1	1	1	0.0767	0.297	0.0433		0.0433	0.0433	0.0433	0.0433	FANYTGATAMAGR-VDIVIPcNNK	FANYTGATAMAGR-LHQWSVLPDLFLYRDPNEEEQNAEEVDEAR-LLVVSDPLSDHQAVYEANSVNVPLIAFcNTDVPLSR-VDIVIPcNNK	FANYTGATAMAGR		FANYTGATAMAGR	FANYTGATAMAGR	FANYTGATAMAGR	FANYTGATAMAGR	0	0	0		0	0	0	0	0	0	0		0	0	0	0	3	6	1		1	1	1
40S rRNA protein homolog OS=Schistosoma mansoni (Blood fluke) PE=2 SV=1	tr|O17454|O17454_SCHMA	12562.5	1	2	2	1	1	2	1	2	0.135	0.252	0.252	0.117	0.117	0.252	0.135	0.234	VIDLLSTDEATQQLK	VIDLLSTDEATQQLK-VTLTAASVKPLEK	VIDLLSTDEATQQLK-VTLTAASVKPLEK	VTLTAASVKPLEK	VTLTAASVKPLEK	VIDLLSTDEATQQLK-VTLTAASVKPLEK	VIDLLSTDEATQQLK	HIYIEPGVNcDVK-VTLTAASVKPLEK	1	2	2	0	0	2	1	2	tr|Q15EU0|Q15EU0_SCHMA	tr|Q15EU0|Q15EU0_SCHMA	tr|Q15EU0|Q15EU0_SCHMA	0	0	tr|Q15EU0|Q15EU0_SCHMA	tr|Q15EU0|Q15EU0_SCHMA	tr|Q15EU0|Q15EU0_SCHMA	1	2	2	2	1	2	1
4a-hydroxytetrahydrobiopterin dehydratase OS=Schistosoma mansoni (Blood fluke) GN=Smp_016670 PE=3 SV=1	tr|G4VKX2|G4VKX2_SCHMA	12343.7	1		3	3					0.171		0.41	0.41					DIDLANFINDAAFEYQAK		DFDVAFDFMK-DIDLANFINDAAFEYQAK-VDILLTSHDAGGLSR	DFDVAFDFMK-DIDLANFINDAAFEYQAK-VDILLTSHDAGGLSR					0		0	0					0		0	0					1		3	3
5'-nucleotidase OS=Schistosoma mansoni (Blood fluke) GN=Smp_097180 PE=3 SV=1	tr|G4VD02|G4VD02_SCHMA	37629.1	1	1							0.042	0.042							IGFLNESVQENLEK	IGFLNESVQENLEK							0	0							0	0							1	1
60S acidic ribosomal protein P0 OS=Schistosoma mansoni (Blood fluke) GN=Smp_009690.1 PE=3 SV=1	tr|C4PZS5|C4PZS5_SCHMA	35030.4	6	10	7	6	8	1	3	3	0.264	0.409	0.302	0.274	0.387	0.0597	0.138	0.148	ENVGFVFTNGDLTDIREK-GAIEIINDVHLVR-GSAELVLGK-TAFFQALSIPTK-VGMSEATLLGMLK-YATVTTTVAAAPAPTTTTK	AGAVAPcDVIVPAQNTGLGPEK-cFIVNVDNVR-EAEQIKEFLADPSK-ENVGFVFTNGDLTDIR-ENVGFVFTNGDLTDIREK-GAIEIINDVHLVR-GSAELVLGK-TAFFQALSIPTK-VGMSEATLLGMLK-YATVTTTVAAAPAPTTTTK	AGAVAPcDVIVPAQNTGLGPEK-ENVGFVFTNGDLTDIR-ENVGFVFTNGDLTDIREK-GAIEIINDVHLVR-IHPFTYGLVIK-VGMSEATLLGMLK-YATVTTTVAAAPAPTTTTK	EAEQIKEFLADPSK-ENVGFVFTNGDLTDIR-GAIEIINDVHLVR-TAFFQALSIPTK-VGMSEATLLGMLK-YATVTTTVAAAPAPTTTTK	AGAVAPcDVIVPAQNTGLGPEK-EAEQIKEFLADPSK-ENVGFVFTNGDLTDIR-GAIEIINDVHLVR-NLLALSLMTDYSFK-TAFFQALSIPTK-VGMSEATLLGMLK-YATVTTTVAAAPAPTTTTK	YATVTTTVAAAPAPTTTTK	TAFFQALSIPTK-VGMSEATLLGMLK-YATVTTTVAAAPAPTTTTK	ENVGFVFTNGDLTDIR-TAFFQALSIPTK-YATVTTTVAAAPAPTTTTK	5	8	6	0	0	0	0	0	tr|C4PZS6|C4PZS6_SCHMA	tr|C4PZS6|C4PZS6_SCHMA	tr|C4PZS6|C4PZS6_SCHMA	0	0	0	0	0	10	13	17	9	18	1	3
60S acidic ribosomal protein P0 OS=Schistosoma mansoni (Blood fluke) GN=Smp_009690.2 PE=3 SV=1	tr|C4PZS6|C4PZS6_SCHMA	31306.7	5	8	6						0.233	0.348	0.276						ENVGFVFTNGDLTDIREK-GAIEIINDVHLVR-GSAELVLGK-TAFFQALSIPTK-VGMSEATLLGMLK	AGAVAPcDVIVPAQNTGLGPEK-cFIVNVDNVR-ENVGFVFTNGDLTDIR-ENVGFVFTNGDLTDIREK-GAIEIINDVHLVR-GSAELVLGK-TAFFQALSIPTK-VGMSEATLLGMLK	AGAVAPcDVIVPAQNTGLGPEK-ENVGFVFTNGDLTDIR-ENVGFVFTNGDLTDIREK-GAIEIINDVHLVR-IHPFTYGLVIK-VGMSEATLLGMLK						5	8	6						tr|C4PZS5|C4PZS5_SCHMA	tr|C4PZS5|C4PZS5_SCHMA	tr|C4PZS5|C4PZS5_SCHMA						9	11	16
60S ribosomal protein L10, putative OS=Schistosoma mansoni (Blood fluke) GN=Smp_013200.1 PE=4 SV=1	tr|G4M0K5|G4M0K5_SCHMA	21334.1	1		1			1		2	0.0585		0.0585			0.0585		0.122	VDIGQVIMSVR		VDIGQVIMSVR			VDIGQVIMSVR		DQHQAQVIEALR-VDIGQVIMSVR	1		1			1		2	tr|G4M0K4|G4M0K4_SCHMA		tr|G4M0K4|G4M0K4_SCHMA			tr|G4M0K4|G4M0K4_SCHMA		tr|G4M0K4|G4M0K4_SCHMA	1		2			2
60S ribosomal protein L10, putative OS=Schistosoma mansoni (Blood fluke) GN=Smp_013200.2 PE=4 SV=1	tr|G4M0K4|G4M0K4_SCHMA	25112.5	1	1	1	1	1	1	1	3	0.0498	0.0498	0.0498	0.0498	0.0498	0.0498	0.0498	0.154	VDIGQVIMSVR	VDIGQVIMSVR	VDIGQVIMSVR	VDIGQVIMSVR	VDIGQVIMSVR	VDIGQVIMSVR	VDIGQVImSVR	DQHQAQVIEALR-GQLVSDGVGVK-VDIGQVIMSVR	1	0	1	0	0	1	0	2	tr|G4M0K5|G4M0K5_SCHMA	0	tr|G4M0K5|G4M0K5_SCHMA	0	0	tr|G4M0K5|G4M0K5_SCHMA	0	tr|G4M0K5|G4M0K5_SCHMA	1	1	2	1	1	2	1
60S ribosomal protein L13 OS=Schistosoma mansoni (Blood fluke) GN=RPL13 PE=2 SV=1	sp|Q95043|RL13_SCHMA,tr|G4V5V3|G4V5V3_SCHMA	21294.4	1	1							0.0924	0.0924							LILFPLNPAKPQAMDAK	LILFPLNPAKPQAMDAK							0	0							0	0							1	1
60S ribosomal protein L14, putative OS=Schistosoma mansoni (Blood fluke) GN=Smp_175740.1 PE=4 SV=1	tr|G4M1F3|G4M1F3_SCHMA	15181.3	5	1	2					1	0.377	0.0923	0.177					0.0846	DWENTAWAR-KVAIIVEIIDQR-VLIDGPcSGVPR-VVFIASGPYAK-YDITKDWENTAWAR	VLIDGPcSGVPR	VLIDGPcSGVPR-VVFIASGPYAK					VVFIASGPYAK	5	1	2					1	tr|Q15ER7|Q15ER7_SCHMA	tr|Q15ER7|Q15ER7_SCHMA	tr|Q15ER7|Q15ER7_SCHMA					tr|Q15ER7|Q15ER7_SCHMA	6	1	3
60S ribosomal protein L14, putative OS=Schistosoma mansoni (Blood fluke) GN=Smp_175740.2 PE=2 SV=1	tr|Q15ER7|Q15ER7_SCHMA	17045.7	5	1	2		1			1	0.336	0.0822	0.158		0.0753			0.0753	DWENTAWAR-KVAIIVEIIDQR-VLIDGPcSGVPR-VVFIASGPYAK-YDITKDWENTAWAR	VLIDGPcSGVPR	VLIDGPcSGVPR-VVFIASGPYAK		VVFIASGPYAK			VVFIASGPYAK	5	1	2		0			1	tr|G4M1F3|G4M1F3_SCHMA	tr|G4M1F3|G4M1F3_SCHMA	tr|G4M1F3|G4M1F3_SCHMA		0			tr|G4M1F3|G4M1F3_SCHMA	6	1	3		1
60S ribosomal protein L18, putative OS=Schistosoma mansoni (Blood fluke) GN=Smp_031570 PE=4 SV=1	tr|G4LUU2|G4LUU2_SCHMA	21407.9	3	2					1		0.165	0.101					0.0479		IAVcVGTITNDTR-LAILSPLGK-NTVLIQGPR	INKPALSLAR-LAILSPLGK					LAILSPLGK		0	0					0		0	0					0		5	3					1
60S ribosomal protein L22, putative OS=Schistosoma mansoni (Blood fluke) GN=Smp_085300 PE=4 SV=1	tr|G4LV42|G4LV42_SCHMA	15410.5			1		1						0.0992		0.0992						STIHVTANIPFSK		STIHVTANIPFSK						0		0						0		0						2		1
60S ribosomal protein L35a, putative OS=Schistosoma mansoni (Blood fluke) GN=Smp_061200 PE=4 SV=1	tr|G4LY60|G4LY60_SCHMA	14979	1								0.0703								KSTDFYLGK								0								0								1
60S ribosomal protein L37a OS=Schistosoma mansoni (Blood fluke) PE=2 SV=1	sp|O17307|RL37A_SCHMA,tr|G4V5D8|G4V5D8_SCHMA	10005			1								0.198								VVAGGAYVcSTTAATTIR								0								0								1
60S ribosomal protein L7, putative OS=Schistosoma mansoni (Blood fluke) GN=Smp_101450 PE=4 SV=1	tr|C4QP14|C4QP14_SCHMA	29664.6	5	4	1			1		2	0.218	0.183	0.0556			0.0357		0.0913	IIDPYVAWGYPSLK-KTGDFYVPAEPK-LPLTNELIQHK-LSNPSGGFR-QINNGMFVR	IIDPYVAWGYPSLK-KTGDFYVPAEPK-LPLTNELIQHK-QINNGMFVR	IIDPYVAWGYPSLK			LSNPSGGFR		IIDPYVAWGYPSLK-QINNGMFVR	0	0	0			0		0	0	0	0			0		0	5	4	1			1
60S ribosome subunit biogenesis protein NIP7 homolog OS=Schistosoma mansoni (Blood fluke) GN=Smp_021760 PE=3 SV=1	tr|G4VDU6|G4VDU6_SCHMA	20606.6			1								0.0838								ASAEQQFLYGQNVLR								0								0								1
6-phosphogluconate dehydrogenase, decarboxylating OS=Schistosoma mansoni (Blood fluke) GN=Smp_071840 PE=3 SV=1	tr|G4VCY4|G4VCY4_SCHMA	41762.6	1	4	1	1	3				0.0472	0.165	0.0472	0.0472	0.144				QGILYVGTGVSGGEEGAR	EAYDKNPNLSNLLLDPFFK-LDLGAIALMWR-QGILYVGTGVSGGEEGAR-YLGDFQNNGIAQVFK	QGILYVGTGVSGGEEGAR	QGILYVGTGVSGGEEGAR	LDLGAIALMWR-QGILYVGTGVSGGEEGAR-VVSHGALNAIPTPVFSSALSFYDGIK				1	1	1	1	1				tr|G4M238|G4M238_SCHMA	tr|G4M238|G4M238_SCHMA	tr|G4M238|G4M238_SCHMA	tr|G4M238|G4M238_SCHMA	tr|G4M238|G4M238_SCHMA				1	4	1	1	3
6-phosphogluconate dehydrogenase,putative OS=Schistosoma mansoni (Blood fluke) GN=Smp_199860 PE=4 SV=1	tr|G4M238|G4M238_SCHMA	17565.7	2	2	1	1	1				0.222	0.222	0.111	0.111	0.111				GTNIIGTMSLEEFVQSLK-QGILYVGTGVSGGEEGAR	GTNIIGTMSLEEFVQSLK-QGILYVGTGVSGGEEGAR	QGILYVGTGVSGGEEGAR	QGILYVGTGVSGGEEGAR	QGILYVGTGVSGGEEGAR				1	1	1	1	1				tr|G4VCY4|G4VCY4_SCHMA	tr|G4VCY4|G4VCY4_SCHMA	tr|G4VCY4|G4VCY4_SCHMA	tr|G4VCY4|G4VCY4_SCHMA	tr|G4VCY4|G4VCY4_SCHMA				2	2	1	1	1
85 kD calcium-independent phospholipase A2 (Ipla2), putative OS=Schistosoma mansoni (Blood fluke) GN=Smp_198970 PE=4 SV=1	tr|G4M003|G4M003_SCHMA	98374.7	2	3							0.0215	0.0397							GLVIVQLLR-VAVTTLVSDR	DLALYTLDALGVSR-LFVLGANLDAR-VAVTTLVSDR							0	0							0	0							2	3
Acetyl-CoA C-acetyltransferase OS=Schistosoma mansoni (Blood fluke) GN=Smp_197330 PE=3 SV=1	tr|G4VEI2|G4VEI2_SCHMA	103105	2	5		1	2		1		0.0529	0.113		0.0243	0.0434		0.00952		LNISGGAIALGHPVGcSGAR-LSLPSSVDGGWVIAGGQESMSQAPHATPPR	AGHFINEITPIKVPAIGK-DHDVSGGGGDHSTVVR-IVGWHQAGLEPELMGLGPIYAIR-LNISGGAIALGHPVGcSGAR-LSLPSSVDGGWVIAGGQESMSQAPHATPPR		IVGWHQAGLEPELMGLGPIYAIR	ILVTLVHTLQR-LSLPSSVDGGWVIAGGQESMSQAPHATPPR		EEQDLFALR		0	0		0	0		0		0	0		0	0		0		2	7		1	2		1
Acetyltransferase component of pyruvate dehydrogenase complex OS=Schistosoma mansoni (Blood fluke) GN=Smp_212190 PE=3 SV=1	tr|G4M1K9|G4M1K9_SCHMA	54384.4	9	9	8	7	7	3	6	5	0.26	0.266	0.189	0.209	0.161	0.0724	0.149	0.115	ASTmTSGPISSYQK-DIPVGTALcIIVQDDSAVPAFK-FEDINVSNMR-GLDLSTVTGTGMYGMIR-INSSLSNLNDSK-ISLNDILIK-LPNLSPTMETGTVVSWAK-STDLNLESIDQK-VVDGAVGAHWLSEFK	ASTMTSGPISSYQK-DIPVGTALcIIVQDDSAVPAFK-EANILSVTLccDHR-FEDINVSNMR-GLDLSTVTGTGMYGMIR-ISLNDILIK-LPNLSPTMETGTVVSWAK-SKINSSLSNLNDSK-VPEcNSSWHGDFIR	ASTMTSGPISSYQK-FEDINVSNMR-GLDLSTVTGTGMYGMIR-INSSLSNLNDSK-ISLNDILIK-LPNLSPTMETGTVVSWAK-SKINSSLSNLNDSK-STDLNLESIDQK	ASTMTSGPISSYQK-DIPVGTALcIIVQDDSAVPAFK-FEDINVSNMR-GLDLSTVTGTGMYGMIR-ISLNDILIK-LPNLSPTMETGTVVSWAK-SKINSSLSNLNDSK	FEDINVSNMR-GLDLSTVTGTGMYGMIR-INSSLSNLNDSK-ISLNDILIK-LPNLSPTMETGTVVSWAK-SKINSSLSNLNDSK-STDLNLESIDQK	ASTMTSGPISSYQK-FEDINVSNMR-INSSLSNLNDSK	ASTMTSGPISSYQK-FEDINVSNMR-GLDLSTVTGTGMYGMIR-INSSLSNLNDSK-ISLNDILIK-STDLNLESIDQK	ASTmTSGPISSYQK-FEDINVSNMR-INSSLSNLNDSK-ISLNDILIK-STDLNLESIDQK	0	0	0	0	0	0	0	0	0	0	0	0	0	0	0	0	11	14	9	9	13	4	6
Acid phosphatase-related OS=Schistosoma mansoni (Blood fluke) GN=Smp_123670 PE=4 SV=1	tr|G4VLJ3|G4VLJ3_SCHMA	52029.2	1	1					1		0.0263	0.0263					0.0263		LTNVAGIGPVNR	LTNVAGIGPVNR					LTNVAGIGPVNR		0	0					0		0	0					0		1	1					1
Acidic leucine-rich nuclear phosphoprotein 32-related protein OS=Schistosoma mansoni (Blood fluke) GN=SMV0119 PE=2 SV=2	sp|Q86QS6|AN32_SCHMA	30006.5	6	3		4		4	3	5	0.298	0.153		0.185		0.2	0.153	0.251	AFAMIPSLK-cPNIEQLNLSSNKIESMDVLIPLAK-EPGEITELNLDNSK-IESMDVLIPLAK-SLDLGNcPVTSTENYR-TLELSNNLISGGLDALLK	EPGEITELNLDNSK-IESMDVLIPLAK-SLDLGNcPVTSTENYR		AFAMIPSLK-EPGEITELNLDNSK-IESMDVLIPLAK-SLDLGNcPVTSTENYR		AFAMIPSLK-IESmDVLIPLAK-SLDLGNcPVTSTENYR-TLELSNNLISGGLDALLK	EPGEITELNLDNSK-IESMDVLIPLAK-SLDLGNcPVTSTENYR	AFAMIPSLK-EPGEITELNLDNSK-IESMDVLIPLAK-SLDLGNcPVTSTENYR-TLELSNNLISGGLDALLK	6	3		4		4	3	5	tr|G4VMR8|G4VMR8_SCHMA,tr|G4VMR9|G4VMR9_SCHMA	tr|G4VMR8|G4VMR8_SCHMA,tr|G4VMR9|G4VMR9_SCHMA		tr|G4VMR8|G4VMR8_SCHMA,tr|G4VMR9|G4VMR9_SCHMA		tr|G4VMR8|G4VMR8_SCHMA,tr|G4VMR9|G4VMR9_SCHMA	tr|G4VMR8|G4VMR8_SCHMA,tr|G4VMR9|G4VMR9_SCHMA	tr|G4VMR8|G4VMR8_SCHMA,tr|G4VMR9|G4VMR9_SCHMA	8	6		4		4	4
Acidic leucine-rich nuclear phosphoprotein 32-related protein (ANP32/acidic nuclear phosphoprotein-like protein) OS=Schistosoma mansoni (Blood fluke) GN=Smp_010940.4 PE=4 SV=1	tr|G4VMR8|G4VMR8_SCHMA,tr|G4VMR9|G4VMR9_SCHMA	27883.4	6	3	3	4	4	4	3	5	0.323	0.165	0.146	0.201	0.201	0.217	0.165	0.272	AFAMIPSLK-cPNIEQLNLSSNKIESMDVLIPLAK-EPGEITELNLDNSK-IESMDVLIPLAK-SLDLGNcPVTSTENYR-TLELSNNLISGGLDALLK	EPGEITELNLDNSK-IESMDVLIPLAK-SLDLGNcPVTSTENYR	AFAMIPSLK-IESMDVLIPLAK-SLDLGNcPVTSTENYR	AFAMIPSLK-EPGEITELNLDNSK-IESMDVLIPLAK-SLDLGNcPVTSTENYR	AFAMIPSLK-EPGEITELNLDNSK-IESMDVLIPLAK-SLDLGNcPVTSTENYR	AFAMIPSLK-IESmDVLIPLAK-SLDLGNcPVTSTENYR-TLELSNNLISGGLDALLK	EPGEITELNLDNSK-IESMDVLIPLAK-SLDLGNcPVTSTENYR	AFAMIPSLK-EPGEITELNLDNSK-IESMDVLIPLAK-SLDLGNcPVTSTENYR-TLELSNNLISGGLDALLK	6	3	0	4	0	4	3	5	sp|Q86QS6|AN32_SCHMA	sp|Q86QS6|AN32_SCHMA	0	sp|Q86QS6|AN32_SCHMA	0	sp|Q86QS6|AN32_SCHMA	sp|Q86QS6|AN32_SCHMA	sp|Q86QS6|AN32_SCHMA	8	6	4	4	8	4	4
Aconitate hydratase OS=Schistosoma mansoni (Blood fluke) GN=Smp_063090 PE=4 SV=1	tr|G4VMI0|G4VMI0_SCHMA	65763.1	1				1				0.0297				0.0297				ANDTNKEVYEFLASASAK				ANDTNKEVYEFLASASAK				0				0				0				0				1				1
Actin, putative OS=Schistosoma mansoni (Blood fluke) GN=Smp_072870 PE=3 SV=1	tr|G4LW08|G4LW08_SCHMA	42517.9	4	7	1	1	1		1		0.141	0.392	0.04	0.0427	0.0427		0.04		AcFISLNPSK-EGADFHTTSEFEIVR-LYSTWIGGSILASLDTFKR-YPIEHGIIR	DQLMVNSEEHPVLLTEAPHNPK-EGADFHTTSEFEIVR-LYSTWIGGSILASLDTFKR-mDSYDVITNQPVVIDIGTGILK-TTGVVLDSGDGVTHAVPIYEGYALPHAIER-VEAMEALASYPLPDGSTLEIGPAR-VmAGALEGDDFIGPK	VMAGALEGDDFIGPK	MLYENIVLSGGSTLFK	MLYENIVLSGGSTLFK		VMAGALEGDDFIGPK		0	0	0	0	0		0		0	0	0	0	0		0		4	10	1	1	1		1
Actin-1 OS=Schistosoma mansoni (Blood fluke) PE=2 SV=1	sp|P53470|ACT1_SCHMA,tr|G4VLW2|G4VLW2_SCHMA	41732.6	16	19	15	18	19	15	18	17	0.551	0.657	0.548	0.577	0.577	0.572	0.601	0.622	aEEDVAALVIDNGSGMcK-AGFAGDDAPR-AVFPSIVGRPR-DLYSNTVLSGGSTMYPGIADR-DSYVGDEAQSK-DSYVGDEAQSKR-EKLcYVALDFEQEMGTAASSSALEK-GYSFTTTAER-HQGVMVGMGQK-IWHHTFYNELR-KDLYSNTVLSGGSTMYPGIADR-LcYVALDFEQEMGTAASSSALEK-QEYDESGPGIVHR-SYELPDGQVITIGNER-TTGIVLDSGDGVTHTVPIYEGYALPHAILR-VAPEEHPVLLTEAPLNPK	aEEDVAALVIDNGSGMcK-AGFAGDDAPR-AVFPSIVGRPR-cPEALFQPSFLGMEASGIHETTYNSIMK-DLYSNTVLSGGSTMYPGIADR-DSYVGDEAQSK-DSYVGDEAQSKR-EISALAPSTMK-EKLcYVALDFEQEMGTAASSSALEK-GYSFTTTAER-HQGVMVGMGQK-IWHHTFYNELR-KDLYSNTVLSGGSTMYPGIADR-LcYVALDFEQEMGTAASSSALEK-QEYDESGPGIVHR-QEYDESGPGIVHRK-SYELPDGQVITIGNER-TTGIVLDSGDGVTHTVPIYEGYALPHAILR-VAPEEHPVLLTEAPLNPK	aEEDVAALVIDNGSGMcK-AGFAGDDAPR-AVFPSIVGRPR-DLYSNTVLSGGSTMYPGIADR-DSYVGDEAQSK-DSYVGDEAQSKR-EISALAPSTMK-GYSFTTTAER-HQGVMVGMGQK-KDLYSNTVLSGGSTMYPGIADR-KYSVWIGGSILASLSTFQQmWISK-QEYDESGPGIVHR-SYELPDGQVITIGNER-TTGIVLDSGDGVTHTVPIYEGYALPHAILR-VAPEEHPVLLTEAPLNPK	aEEDVAALVIDNGSGMcK-AGFAGDDAPR-AVFPSIVGRPR-DLYSNTVLSGGSTMYPGIADR-DSYVGDEAQSK-DSYVGDEAQSKR-EKLcYVALDFEQEMGTAASSSALEK-GYSFTTTAER-HQGVMVGMGQK-IKIVAPPER-IWHHTFYNELR-KDLYSNTVLSGGSTMYPGIADR-LcYVALDFEQEMGTAASSSALEK-QEYDESGPGIVHR-QEYDESGPGIVHRK-SYELPDGQVITIGNER-TTGIVLDSGDGVTHTVPIYEGYALPHAILR-VAPEEHPVLLTEAPLNPK	aEEDVAALVIDNGSGMcK-AGFAGDDAPR-AVFPSIVGRPR-DLYSNTVLSGGSTMYPGIADR-DSYVGDEAQSK-DSYVGDEAQSKR-EISALAPSTMK-EKLcYVALDFEQEMGTAASSSALEK-GYSFTTTAER-HQGVMVGMGQK-HQGVMVGMGQKDSYVGDEAQSK-IKIVAPPER-KDLYSNTVLSGGSTMYPGIADR-LcYVALDFEQEMGTAASSSALEK-QEYDESGPGIVHR-QEYDESGPGIVHRK-SYELPDGQVITIGNER-TTGIVLDSGDGVTHTVPIYEGYALPHAILR-VAPEEHPVLLTEAPLNPK	aEEDVAALVIDNGSGMcK-AGFAGDDAPR-AVFPSIVGRPR-DLYSNTVLSGGSTmYPGIADR-DSYVGDEAQSK-DSYVGDEAQSKR-EISALAPSTmK-GYSFTTTAER-HQGVMVGMGQK-IWHHTFYNELR-LcYVALDFEQEmGTAASSSALEK-QEYDESGPGIVHR-SYELPDGQVITIGNER-TTGIVLDSGDGVTHTVPIYEGYALPHAILR-VAPEEHPVLLTEAPLNPK	aEEDVAALVIDNGSGMcK-AGFAGDDAPR-AVFPSIVGRPR-DLYSNTVLSGGSTMYPGIADR-DSYVGDEAQSK-DSYVGDEAQSKR-EISALAPSTMK-GYSFTTTAER-HQGVMVGMGQK-IKIVAPPER-IWHHTFYNELR-KDLYSNTVLSGGSTMYPGIADR-LcYVALDFEQEMGTAASSSALEK-QEYDESGPGIVHR-QEYDESGPGIVHRK-SYELPDGQVITIGNER-TTGIVLDSGDGVTHTVPIYEGYALPHAILR-VAPEEHPVLLTEAPLNPK	aEEDVAALVIDNGSGmcK-AGFAGDDAPR-AVFPSIVGRPR-cPEALFQPSFLGMEASGIHETTYNSIMK-DLYSNTVLSGGSTMYPGIADR-DSYVGDEAQSK-DSYVGDEAQSKR-GYSFTTTAER-HQGVMVGMGQK-IWHHTFYNELR-KDLYSNTVLSGGSTMYPGIADR-LcYVALDFEQEMGTAASSSALEK-QEYDESGPGIVHR-QEYDESGPGIVHRK-SYELPDGQVITIGNER-TTGIVLDSGDGVTHTVPIYEGYALPHAILR-VAPEEHPVLLTEAPLNPK	15	18	14	17	18	14	17	16	sp|P53471|ACT2_SCHMA,tr|G4VLN5|G4VLN5_SCHMA,tr|G4VLN1|G4VLN1_SCHMA,tr|G4VLW1|G4VLW1_SCHMA-sp|P53471|ACT2_SCHMA,tr|G4VLN5|G4VLN5_SCHMA,tr|G4VLW1|G4VLW1_SCHMA-tr|G4VLW1|G4VLW1_SCHMA-sp|P53471|ACT2_SCHMA,tr|G4VLW1|G4VLW1_SCHMA-sp|P53471|ACT2_SCHMA	tr|G4VLW1|G4VLW1_SCHMA,sp|P53471|ACT2_SCHMA,tr|G4VLN5|G4VLN5_SCHMA,tr|G4VLN1|G4VLN1_SCHMA-tr|G4VLW1|G4VLW1_SCHMA,sp|P53471|ACT2_SCHMA,tr|G4VLN5|G4VLN5_SCHMA-tr|G4VLW1|G4VLW1_SCHMA-tr|G4VLW1|G4VLW1_SCHMA,sp|P53471|ACT2_SCHMA-sp|P53471|ACT2_SCHMA	sp|P53471|ACT2_SCHMA,tr|G4VLW1|G4VLW1_SCHMA,tr|G4VLN5|G4VLN5_SCHMA,tr|G4VLN1|G4VLN1_SCHMA-sp|P53471|ACT2_SCHMA,tr|G4VLW1|G4VLW1_SCHMA,tr|G4VLN5|G4VLN5_SCHMA-tr|G4VLW1|G4VLW1_SCHMA-sp|P53471|ACT2_SCHMA,tr|G4VLW1|G4VLW1_SCHMA-sp|P53471|ACT2_SCHMA	tr|G4VLN5|G4VLN5_SCHMA,tr|G4VLN1|G4VLN1_SCHMA,sp|P53471|ACT2_SCHMA,tr|G4VLW1|G4VLW1_SCHMA-tr|G4VLN5|G4VLN5_SCHMA,sp|P53471|ACT2_SCHMA,tr|G4VLW1|G4VLW1_SCHMA-tr|G4VLW1|G4VLW1_SCHMA-sp|P53471|ACT2_SCHMA,tr|G4VLW1|G4VLW1_SCHMA-tr|G4VLN1|G4VLN1_SCHMA,sp|P53471|ACT2_SCHMA,tr|G4VLW1|G4VLW1_SCHMA-sp|P53471|ACT2_SCHMA	sp|P53471|ACT2_SCHMA,tr|G4VLW1|G4VLW1_SCHMA,tr|G4VLN5|G4VLN5_SCHMA,tr|G4VLN1|G4VLN1_SCHMA-sp|P53471|ACT2_SCHMA,tr|G4VLW1|G4VLW1_SCHMA,tr|G4VLN5|G4VLN5_SCHMA-tr|G4VLW1|G4VLW1_SCHMA-sp|P53471|ACT2_SCHMA,tr|G4VLW1|G4VLW1_SCHMA-sp|P53471|ACT2_SCHMA,tr|G4VLW1|G4VLW1_SCHMA,tr|G4VLN1|G4VLN1_SCHMA-sp|P53471|ACT2_SCHMA	tr|G4VLW1|G4VLW1_SCHMA,sp|P53471|ACT2_SCHMA,tr|G4VLN1|G4VLN1_SCHMA,tr|G4VLN5|G4VLN5_SCHMA-tr|G4VLW1|G4VLW1_SCHMA,sp|P53471|ACT2_SCHMA,tr|G4VLN5|G4VLN5_SCHMA-tr|G4VLW1|G4VLW1_SCHMA-tr|G4VLW1|G4VLW1_SCHMA,sp|P53471|ACT2_SCHMA-sp|P53471|ACT2_SCHMA	sp|P53471|ACT2_SCHMA,tr|G4VLN5|G4VLN5_SCHMA,tr|G4VLW1|G4VLW1_SCHMA,tr|G4VLN1|G4VLN1_SCHMA-sp|P53471|ACT2_SCHMA,tr|G4VLN5|G4VLN5_SCHMA,tr|G4VLW1|G4VLW1_SCHMA-tr|G4VLW1|G4VLW1_SCHMA-sp|P53471|ACT2_SCHMA,tr|G4VLW1|G4VLW1_SCHMA-sp|P53471|ACT2_SCHMA,tr|G4VLW1|G4VLW1_SCHMA,tr|G4VLN1|G4VLN1_SCHMA-sp|P53471|ACT2_SCHMA	tr|G4VLN5|G4VLN5_SCHMA,tr|G4VSW6|G4VSW6_SCHMA,tr|G4VLN1|G4VLN1_SCHMA,sp|P53471|ACT2_SCHMA,tr|G4VLW1|G4VLW1_SCHMA-tr|G4VLN5|G4VLN5_SCHMA,tr|G4VSW6|G4VSW6_SCHMA,sp|P53471|ACT2_SCHMA,tr|G4VLW1|G4VLW1_SCHMA-tr|G4VLW1|G4VLW1_SCHMA-sp|P53471|ACT2_SCHMA,tr|G4VLW1|G4VLW1_SCHMA-tr|G4VSW6|G4VSW6_SCHMA,sp|P53471|ACT2_SCHMA-tr|G4VSW6|G4VSW6_SCHMA,sp|P53471|ACT2_SCHMA,tr|G4VLW1|G4VLW1_SCHMA	48	102	51	78	114	83	86
Actin-2 OS=Schistosoma mansoni (Blood fluke) PE=2 SV=1	sp|P53471|ACT2_SCHMA	41741.4	17	20	17	22	23	19	19	19	0.649	0.662	0.684	0.694	0.702	0.662	0.676	0.66	aDEEVQALVVDNGSGMcK-AGFAGDDAPR-AVFPSIVGRPR-cPEALFQPSFLGMESAGVHETTFNSIMK-DLYANTVLSGGTTMFPGIADR-DSYVGDEAQSK-DSYVGDEAQSKR-EITALAPSTmK-GYSFTTTAER-HQGVMVGMGQK-IWHHTFYNELR-KDLYANTVLSGGTTmFPGIADR-LcYVALDFEQEMATAASSSSLEK-QEYDESGPGIVHR-SYELPDGQVITIGNER-TTGIVLDSGDGVTHTVPIYEGYALPHAILR-VAPEEHPVLLTEAPLNPK	aDEEVQALVVDNGSGMcK-AGFAGDDAPR-AVFPSIVGRPR-cPEALFQPSFLGMESAGVHETTFNSIMK-DLYANTVLSGGTTMFPGIADR-DSYVGDEAQSK-DSYVGDEAQSKR-EITALAPSTmK-EKLcYVALDFEQEMATAASSSSLEK-FRcPEALFQPSFLGMESAGVHETTFNSImK-GYSFTTTAER-HQGVMVGMGQK-IWHHTFYNELR-KDLYANTVLSGGTTMFPGIADR-LcYVALDFEQEMATAASSSSLEK-QEYDESGPGIVHR-QEYDESGPGIVHRK-SYELPDGQVITIGNER-TTGIVLDSGDGVTHTVPIYEGYALPHAILR-VAPEEHPVLLTEAPLNPK	aDEEVQALVVDNGSGMcK-AGFAGDDAPR-AVFPSIVGRPR-cPEALFQPSFLGMESAGVHETTFNSIMK-DLYANTVLSGGTTMFPGIADR-DSYVGDEAQSK-DSYVGDEAQSKR-EITALAPSTMK-GYSFTTTAER-HQGVMVGMGQK-KDLYANTVLSGGTTMFPGIADR-KYSVWIGGSILASLSTFQQmWISK-LcYVALDFEQEMATAASSSSLEK-QEYDESGPGIVHR-SYELPDGQVITIGNER-TTGIVLDSGDGVTHTVPIYEGYALPHAILR-VAPEEHPVLLTEAPLNPK	aDEEVQALVVDNGSGMcK-AGFAGDDAPR-AVFPSIVGRPR-cPEALFQPSFLGMESAGVHETTFNSIMK-DLYANTVLSGGTTmFPGIADR-DSYVGDEAQSK-DSYVGDEAQSKR-EITALAPSTmK-EKLcYVALDFEQEmATAASSSSLEK-FRcPEALFQPSFLGMESAGVHETTFNSIMK-GYSFTTTAER-HQGVMVGMGQK-IKIVAPPER-IWHHTFYNELR-KDLYANTVLSGGTTMFPGIADR-LcYVALDFEQEMATAASSSSLEK-MQKEITALAPSTMK-QEYDESGPGIVHR-QEYDESGPGIVHRK-SYELPDGQVITIGNER-TTGIVLDSGDGVTHTVPIYEGYALPHAILR-VAPEEHPVLLTEAPLNPK	aDEEVQALVVDNGSGMcK-AGFAGDDAPR-AVFPSIVGRPR-cPEALFQPSFLGMESAGVHETTFNSIMK-DLYANTVLSGGTTMFPGIADR-DSYVGDEAQSK-DSYVGDEAQSKR-EITALAPSTMK-EKLcYVALDFEQEmATAASSSSLEK-FRcPEALFQPSFLGMESAGVHETTFNSIMK-GYSFTTTAER-HQGVMVGMGQK-HQGVMVGMGQKDSYVGDEAQSK-IKIVAPPER-KDLYANTVLSGGTTMFPGIADR-LcYVALDFEQEmATAASSSSLEK-LDLAGRDLTDYLMK-MQKEITALAPSTMK-QEYDESGPGIVHR-QEYDESGPGIVHRK-SYELPDGQVITIGNER-TTGIVLDSGDGVTHTVPIYEGYALPHAILR-VA…	aDEEVQALVVDNGSGMcK-AGFAGDDAPR-AVFPSIVGRPR-cPEALFQPSFLGMESAGVHETTFNSIMK-DLYANTVLSGGTTmFPGIADR-DSYVGDEAQSK-DSYVGDEAQSKR-EITALAPSTmK-EKLcYVALDFEQEMATAASSSSLEK-GYSFTTTAER-HQGVMVGMGQK-IWHHTFYNELR-KDLYANTVLSGGTTMFPGIADR-LcYVALDFEQEmATAASSSSLEK-MQKEITALAPSTMK-QEYDESGPGIVHR-SYELPDGQVITIGNER-TTGIVLDSGDGVTHTVPIYEGYALPHAILR-VAPEEHPVLLTEAPLNPK	aDEEVQALVVDNGSGMcK-AGFAGDDAPR-AVFPSIVGRPR-cPEALFQPSFLGMESAGVHETTFNSIMK-DLYANTVLSGGTTmFPGIADR-DSYVGDEAQSK-DSYVGDEAQSKR-EITALAPSTmK-GYSFTTTAER-HQGVMVGMGQK-IKIVAPPER-IWHHTFYNELR-KDLYANTVLSGGTTmFPGIADR-LcYVALDFEQEmATAASSSSLEK-QEYDESGPGIVHR-QEYDESGPGIVHRK-SYELPDGQVITIGNER-TTGIVLDSGDGVTHTVPIYEGYALPHAILR-VAPEEHPVLLTEAPLNPK	aDEEVQALVVDNGSGmcK-AGFAGDDAPR-AVFPSIVGRPR-cPEALFQPSFLGMESAGVHETTFNSIMK-DLYANTVLSGGTTmFPGIADR-DSYVGDEAQSK-DSYVGDEAQSKR-EITALAPSTMK-GYSFTTTAER-HQGVMVGMGQK-IWHHTFYNELR-KDLYANTVLSGGTTMFPGIADR-LcYVALDFEQEmATAASSSSLEK-MQKEITALAPSTMK-QEYDESGPGIVHR-QEYDESGPGIVHRK-SYELPDGQVITIGNER-TTGIVLDSGDGVTHTVPIYEGYALPHAILR-VAPEEHPVLLTEAPLNPK	11	12	11	13	14	11	13	18	tr|G4VLN5|G4VLN5_SCHMA,sp|P53470|ACT1_SCHMA,tr|G4VLW2|G4VLW2_SCHMA,tr|G4VLN1|G4VLN1_SCHMA,tr|G4VLW1|G4VLW1_SCHMA-tr|G4VLN5|G4VLN5_SCHMA,sp|P53470|ACT1_SCHMA,tr|G4VLW2|G4VLW2_SCHMA,tr|G4VLW1|G4VLW1_SCHMA-sp|P53470|ACT1_SCHMA,tr|G4VLW2|G4VLW2_SCHMA,tr|G4VLW1|G4VLW1_SCHMA-sp|P53470|ACT1_SCHMA,tr|G4VLW2|G4VLW2_SCHMA	tr|G4VLW1|G4VLW1_SCHMA,sp|P53470|ACT1_SCHMA,tr|G4VLW2|G4VLW2_SCHMA,tr|G4VLN5|G4VLN5_SCHMA,tr|G4VLN1|G4VLN1_SCHMA-tr|G4VLW1|G4VLW1_SCHMA,sp|P53470|ACT1_SCHMA,tr|G4VLW2|G4VLW2_SCHMA,tr|G4VLN5|G4VLN5_SCHMA-tr|G4VLW1|G4VLW1_SCHMA,sp|P53470|ACT1_SCHMA,tr|G4VLW2|G4VLW2_SCHMA-sp|P53470|ACT1_SCHMA,tr|G4VLW2|G4VLW2_SCHMA	sp|P53470|ACT1_SCHMA,tr|G4VLW2|G4VLW2_SCHMA,tr|G4VLW1|G4VLW1_SCHMA,tr|G4VLN5|G4VLN5_SCHMA,tr|G4VLN1|G4VLN1_SCHMA-sp|P53470|ACT1_SCHMA,tr|G4VLW2|G4VLW2_SCHMA,tr|G4VLW1|G4VLW1_SCHMA,tr|G4VLN5|G4VLN5_SCHMA-sp|P53470|ACT1_SCHMA,tr|G4VLW2|G4VLW2_SCHMA,tr|G4VLW1|G4VLW1_SCHMA-sp|P53470|ACT1_SCHMA,tr|G4VLW2|G4VLW2_SCHMA	sp|P53470|ACT1_SCHMA,tr|G4VLW2|G4VLW2_SCHMA,tr|G4VLN5|G4VLN5_SCHMA,tr|G4VLN1|G4VLN1_SCHMA,tr|G4VLW1|G4VLW1_SCHMA-sp|P53470|ACT1_SCHMA,tr|G4VLW2|G4VLW2_SCHMA,tr|G4VLN5|G4VLN5_SCHMA,tr|G4VLW1|G4VLW1_SCHMA-sp|P53470|ACT1_SCHMA,tr|G4VLW2|G4VLW2_SCHMA,tr|G4VLW1|G4VLW1_SCHMA-sp|P53470|ACT1_SCHMA,tr|G4VLW2|G4VLW2_SCHMA,tr|G4VLN1|G4VLN1_SCHMA,tr|G4VLW1|G4VLW1_SCHMA-sp|P53470|ACT1_SCHMA,tr|G4VLW2|G4VLW2_S…	tr|G4VLW1|G4VLW1_SCHMA,tr|G4VLN5|G4VLN5_SCHMA,sp|P53470|ACT1_SCHMA,tr|G4VLW2|G4VLW2_SCHMA,tr|G4VLN1|G4VLN1_SCHMA-tr|G4VLW1|G4VLW1_SCHMA,tr|G4VLN5|G4VLN5_SCHMA,sp|P53470|ACT1_SCHMA,tr|G4VLW2|G4VLW2_SCHMA-tr|G4VLW1|G4VLW1_SCHMA,sp|P53470|ACT1_SCHMA,tr|G4VLW2|G4VLW2_SCHMA-tr|G4VLW1|G4VLW1_SCHMA,sp|P53470|ACT1_SCHMA,tr|G4VLW2|G4VLW2_SCHMA,tr|G4VLN1|G4VLN1_SCHMA-tr|G4VLN1|G4VLN1_SCHMA-sp|P53470|ACT1_S…	sp|P53470|ACT1_SCHMA,tr|G4VLW2|G4VLW2_SCHMA,tr|G4VLW1|G4VLW1_SCHMA,tr|G4VLN1|G4VLN1_SCHMA,tr|G4VLN5|G4VLN5_SCHMA-sp|P53470|ACT1_SCHMA,tr|G4VLW2|G4VLW2_SCHMA,tr|G4VLW1|G4VLW1_SCHMA,tr|G4VLN5|G4VLN5_SCHMA-sp|P53470|ACT1_SCHMA,tr|G4VLW2|G4VLW2_SCHMA,tr|G4VLW1|G4VLW1_SCHMA-sp|P53470|ACT1_SCHMA,tr|G4VLW2|G4VLW2_SCHMA	tr|G4VLN5|G4VLN5_SCHMA,sp|P53470|ACT1_SCHMA,tr|G4VLW2|G4VLW2_SCHMA,tr|G4VLW1|G4VLW1_SCHMA,tr|G4VLN1|G4VLN1_SCHMA-tr|G4VLN5|G4VLN5_SCHMA,sp|P53470|ACT1_SCHMA,tr|G4VLW2|G4VLW2_SCHMA,tr|G4VLW1|G4VLW1_SCHMA-sp|P53470|ACT1_SCHMA,tr|G4VLW2|G4VLW2_SCHMA,tr|G4VLW1|G4VLW1_SCHMA-sp|P53470|ACT1_SCHMA,tr|G4VLW2|G4VLW2_SCHMA,tr|G4VLW1|G4VLW1_SCHMA,tr|G4VLN1|G4VLN1_SCHMA-sp|P53470|ACT1_SCHMA,tr|G4VLW2|G4VLW2_S…	tr|G4VSW6|G4VSW6_SCHMA-tr|G4VLN5|G4VLN5_SCHMA,tr|G4VSW6|G4VSW6_SCHMA,tr|G4VLN1|G4VLN1_SCHMA,sp|P53470|ACT1_SCHMA,tr|G4VLW2|G4VLW2_SCHMA,tr|G4VLW1|G4VLW1_SCHMA-tr|G4VLN5|G4VLN5_SCHMA,tr|G4VSW6|G4VSW6_SCHMA,sp|P53470|ACT1_SCHMA,tr|G4VLW2|G4VLW2_SCHMA,tr|G4VLW1|G4VLW1_SCHMA-sp|P53470|ACT1_SCHMA,tr|G4VLW2|G4VLW2_SCHMA,tr|G4VLW1|G4VLW1_SCHMA-tr|G4VSW6|G4VSW6_SCHMA,sp|P53470|ACT1_SCHMA,tr|G4VLW2|G4VLW2…	67	161	79	124	205	140	120
Actin-binding/filamin-like protein OS=Schistosoma mansoni (Blood fluke) PE=2 SV=1	tr|Q6S8B5|Q6S8B5_SCHMA	106048	22	5	9	12	14	8	8	8	0.368	0.0894	0.151	0.206	0.225	0.115	0.121	0.117	AGEPSNFTLITR-AGTYDIFVK-AQQPAHFTVDASQAGDAPIQVATVDR-AYGPGLEGGFTHEPQR-cDVLAMDDVNYTIK-DAGAGGLSLSVEGPSK-DGTcTVDYLPTR-DLTANVTSPSGVSQR-EGMANQNcQFTVDTR-ELADATYVGSQcELNLK-FMENHIPGSPFTAHIAGESR-FNDMNIPGSPFQVPIR-FNQVcVGTTSEMPLR-FVPQEMGVHTVSVR-GSHISGSPFQFTVGPITEGGAHK-ITETDIYNLVATVR-IVTPSGATADVEIHEAPNGR-IYVGENEIGNASK-NAGYGGLNLSIEGPSK-SPFTQHVLPAFEPQR-VHATGQGLQNGLTYSLNDFSIYTR-YGGQEIPESPFLVPVAPSGR	AGTYDIFVK-AQQPAHFTVDASQAGDAPIQVATVDR-DLTANVTSPSGVSQR-ITETDIYNLVATVR-VHATGQGLQNGLTYSLNDFSIYTR	AGEPSNFTLITR-AGTYDIFVK-AQQPAHFTVDASQAGDAPIQVATVDR-DAGAGGLSLSVEGPSK-ITETDIYNLVATVR-NAGYGGLNLSIEGPSK-VHATGQGLQNGLTYSLNDFSIYTR-VNIYYTPPIR-YAEQPVPGSPFVVHIGGEPSLR	AGEPSNFTLITR-AGTYDIFVK-AQQPAHFTVDASQAGDAPIQVATVDR-AYGPGLEGGFTHEPQR-DAGAGGLSLSVEGPSK-EGMANQNcQFTVDTR-ITETDIYNLVATVR-IVTPSGATADVEIHEAPNGR-IYVGENEIGNASK-NAGYGGLNLSIEGPSK-VHATGQGLQNGLTYSLNDFSIYTR-YAEQPVPGSPFVVHIGGEPSLR	AGEPSNFTLITR-AGTYDIFVK-AQQPAHFTVDASQAGDAPIQVATVDR-AVSPEELMNDVTDQR-AYGPGLEGGFTHEPQR-DAGAGGLSLSVEGPSK-DLTANVTSPSGVSQR-EGMANQNcQFTVDTR-FMENHIPGSPFTAHIAGESR-ITETDIYNLVATVR-NAGYGGLNLSIEGPSK-SPSGHEQPSTLKR-VHATGQGLQNGLTYSLNDFSIYTR-VNIYYTPPIR	AGTYDIFVK-AVSPEELMNDVTDQR-DAGAGGLSLSVEGPSK-DLTANVTSPSGVSQR-EGMANQNcQFTVDTR-ITETDIYNLVATVR-IYVGENEIGNASK-NAGYGGLNLSIEGPSK	AGTYDIFVK-AQQPAHFTVDASQAGDAPIQVATVDR-DAGAGGLSLSVEGPSK-DLTANVTSPSGVSQR-ITETDIYNLVATVR-IYVGENEIGNASK-NAGYGGLNLSIEGPSK-VNIYYTPPIR	DAGAGGLSLSVEGPSK-DLTANVTSPSGVSQR-EGMANQNcQFTVDTR-FGGELIPNGR-FNDMNIPGSPFQVPIR-ITETDIYNLVATVR-IYVGENEIGNASK-NAGYGGLNLSIEGPSK	22	5	9	12	13	7	8	8	tr|G4LVU8|G4LVU8_SCHMA	tr|G4LVU8|G4LVU8_SCHMA	tr|G4LVU8|G4LVU8_SCHMA	tr|G4LVU8|G4LVU8_SCHMA	tr|G4LVU8|G4LVU8_SCHMA	tr|G4LVU8|G4LVU8_SCHMA	tr|G4LVU8|G4LVU8_SCHMA	tr|G4LVU8|G4LVU8_SCHMA	31	7	12	14	14	13	11
Actin-like protein 6, acl6 OS=Schistosoma mansoni (Blood fluke) GN=Smp_063040 PE=3 SV=1	tr|G4LXV8|G4LXV8_SCHMA	45543				1								0.0342								SPLAGDFIVQQAQR								0								0								1
Actin-related protein 10, arp10 OS=Schistosoma mansoni (Blood fluke) GN=Smp_093230 PE=3 SV=1	tr|G4V8Q5|G4V8Q5_SCHMA	45675.8						1								0.0245								SILLAPIDIR								0								0								1
Actin-related protein 2, arp2 OS=Schistosoma mansoni (Blood fluke) GN=Smp_101290.2 PE=3 SV=1	tr|G4VBW8|G4VBW8_SCHMA	43437.1	3	5		1	1		1	2	0.138	0.221		0.0365	0.0312		0.0365	0.0677	GYAFNQTADFETIR-VGGELFGAPEALFQPHLIDR-VGNLEVQDLMVGDEASELR	GYAFNQTADFETIR-HIVLSGGSTMYPGLPSR-QMLELSYPLENGIVR-VGGELFGAPEALFQPHLIDR-VGNLEVQDLMVGDEASELR		GYAFNQTADFETIR	ILLTEPPLNPLR		GYAFNQTADFETIR	GYAFNQTADFETIR-ILLTEPPLNPLR	0	0		0	0		0	0	0	0		0	0		0	0	3	8		1	1		1
Actin-related protein 2/3 complex subunit 3 OS=Schistosoma mansoni (Blood fluke) GN=Smp_032310 PE=3 SV=1	tr|G4VSI1|G4VSI1_SCHMA	21080.9	3	1			1				0.243	0.133			0.133				ELAAMAISR-FDIPGDPDFPR-mFVHHSEFVPAPNTIGNMALLPLR	mFVHHSEFVPAPNTIGNMALLPLR			mFVHHSEFVPAPNTIGNMALLPLR				0	0			0				0	0			0				4	1			1
Actin-related protein 2/3 complex subunit 4 OS=Schistosoma mansoni (Blood fluke) GN=Smp_160770.1 PE=3 SV=1	tr|G4V7X7|G4V7X7_SCHMA	19651.4	5	1		2	1				0.488	0.0647		0.241	0.129				ELLLNPVIISR-HTLNAALcVQNFSSQVVER-KPVPGYDISFLITNFHTEQMSK-LVDFVITFMDEIDKEISEMR-VLIEGSINSVR	ELLLNPVIISR		HTLNAALcVQNFSSQVVER-KPVPGYDISFLITNFHTEQMSK	KPVPGYDISFLITNFHTEQMSK				0	0		0	0				0	0		0	0				6	1		2	1
Actin-related protein 2/3 complex subunit 5 OS=Schistosoma mansoni (Blood fluke) GN=Smp_073720.1 PE=3 SV=1	tr|G4V6Z7|G4V6Z7_SCHMA	17345.7	3	2	3	3	2		1	1	0.384	0.272	0.364	0.364	0.205		0.113	0.113	GFEQPQEIScAALLTWHEK-SNQNIDEFLSTMDQDKIDLLMK-STDAILNILQNAPINSK	STDAILNILQNAPINSK-TVNVDQLTEPTFQDELTEDIKPSR	LNVSEINSLISSGK-STDAILNILQNAPINSK-TVNVDQLTEPTFQDELTEDIKPSR	LNVSEINSLISSGK-STDAILNILQNAPINSK-TVNVDQLTEPTFQDELTEDIKPSR	LNVSEINSLISSGK-STDAILNILQNAPINSK		STDAILNILQNAPINSK	STDAILNILQNAPINSK	0	0	0	0	0		0	0	0	0	0	0	0		0	0	4	2	5	5	2		1
Acyl carrier protein OS=Schistosoma mansoni (Blood fluke) GN=Smp_015860 PE=3 SV=1	tr|G4VSN6|G4VSN6_SCHMA	15926.8			1								0.0857								DIVEHVYHSITK								0								0								1
Acylaminoacyl-peptidase (S09 family) OS=Schistosoma mansoni (Blood fluke) GN=Smp_211050 PE=4 SV=1	tr|G4VI69|G4VI69_SCHMA	94089.7	1								0.0215								SLSTLFGFLNTPVLSEIK								0								0								1
Acyl-CoA dehydrogenase OS=Schistosoma mansoni (Blood fluke) GN=Smp_122930 PE=4 SV=1	tr|G4VCG4|G4VCG4_SCHMA	62855.4	4								0.0754								DLSLELAALK-EITNEQMLLcR-LNTVASGVGVLR-TASELLTQR								0								0								4
Acyl-CoA thioesterase-related OS=Schistosoma mansoni (Blood fluke) GN=Smp_150820 PE=4 SV=1	tr|G4VJ08|G4VJ08_SCHMA	52884.3	1	2							0.039	0.0649							ANYVGGALTLSYGDIWNR	ANYVGGALTLSYGDIWNR-SNVGGQLHSWIR							0	0							0	0							1	2
Adducin related protein OS=Schistosoma mansoni (Blood fluke) GN=Smp_014670.2 PE=4 SV=1	tr|G4VBV5|G4VBV5_SCHMA	92161.2	3	1	1	1	1	1	1	1	0.046	0.02	0.0236	0.0236	0.0236	0.0236	0.0236	0.0236	LGELEFEAMMR-LLDGLTWDEAR-TAGLGGLSGPEAALAMR	TAGLGGLSGPEAALAMR	AAALVAGGVTSEMPVAAASK	AAALVAGGVTSEMPVAAASK	AAALVAGGVTSEMPVAAASK	AAALVAGGVTSEMPVAAASK	AAALVAGGVTSEMPVAAASK	AAALVAGGVTSEMPVAAASK	0	0	0	0	0	0	0	0	0	0	0	0	0	0	0	0	3	1	2	2	3	1	1
Adducin related protein OS=Schistosoma mansoni (Blood fluke) GN=Smp_071140 PE=4 SV=1	tr|G4V7X9|G4V7X9_SCHMA	86547.6	2	1	1		1				0.0308	0.018	0.018		0.0308				LASISLDELVIPTK-SPScMVLLVR	LASISLDELVIPTK	LASISLDELVIPTK		DTDEYLINPIGLLYNELTASSFVK				0	0	0		0				0	0	0		0				3	1	1		1
Adducin related protein OS=Schistosoma mansoni (Blood fluke) GN=Smp_083040.1 PE=4 SV=1	tr|G4V775|G4V775_SCHMA	68556.8	3	3	4		3		1		0.0767	0.0863	0.117		0.0831		0.0304		AGLMPVSPEAIELLSNYGVR-GILVDEAER-NHGVAVTAYSIPEAWYLVK	AGLMPVSPEAIELLSNYGVR-LmQLGNITSLLSDLK-NHGVAVTAYSIPEAWYLVK	AGLMPVSPEAIELLSNYGVR-IDANGNIVDQGSSVLGVNK-LMQLGNITSLLSDLK-NHGVAVTAYSIPEAWYLVK		AGLMPVSPEAIELLSNYGVR-AGWTLHSALHSAR-IDANGNIVDQGSSVLGVNK		IDANGNIVDQGSSVLGVNK		3	3	4		3		1		tr|G4V776|G4V776_SCHMA	tr|G4V776|G4V776_SCHMA	tr|G4V776|G4V776_SCHMA		tr|G4V776|G4V776_SCHMA		tr|G4V776|G4V776_SCHMA		3	5	5		3		1
Adducin related protein OS=Schistosoma mansoni (Blood fluke) GN=Smp_083040.2 PE=4 SV=1	tr|G4V776|G4V776_SCHMA	59613	3	3	4		3		1		0.0887	0.0998	0.135		0.0961		0.0351		AGLMPVSPEAIELLSNYGVR-GILVDEAER-NHGVAVTAYSIPEAWYLVK	AGLMPVSPEAIELLSNYGVR-LmQLGNITSLLSDLK-NHGVAVTAYSIPEAWYLVK	AGLMPVSPEAIELLSNYGVR-IDANGNIVDQGSSVLGVNK-LMQLGNITSLLSDLK-NHGVAVTAYSIPEAWYLVK		AGLMPVSPEAIELLSNYGVR-AGWTLHSALHSAR-IDANGNIVDQGSSVLGVNK		IDANGNIVDQGSSVLGVNK		3	3	4		3		1		tr|G4V775|G4V775_SCHMA	tr|G4V775|G4V775_SCHMA	tr|G4V775|G4V775_SCHMA		tr|G4V775|G4V775_SCHMA		tr|G4V775|G4V775_SCHMA		3	5	5		3		1
Adenosylhomocysteinase OS=Schistosoma mansoni (Blood fluke) GN=Smp_028440.1 PE=3 SV=1	tr|G4LX03|G4LX03_SCHMA	47529	2	2	1	1	2				0.0509	0.0602	0.0324	0.0694	0.0532				SKFDNLYGcR-VALVAGYGDVGK	HPEYLEGIK-KLDEAVAAAHLEQLGVK	QADYLGVPVEGPFK	VLITEADPINALQAVMEGYEVTTMEDGAKR	VADISLADWGR-VALVAGYGDVGK				0	0	0	0	0				0	0	0	0	0				2	2	1	1	2
Adenylosuccinate lyase OS=Schistosoma mansoni (Blood fluke) GN=Smp_038030 PE=3 SV=1	tr|G4VQX9|G4VQX9_SCHMA,tr|Q8WRD6|Q8WRD6_SCHMA	54503	1	2							0.0396	0.0542							KVDIEITNALSNIGATVHK	ELGFDITDEQINEMK-QLWIWLAETQK							0	0							0	0							2	2
Adenylosuccinate synthetase OS=Schistosoma mansoni (Blood fluke) GN=Smp_055990 PE=3 SV=2	sp|C4QCD2|PURA_SCHMA	46668.4	5	8	1	1	1	1	1	1	0.153	0.265	0.0235	0.0235	0.0258	0.0258	0.0258	0.0258	IDVLDDLEEVK-IGWLDTVVIR-VcDLMGDWVQFTAK-VGSGPFPSELLDGIGEFIQK-VYEELPTAAK	AYIDPETGR-IDVLDDLEEVK-LSGMVcDSVILINK-LVDLLSEScSVVcR-SVEGLVSVVLGAQWGDEGKGK-VcDLMGDWVQFTAK-VGSGPFPSELLDGIGEFIQK-VYEELPTAAK	IGWLDTVVIR	IGWLDTVVIR	IDVLDDLEEVK	IDVLDDLEEVK	IDVLDDLEEVK	IDVLDDLEEVK	0	0	0	0	0	0	0	0	0	0	0	0	0	0	0	0	5	9	1	1	1	1	1
Adenylyl cyclase-associated protein OS=Schistosoma mansoni (Blood fluke) GN=Smp_014010 PE=3 SV=1	tr|G4LVI8|G4LVI8_SCHMA	52697.6	4	6	1	3	2				0.128	0.172	0.0314	0.103	0.0711				GSSGAGcLELR-IQcLGQLSTVNIDK-LIITPLGNLIEEVIK-TGVVFDHLISSIDVVNcQSVK	GSSGAGcLELR-GTDDFEEFAVPEQFK-ILMEYKDNDTVHR-IQcLGQLSTVNIDK-LAAEcSKPSDSDLK-LIITPLGNLIEEVIK	LIITPLGNLIEEVIK	ILMEYKDNDTVHR-LIITPLGNLIEEVIK-TGVVFDHLISSIDVVNcQSVK	ILMEYKDNDTVHR-TGVVFDHLISSIDVVNcQSVK				0	0	0	0	0				0	0	0	0	0				6	8	1	3	2
ADP-ribosylation factor family OS=Schistosoma mansoni (Blood fluke) GN=Smp_000730 PE=3 SV=1	tr|G4LYF8|G4LYF8_SCHMA	20114.8	5	1	8	4	6	2	1	2	0.46	0.0625	0.619	0.301	0.449	0.125	0.0625	0.182	FNVWDVGGQEK-GEGLYEGLTWLNANYNSR-IATDREMQGAVILVFANK-ILMLGLDAAGK-LKLGSSVSTIPTVGFNVETVTYK	FNVWDVGGQEK	EMQGAVILVFANK-FNVWDVGGQEK-GEGLYEGLTWLNANYNSR-IATDREMQGAVILVFANK-ILMLGLDAAGK-LGSSVSTIPTVGFNVETVTYK-LHGHIWYVQPSVAIK-QDLPNVMKPNEIQER	EMQGAVILVFANK-FNVWDVGGQEK-GEGLYEGLTWLNANYNSR-ILMLGLDAAGK	EMQGAVILVFANK-FNVWDVGGQEK-GEGLYEGLTWLNANYNSR-IATDREMQGAVILVFANK-ILMLGLDAAGK-LGSSVSTIPTVGFNVETVTYK	FNVWDVGGQEK-ILMLGLDAAGK	ILMLGLDAAGK	FNVWDVGGQEK-LGSSVSTIPTVGFNVETVTYK	1	0	1	1	1	1	1	0	tr|G4VDJ6|G4VDJ6_SCHMA	0	tr|G4VDJ6|G4VDJ6_SCHMA	tr|G4VDJ6|G4VDJ6_SCHMA	tr|G4VDJ6|G4VDJ6_SCHMA	tr|G4VDJ6|G4VDJ6_SCHMA	tr|G4VDJ6|G4VDJ6_SCHMA	0	6	1	14	4	7	3	2
ADP-ribosylation factor, arf, putative OS=Schistosoma mansoni (Blood fluke) GN=Smp_032180 PE=4 SV=1	tr|G4LYN4|G4LYN4_SCHMA	20378.8	2	3	2	2	3	1	1	2	0.177	0.199	0.144	0.144	0.199	0.0608	0.0608	0.116	IGEAKDELFR-QDLPNALKPTELTDKLGLHQLR	IGEAKDELFR-ILMVGLDAAGK-QDLPNALKPTELTDK	ILMVGLDAAGK-QDLPNALKPTELTDK	ILMVGLDAAGK-QDLPNALKPTELTDK	IGEAKDELFR-ILMVGLDAAGK-QDLPNALKPTELTDK	ILmVGLDAAGK	ILMVGLDAAGK	DTLLLVFANK-ILMVGLDAAGK	0	0	0	0	0	0	0	0	0	0	0	0	0	0	0	0	3	3	3	2	5	1	1
ADP-ribosylation factor, arf, putative OS=Schistosoma mansoni (Blood fluke) GN=Smp_086900 PE=3 SV=1	tr|G4LXT7|G4LXT7_SCHMA	20166.1			1								0.0722								QELFSMLEEEELR								0								0								1
ADP-ribosylation factor-like 10, arl10 OS=Schistosoma mansoni (Blood fluke) GN=Smp_166930 PE=3 SV=1	tr|G4VC98|G4VC98_SCHMA	21228.6	1		1	1	1				0.124		0.0595	0.0595	0.0595				DLPNALAEHELITALNLGAITDR		TTFVNVIASGK	TTFVNVIASGK	TTFVNVIASGK				0		0	0	0				0		0	0	0				1		1	1	1
ADP-ribosylation factor-like 2, arl2 OS=Schistosoma mansoni (Blood fluke) GN=Smp_164660 PE=3 SV=1	tr|G4LYV5|G4LYV5_SCHMA	18255.8			1	1							0.0741	0.0741							LAGATLLVFANK	LAGATLLVFANK							0	0							0	0							1	1
ADP-ribosylation factor-like 3, arl3 OS=Schistosoma mansoni (Blood fluke) GN=Smp_159930 PE=3 SV=1	tr|G4LVZ0|G4LVZ0_SCHMA	26555.9			1								0.0466								ISDGLGLLTIR								0								0								1
Afg3-like protein 2 (M41 family) OS=Schistosoma mansoni (Blood fluke) GN=Smp_165550 PE=4 SV=1	tr|G4VRN4|G4VRN4_SCHMA	74073.7	2		2	1	2				0.0453		0.0423	0.0211	0.0378				SAYAQIVQLGFSSK-SGLGSGLFNFGQSPVR		IYWFEIGSVDTFER-SAYAQIVQLGFSSK	SAYAQIVQLGFSSK	GAVHHLEVVNK-SAYAQIVQLGFSSK				0		0	0	0				0		0	0	0				2		2	1	2
Alanine aminotransferase, putative OS=Schistosoma mansoni (Blood fluke) GN=Smp_130540 PE=4 SV=1	tr|G4LYP9|G4LYP9_SCHMA	53994.2	2	4							0.05	0.102							EDVAQYIEQR-TQIMDTNLVQDDAK	EDVAQYIEQR-ITILPSIEEMK-SILQLISTGEDGSR-TQIMDTNLVQDDAK							0	0							0	0							2	4
Albumin OS=Schistosoma mansoni (Blood fluke) PE=2 SV=1	tr|Q95VB7|Q95VB7_SCHMA	68226	3	3	1	3	5	2	3	5	0.0609	0.0658	0.0214	0.0674	0.109	0.0444	0.0674	0.105	HPYFYAPELLYYAEK-LGEYGFQNALIVR-SLHTLFGDK	APQVSTPTLVEAAR-LGEYGFQNALIVR-TcVADESAENcDK	LGEYGFQNALIVR	APQVSTPTLVEAAR-LGEYGFQNALIVR-LPcVEDYISAILNR	APQVSTPTLVEAAR-LGEYGFQNALIVR-LPcVEDYISAILNR-LQAccDKPVLKK-TcVADESAENcDK	APQVSTPTLVEAAR-LGEYGFQNALIVR	APQVSTPTLVEAAR-LGEYGFQNALIVR-LPcVEDYISAILNR	APQVSTPTLVEAAR-FPKADFAEITK-LGEYGFQNALIVR-LPcVEDYISAILNR-LQAccDKPVLKK	2	2	1	1	2	1	1	1	sp|P02769|ALBU_BOVIN-sp|P02768ups|ALBU_HUMAN_UPS	sp|P02769|ALBU_BOVIN-sp|P02768ups|ALBU_HUMAN_UPS	sp|P02769|ALBU_BOVIN	sp|P02769|ALBU_BOVIN	sp|P02769|ALBU_BOVIN-sp|P02768ups|ALBU_HUMAN_UPS	sp|P02769|ALBU_BOVIN	sp|P02769|ALBU_BOVIN	sp|P02769|ALBU_BOVIN	4	7	5	8	7	20	22
Aldehyde dehydrogenase OS=Schistosoma mansoni (Blood fluke) PE=2 SV=1	tr|Q94746|Q94746_SCHMA	13291.4	3	3	3	3	3		3		0.261	0.261	0.261	0.261	0.261		0.261		LADLIEMNAEYIAR-YTQLFIGNEFVDSESK-YTQLFIGNEFVDSESKK	LADLIEMNAEYIAR-YTQLFIGNEFVDSESK-YTQLFIGNEFVDSESKK	LADLIEMNAEYIAR-YTQLFIGNEFVDSESK-YTQLFIGNEFVDSESKK	LADLIEmNAEYIAR-YTQLFIGNEFVDSESK-YTQLFIGNEFVDSESKK	LADLIEMNAEYIAR-YTQLFIGNEFVDSESK-YTQLFIGNEFVDSESKK		LADLIEMNAEYIAR-YTQLFIGNEFVDSESK-YTQLFIGNEFVDSESKK		3	3	3	3	3		3		tr|G4LWI3|G4LWI3_SCHMA	tr|G4LWI3|G4LWI3_SCHMA	tr|G4LWI3|G4LWI3_SCHMA	tr|G4LWI3|G4LWI3_SCHMA	tr|G4LWI3|G4LWI3_SCHMA		tr|G4LWI3|G4LWI3_SCHMA		19	24	20	22	21		10
Aldehyde dehydrogenase,putative OS=Schistosoma mansoni (Blood fluke) GN=Smp_050390 PE=3 SV=1	tr|G4LWI3|G4LWI3_SCHMA	53763.1	25	29	24	27	24	21	21	20	0.758	0.833	0.697	0.737	0.711	0.678	0.613	0.619	AISFTGSTEVGQLIMK-ANATHYGLGAGVFTSDMDK-ASEVAHEATMVNHGQccVAGTR-EAGFPPGVFNVIcGYGETTGEALTHHPDVR-EALDGYLQTK-EEIFGPVQcILK-EFGKEALDGYLQTK-FNTLEEVIER-GTPcLcAGcTVVLKPAEQTPLSALYLAALIK-GYFIQPTVFADVSDEMcIAK-IFVQAPIYDQMVEK-IMSYIEKGk-KVGDPFVSDTIQGPQIDNVQFDK-LADLIEMNAEYIAR-LEAMDNGKTVESALGDVFFAAQTTR-QLPVDGNMITFTR-REPVGVVAcITPWNYPFFLSVLK-SPLIILADADIEK-TFPTINPTTEEVIcHVQEADQNDVNK-TVESALGDVFFAAQTTR-VGDPFVSDTIQGPQIDNV…	AISFTGSTEVGQLIMK-AISFTGSTEVGQLIMKAAATNIK-ANATHYGLGAGVFTSDMDK-ASEVAHEATMVNHGQccVAGTR-EAGFPPGVFNVIcGYGETTGEALTHHPDVR-EALDGYLQTK-EEIFGPVQcILK-EFGKEALDGYLQTK-FNTLEEVIER-GTPcLcAGcTVVLKPAEQTPLSALYLAALIK-GYFIQPTVFADVSDEMcIAK-IAQcVEAGSFWINSYNFVSPQTPFGGYK-IFVQAPIYDQmVEK-IFVQAPIYDQMVEKLK-IMSYIEKGk-KTFPTINPTTEEVIcHVQEADQNDVNK-KVGDPFVSDTIQGPQIDNVQFDK-LADLIEMNAEYIAR-LEAMDNGKTVESALGDVFFAAQTTR-QLPVDGNMITFTR-REP…	AISFTGSTEVGQLImK-AISFTGSTEVGQLIMKAAATNIK-ANATHYGLGAGVFTSDMDK-ASEVAHEATMVNHGQccVAGTR-EAGFPPGVFNVIcGYGETTGEALTHHPDVR-EALDGYLQTK-EEIFGPVQcILK-EPVGVVAcITPWNYPFFLSVLK-FNTLEEVIER-GYFIQPTVFADVSDEMcIAK-IAQcVEAGSFWINSYNFVSPQTPFGGYK-IFVQAPIYDQMVEK-KTFPTINPTTEEVIcHVQEADQNDVNK-KVGDPFVSDTIQGPQIDNVQFDK-LADLIEMNAEYIAR-LEAMDNGKTVESALGDVFFAAQTTR-QLPVDGNMITFTR-REPVGVVAcITPWNYPFFLSVLK-SPLIILADADIEK-TFPTINPTTEEVIcHV…	AISFTGSTEVGQLImK-AISFTGSTEVGQLIMKAAATNIK-ANATHYGLGAGVFTSDMDK-ANATHYGLGAGVFTSDMDKAmR-ASEVAHEATMVNHGQccVAGTR-EALDGYLQTK-EEIFGPVQcILK-EFGKEALDGYLQTK-EPVGVVAcITPWNYPFFLSVLK-FNTLEEVIER-GTPcLcAGcTVVLKPAEQTPLSALYLAALIK-GYFIQPTVFADVSDEMcIAK-IAQcVEAGSFWINSYNFVSPQTPFGGYK-IFVQAPIYDQMVEK-KTFPTINPTTEEVIcHVQEADQNDVNK-KVGDPFVSDTIQGPQIDNVQFDK-LADLIEmNAEYIAR-LEAmDNGKTVESALGDVFFAAQTTR-QLPVDGNMITFTR-REPVGVVAcITPWNY…	AISFTGSTEVGQLIMK-AISFTGSTEVGQLIMKAAATNIK-ANATHYGLGAGVFTSDmDK-ASEVAHEATMVNHGQccVAGTR-EAGFPPGVFNVIcGYGETTGEALTHHPDVR-EALDGYLQTK-EEIFGPVQcILK-EFGKEALDGYLQTK-EPVGVVAcITPWNYPFFLSVLK-FNTLEEVIER-GYFIQPTVFADVSDEMcIAK-IAQcVEAGSFWINSYNFVSPQTPFGGYK-IFVQAPIYDQMVEK-KTFPTINPTTEEVIcHVQEADQNDVNK-KVGDPFVSDTIQGPQIDNVQFDK-LADLIEMNAEYIAR-QLPVDGNMITFTR-SPLIILADADIEK-TFPTINPTTEEVIcHVQEADQNDVNK-TVESALGDVFFAAQTTR-VGDPFV…	AISFTGSTEVGQLIMK-ANATHYGLGAGVFTSDMDK-ASEVAHEATMVNHGQccVAGTR-EAGFPPGVFNVIcGYGETTGEALTHHPDVR-EALDGYLQTK-EEIFGPVQcILK-EFGKEALDGYLQTK-EPVGVVAcITPWNYPFFLSVLK-FNTLEEVIER-GTPcLcAGcTVVLKPAEQTPLSALYLAALIK-GYFIQPTVFADVSDEMcIAK-IFVQAPIYDQMVEK-KVGDPFVSDTIQGPQIDNVQFDK-LADLIEMNAEYIAR-QLPVDGNMITFTR-SPLIILADADIEK-TFPTINPTTEEVIcHVQEADQNDVNK-TVESALGDVFFAAQTTR-VGDPFVSDTIQGPQIDNVQFDK-YTQLFIGNEFVDSESK-YTQLFIGNEFVDSES…	AISFTGSTEVGQLIMK-ANATHYGLGAGVFTSDmDK-ASEVAHEATMVNHGQccVAGTR-EAGFPPGVFNVIcGYGETTGEALTHHPDVR-EALDGYLQTK-EEIFGPVQcILK-EFGKEALDGYLQTK-FNTLEEVIER-GYFIQPTVFADVSDEmcIAK-IFVQAPIYDQMVEK-KTFPTINPTTEEVIcHVQEADQNDVNK-KVGDPFVSDTIQGPQIDNVQFDK-LADLIEMNAEYIAR-QLPVDGNMITFTR-SPLIILADADIEK-TVESALGDVFFAAQTTR-VGDPFVSDTIQGPQIDNVQFDK-VISMPISVK-YTQLFIGNEFVDSESK-YTQLFIGNEFVDSESKK-YYAGYADKIHGK	AISFTGSTEVGQLIMK-ANATHYGLGAGVFTSDmDK-ASEVAHEATMVNHGQccVAGTR-EAGFPPGVFNVIcGYGETTGEALTHHPDVR-EALDGYLQTK-EEIFGPVQcILK-FNTLEEVIER-GYFIQPTVFADVSDEmcIAK-IAQcVEAGSFWINSYNFVSPQTPFGGYK-IFVQAPIYDQMVEK-KTFPTINPTTEEVIcHVQEADQNDVNK-KVGDPFVSDTIQGPQIDNVQFDK-LADLIEMNAEYIAR-QLPVDGNMITFTR-SPLIILADADIEK-TFPTINPTTEEVIcHVQEADQNDVNK-TVESALGDVFFAAQTTR-VGDPFVSDTIQGPQIDNVQFDK-YTQLFIGNEFVDSESK-YTQLFIGNEFVDSESKK	3	3	3	3	3	0	3	0	tr|Q94746|Q94746_SCHMA	tr|Q94746|Q94746_SCHMA	tr|Q94746|Q94746_SCHMA	tr|Q94746|Q94746_SCHMA	tr|Q94746|Q94746_SCHMA	0	tr|Q94746|Q94746_SCHMA	0	122	130	96	106	112	115	71
Aldo-keto reductase, putative OS=Schistosoma mansoni (Blood fluke) GN=Smp_053220.1 PE=4 SV=1	tr|G4LXS0|G4LXS0_SCHMA	35492.8	2	4	1	3	4		1	3	0.0903	0.165	0.071	0.161	0.206		0.071	0.145	NEAEIGGALEcSLK-VDLLMEPWVLQIAK	NEAEIGGALEcSLK-SIPIIGLGTWNSPPGEVGVAVK-SIPIIGLGTWNSPPGEVGVAVKk-VDLLMEPWVLQIAK	SIPIIGLGTWNSPPGEVGVAVK	IEENFGVFDFQLSK-NEAEIGGALEcSLK-SIPIIGLGTWNSPPGEVGVAVK	IEENFGVFDFQLSK-NEAEIGGALEcSLK-SIPIIGLGTWNSPPGEVGVAVK-VDLLmEPWVLQIAK		SIPIIGLGTWNSPPGEVGVAVK	EEMHELNTK-SIPIIGLGTWNSPPGEVGVAVK-VDLLmEPWVLQIAK	2	4	1	3	4		1	3	tr|G4LXS1|G4LXS1_SCHMA	tr|G4LXS1|G4LXS1_SCHMA	tr|G4LXS1|G4LXS1_SCHMA	tr|G4LXS1|G4LXS1_SCHMA	tr|G4LXS1|G4LXS1_SCHMA		tr|G4LXS1|G4LXS1_SCHMA	tr|G4LXS1|G4LXS1_SCHMA	2	4	1	3	6		1
Aldo-keto reductase, putative OS=Schistosoma mansoni (Blood fluke) GN=Smp_053220.2 PE=4 SV=1	tr|G4LXS1|G4LXS1_SCHMA	32493.8	2	4	1	3	4		1	3	0.0986	0.18	0.0775	0.176	0.225		0.0775	0.158	NEAEIGGALEcSLK-VDLLMEPWVLQIAK	NEAEIGGALEcSLK-SIPIIGLGTWNSPPGEVGVAVK-SIPIIGLGTWNSPPGEVGVAVKk-VDLLMEPWVLQIAK	SIPIIGLGTWNSPPGEVGVAVK	IEENFGVFDFQLSK-NEAEIGGALEcSLK-SIPIIGLGTWNSPPGEVGVAVK	IEENFGVFDFQLSK-NEAEIGGALEcSLK-SIPIIGLGTWNSPPGEVGVAVK-VDLLmEPWVLQIAK		SIPIIGLGTWNSPPGEVGVAVK	EEMHELNTK-SIPIIGLGTWNSPPGEVGVAVK-VDLLmEPWVLQIAK	2	4	1	3	4		1	3	tr|G4LXS0|G4LXS0_SCHMA	tr|G4LXS0|G4LXS0_SCHMA	tr|G4LXS0|G4LXS0_SCHMA	tr|G4LXS0|G4LXS0_SCHMA	tr|G4LXS0|G4LXS0_SCHMA		tr|G4LXS0|G4LXS0_SCHMA	tr|G4LXS0|G4LXS0_SCHMA	2	4	1	3	6		1
Alkaline phosphatase OS=Schistosoma mansoni (Blood fluke) GN=AP PE=2 SV=1	tr|D7R925|D7R925_SCHMA	59376.5	2	1	6	2	1				0.0746	0.0187	0.188	0.0504	0.0317				ALSLVDQQETLLLVTADHSHAYGVVGHPTR-GFLLLVEGGR	GFLLLVEGGR	AGFSTGIVTTTR-ALSLVDQQETLLLVTADHSHAYGVVGHPTR-GFLLLVEGGR-LENQDQPTLAEMTEAAIK-NLLNEWQEIQTK-NVILFIGDGMSLNTVTGAR	GFLLLVEGGR-LTTDSGSAATAFMSGVK	LTTDSGSAATAFMSGVK				1	0	0	0	0				tr|G4VIT0|G4VIT0_SCHMA	0	0	0	0				2	1	6	2	1
Alpha 1,6 fucosyltransferase H OS=Schistosoma mansoni (Blood fluke) GN=FucTH PE=2 SV=1	tr|G9HW02|G9HW02_SCHMA	68733	2								0.0551								KNEDSIMGVVTDVFALSR-VYIATDDPNIFDEAK								0								0								2
alpha-1,2-Mannosidase OS=Schistosoma mansoni (Blood fluke) GN=Smp_018150 PE=3 SV=1	tr|G4VP10|G4VP10_SCHMA	65915.5	2		2						0.043		0.0448						VWAWDVVQAIEK-YIGGLLSAYTFSR		NTQVSVFEFNIR-YLSELTGNPVYSEK						0		0						0		0						2		2
alpha-1,2-Mannosidase OS=Schistosoma mansoni (Blood fluke) GN=Smp_143170 PE=3 SV=1	tr|G4VI91|G4VI91_SCHMA	82632.1	2		1	1					0.0529		0.0176	0.0176					GHDVEVSVLDTAGQESYAGITETAYR-IYLGMLGVGTVGK		IYLGMLGVGTVGK	IYLGMLGVGTVGK					0		0	0					0		0	0					2		1	1
Alpha-l-fucosidase, putative OS=Schistosoma mansoni (Blood fluke) GN=Smp_146250 PE=4 SV=1	tr|G4LY49|G4LY49_SCHMA	59182.4	1	3	1	2	1		2	2	0.0219	0.0696	0.0219	0.0477	0.0219		0.0437	0.0437	DLVGDLATSIR	DLVGDLATSIR-TMPELYDLVLR-YYEPDFAYANFAK	DLVGDLATSIR	DLVGDLATSIR-YYEPDFAYANFAK	DLVGDLATSIR		DLVGDLATSIR-TMPELYDLVLR	DLVGDLATSIR-TMPELYDLVLR	0	0	0	0	0		0	0	0	0	0	0	0		0	0	1	4	1	2	1		2
Alpha-mannosidase OS=Schistosoma mansoni (Blood fluke) GN=Smp_131580 PE=3 SV=1	tr|G4VTI2|G4VTI2_SCHMA	109563	1	1		1	1				0.021	0.0199		0.021	0.021				AGVQYILDNVIQALVDDPKR	AGVQYILDNVIQALVDDPK		AGVQYILDNVIQALVDDPKR	AGVQYILDNVIQALVDDPKR				0	0		0	0				0	0		0	0				1	2		1	1
Alpha-mannosidase OS=Schistosoma mansoni (Blood fluke) GN=Smp_143430 PE=3 SV=1	tr|G4M0J4|G4M0J4_SCHMA	140683	1								0.0157								GNLVDEVVVYTQYVTHTVR								0								0								1
Alpha-tubulin OS=Schistosoma mansoni (Blood fluke) GN=Smp_103140 PE=3 SV=1	tr|Q26444|Q26444_SCHMA	50275.6	6	7	5	5	5	4	5	5	0.18	0.213	0.16	0.16	0.16	0.133	0.16	0.16	AVcMLSNTTAIAEAWAR-EIIDLVLER-FDGALNVDLTEFQTNLVPYPR-QLFHPEQLITGK-QLFHPEQLITGKEDAANNYAR-TIQFVDWcPTGFK	AIFVDLEPNVVDEVR-AVcmLSNTTAIAEAWAR-EIIDLVLER-FDGALNVDLTEFQTNLVPYPR-QLFHPEQLITGK-QLFHPEQLITGKEDAANNYAR-TIQFVDWcPTGFK	AVcMLSNTTAIAEAWAR-EDAANNYAR-FDGALNVDLTEFQTNLVPYPR-QLFHPEQLITGK-TIQFVDWcPTGFK	AVcMLSNTTAIAEAWAR-FDGALNVDLTEFQTNLVPYPR-QLFHPEQLITGK-QLFHPEQLITGKEDAANNYAR-TIQFVDWcPTGFK	AVcMLSNTTAIAEAWAR-FDGALNVDLTEFQTNLVPYPR-QLFHPEQLITGK-QLFHPEQLITGKEDAANNYAR-TIQFVDWcPTGFK	AVcMLSNTTAIAEAWAR-EDAANNYAR-FDGALNVDLTEFQTNLVPYPR-TIQFVDWcPTGFK	AVcMLSNTTAIAEAWAR-FDGALNVDLTEFQTNLVPYPR-QLFHPEQLITGK-QLFHPEQLITGKEDAANNYAR-TIQFVDWcPTGFK	AVcMLSNTTAIAEAWAR-EDAANNYAR-FDGALNVDLTEFQTNLVPYPR-QLFHPEQLITGK-TIQFVDWcPTGFK	5	5	5	5	5	4	5	5	tr|G4V865|G4V865_SCHMA,tr|G4VKY4|G4VKY4_SCHMA,tr|G4VHT1|G4VHT1_SCHMA	tr|G4V865|G4V865_SCHMA,tr|G4VKY4|G4VKY4_SCHMA,tr|G4VHT1|G4VHT1_SCHMA	tr|G4VHT1|G4VHT1_SCHMA,tr|G4VKY4|G4VKY4_SCHMA,tr|G4V865|G4V865_SCHMA-tr|C4Q4S5|C4Q4S5_SCHMA,tr|G4VHT1|G4VHT1_SCHMA,tr|G4VKY4|G4VKY4_SCHMA,tr|G4V865|G4V865_SCHMA	tr|G4VKY4|G4VKY4_SCHMA,tr|G4VHT1|G4VHT1_SCHMA,tr|G4V865|G4V865_SCHMA	tr|G4V865|G4V865_SCHMA,tr|G4VHT1|G4VHT1_SCHMA,tr|G4VKY4|G4VKY4_SCHMA	tr|G4VKY4|G4VKY4_SCHMA,tr|G4V865|G4V865_SCHMA,tr|G4VHT1|G4VHT1_SCHMA-tr|C4Q4S5|C4Q4S5_SCHMA,tr|G4VKY4|G4VKY4_SCHMA,tr|G4V865|G4V865_SCHMA,tr|G4VHT1|G4VHT1_SCHMA	tr|G4VKY4|G4VKY4_SCHMA,tr|G4VHT1|G4VHT1_SCHMA,tr|G4V865|G4V865_SCHMA	tr|G4VHT1|G4VHT1_SCHMA,tr|G4V865|G4V865_SCHMA,tr|G4VKY4|G4VKY4_SCHMA-tr|G4VHT1|G4VHT1_SCHMA,tr|G4V865|G4V865_SCHMA,tr|C4Q4S5|C4Q4S5_SCHMA,tr|G4VKY4|G4VKY4_SCHMA	16	19	10	7	26	4	6
Amidase OS=Schistosoma mansoni (Blood fluke) PE=2 SV=1	tr|O02034|O02034_SCHMA	77124.4	2	4	3	1	1				0.0478	0.106	0.0666	0.0188	0.0217				AFILGLHALFADGGQELR-LASGQAAVNLISEIK	AFILGLHALFADGGQELR-LASGQAAVNLISEIK-LLDGGENLPLSIQVVGKPYHEETVLR-SESLYSSGDFYMSK	AFILGLHALFADGGQELR-LASGQAAVNLISEIK-MTPVDVLHAFQFR	MTPVDVLHAFQFR	LASGQAAVNLISEIK				2	4	3	1	1				tr|G4VCJ0|G4VCJ0_SCHMA	tr|G4VCJ0|G4VCJ0_SCHMA	tr|G4VCJ0|G4VCJ0_SCHMA	tr|G4VCJ0|G4VCJ0_SCHMA	tr|G4VCJ0|G4VCJ0_SCHMA				2	4	3	1	1
Aminoacylase-1 OS=Schistosoma mansoni (Blood fluke) GN=Smp_019630 PE=3 SV=2	tr|C4Q2I8|C4Q2I8_SCHMA	48958.5	8	8	3	4	3	2	6	3	0.221	0.247	0.0956	0.124	0.0909	0.0513	0.182	0.0839	KPIQAIGFSPIR-LGQELQLIcK-LTPSLSLDDFK-LTPSLSLDDFKK-NTPVLLHDHDEWLDKTEFLR-SIGIQQLEAIR-TVYLTFVPDEELGGVK-VVEIVPDNPIVIMR	EYHLLSHSTNK-KPIQAIGFSPIR-LGQELQLIcK-LTPSLSLDDFKK-NTPVLLHDHDEWLDKTEFLR-SIGIQQLEAIR-TVYLTFVPDEELGGVK-VVEIVPDNPIVIMR	SIGIQQLEAIR-TVYLTFVPDEELGGVK-VVEIVPDNPIVIMR	KPIQAIGFSPIR-SIGIQQLEAIR-TVYLTFVPDEELGGVK-VVEIVPDNPIVIMR	KPIQAIGFSPIR-SIGIQQLEAIR-TVYLTFVPDEELGGVK	EYHLLSHSTNK-SIGIQQLEAIR	KPIQAIGFSPIR-LTPSLSLDDFKK-LYSDLVQALAELP-SIGIQQLEAIR-TVYLTFVPDEELGGVK-VVEIVPDNPIVIMR	EYHLLSHSTNK-SIGIQQLEAIR-VVEIVPDNPIVIMR	0	0	0	0	0	0	0	0	0	0	0	0	0	0	0	0	11	9	3	4	5	2	8
Aminopeptidase A (M01 family) OS=Schistosoma mansoni (Blood fluke) GN=Smp_173030 PE=4 SV=1	tr|G4V857|G4V857_SCHMA	56246.4		1		1	1					0.0268		0.0268	0.0268					YLATSQLQPTDAR		YLATSQLQPTDAR	YLATSQLQPTDAR					0		0	0					0		0	0					1		1	1
AMP deaminase, putative OS=Schistosoma mansoni (Blood fluke) GN=Smp_004120 PE=4 SV=1	tr|G4LVK0|G4LVK0_SCHMA	69344.5	2								0.0317								FETLTQELR-LLLNSVLASR								0								0								2
Anamorsin homolog OS=Schistosoma mansoni (Blood fluke) GN=Smp_207000 PE=3 SV=2	sp|C4PYP8|DRE2_SCHMA	29661.9		1								0.0331								ILIPDDVLR								0								0								1
Ankyrin 2,3/unc44, putative OS=Schistosoma mansoni (Blood fluke) GN=Smp_139110 PE=4 SV=2	tr|C4Q5U3|C4Q5U3_SCHMA	105701	14	4	3	2	4	1		1	0.225	0.0679	0.0428	0.0324	0.0596	0.0125		0.0125	FHKPITLTIPLPK-HDLLGQLLEAGADLNAR-IFIPPNVINGPLR-IKQELILIGPEGGTLTSTVVPDVHVR-ILTYDLPQYFALITR-KPISTGFLVSFIADAR-LLLEMGADSNVR-LWLVDcPNITEVVELASR-TAISFFSGVADTK-TEEQLQLGMHAFR-VGLQVHPVDHELVTR-VKDLSQPAVGK-VYHESLAVPYIGQFVVYAR-YLLDLPDAPDINQR	IKQELILIGPEGGTLTSTVVPDVHVR-KPISTGFLVSFIADAR-LLEIGPPGIR-TAISFFSGVADTK	ILTYDLPQYFALITR-KPISTGFLVSFIADAR-LLEIGPPGIR	ILTYDLPQYFALITR-KPISTGFLVSFIADAR	IFIPPNVINGPLR-ILTYDLPQYFALITR-KPISTGFLVSFIADAR-TEEQLQLGMHAFR	VSVSPIVTIEPR		VSVSPIVTIEPR	1	0	0	0	0	0		0	tr|G4VKA7|G4VKA7_SCHMA	0	0	0	0	0		0	17	4	3	2	4	1
Ankyrin repeat-containing, putative OS=Schistosoma mansoni (Blood fluke) GN=Smp_166010 PE=4 SV=1	tr|G4M0I1|G4M0I1_SCHMA	141949	8	1	2	2	2		1		0.0798	0.00852	0.0201	0.0201	0.0209		0.00852		ALAVDTNYHLR-DILVTVLLPR-LPNDVVDSTFAPIIR-SELGLLLASLVSDNQR-sVLEAVLQTLK-TIQNDVIPVLK-VFHTLPTLASSLGPVDTR-VIDYDFDQDVR	sVLEAVLQTLK	LPNDVVDSTFAPIIR-sVLEAVLQTLK	LPNDVVDSTFAPIIR-sVLEAVLQTLK	SELGLLLASLVSDNQR-sVLEAVLQTLK		sVLEAVLQTLK		0	0	0	0	0		0		0	0	0	0	0		0		9	1	2	2	2		1
Ankyrin-like protein OS=Schistosoma mansoni (Blood fluke) PE=2 SV=1	tr|Q6TL20|Q6TL20_SCHMA	19993.7		1								0.116								SGFSPIMIATLSNITDSSALK								0								0								1
Annexin OS=Schistosoma mansoni (Blood fluke) GN=Smp_045500 PE=3 SV=1	tr|G4VI66|G4VI66_SCHMA	60077.3	1	1							0.0202	0.0202							AVFNEYTSLGK	AVFNEYTSLGK							0	0							0	0							2	1
Annexin OS=Schistosoma mansoni (Blood fluke) GN=Smp_045550 PE=3 SV=1	tr|G4VI63|G4VI63_SCHMA	53715.8	1	3	1	1	1			1	0.0226	0.0903	0.0226	0.0226	0.0226			0.0226	GAGTADSTLIR	KDAEELYQAGEQR-TPSEFDAIELR-VLVALVQGDRDENQNVDEcR	TPSEFDAIELR	TPSEFDAIELR	TPSEFDAIELR			GAGTADSTLIR	0	0	0	0	0			0	0	0	0	0	0			0	1	3	1	1	1
Annexin OS=Schistosoma mansoni (Blood fluke) GN=Smp_045560 PE=3 SV=1	tr|G4VI62|G4VI62_SCHMA	36887.5	7	7	4	5	5	4	2	4	0.269	0.363	0.187	0.29	0.287	0.166	0.0937	0.193	GAGTNESVLIEILcTR-HLcIALLQASR-NAMAGLGTNEQDLIDIMGHR-NLESDVSGDTSGDFK-NLESDVSGDTSGDFKHLcIALLQASR-SLFGKDLIENFK-WGTDESKFIQIFVSR	DESTHVDLQLAHK-GAGTNESVLIEILcTR-HLcIALLQASR-NAmAGLGTNEQDLIDIMGHR-NLESDVSGDTSGDFK-SELSGHFYDTMEALcLSPSEFDAR-SEmSGNLLQALLAIVQcANNK	DAEALYQAGEK-GAGTNESVLIEILcTR-NAMAGLGTNEQDLIDIMGHR-NLESDVSGDTSGDFK	GAGTNESVLIEILcTR-NAmAGLGTNEQDLIDIMGHR-NLESDVSGDTSGDFK-SELSGHFYDTMEALcLSPSEFDAR-SEmSGNLLQALLAIVQcANNK	EFYDLAGDSLESWIEGDTSGDYR-GAGTNESVLIEILcTR-NAMAGLGTNEQDLIDIMGHR-NLESDVSGDTSGDFK-SEMSGNLLQALLAIVQcANNK	DAEALYQAGEK-DESTHVDLQLAHK-GAGTNESVLIEILcTR-NLESDVSGDTSGDFK	GAGTNESVLIEILcTR-NLESDVSGDTSGDFK	DESTHVDLQLAHK-GAGTNESVLIEILcTR-NAMAGLGTNEQDLIDIMGHR-NLESDVSGDTSGDFK	0	0	0	0	0	0	0	0	0	0	0	0	0	0	0	0	12	11	5	8	11	5	2
Annexin OS=Schistosoma mansoni (Blood fluke) GN=Smp_074140 PE=3 SV=1	tr|G4VL99|G4VL99_SCHMA	39100.2	5	7	2	5	4	1	3	1	0.21	0.277	0.072	0.21	0.19	0.0317	0.098	0.0346	GAGTDDcTLMR-GGGTDEETIIEVLcTATNIEIENIK-KDAEELYQAMK-MLLTDIDKVDAR-SVWHLQEVSHLFEK	cEFDLGSIcIEFQK-GAGTDDcTLMR-GGGTDEETIIEVLcTATNIEIENIK-MLLTDIDKVDAR-NETSGDYQR-SQGSTLEDWIR-SVWHLQEVSHLFEK	SQGSTLEDWIR-SVWHLQEVSHLFEK	GGGTDEETIIEVLcTATNIEIENIK-MLLTDIDKVDAR-RDEIPFEDVEK-SQGSTLEDWIR-SVWHLQEVSHLFEK	KDAEELYQAMK-MLLTDIDKVDAR-SQGSTLEDWIR-SVVDMSQVEQDVEILWDAGEAHLGTDEDAIIR	SQGSTLEDWIR	GAGTDDcTLMR-MLLTDIDKVDAR-SQGSTLEDWIR	MLLTDIDKVDAR	0	0	0	0	0	0	0	0	0	0	0	0	0	0	0	0	5	11	2	6	5	1	3
Annexin OS=Schistosoma mansoni (Blood fluke) GN=Smp_074150.1 PE=1 SV=1	tr|C4QH88|C4QH88_SCHMA	41417.8		4		1	1					0.175		0.0411	0.0411					GPGTNELAIINILAR-SEIDLQDIMDAYESIYGK-TLLEHIESETSGDYRK-VLcQLIVDTPYMLAK		GPGTNELAIINILAR	GPGTNELAIINILAR					4		1	1					tr|Q9XY89|Q9XY89_SCHMA		tr|Q9XY89|Q9XY89_SCHMA	tr|Q9XY89|Q9XY89_SCHMA					4		1	1
Annexin OS=Schistosoma mansoni (Blood fluke) PE=2 SV=1	tr|Q9XY89|Q9XY89_SCHMA	41485.8		4		1	1					0.175		0.0411	0.0411					GPGTNELAIINILAR-SEIDLQDIMDAYESIYGK-TLLEHIESETSGDYRK-VLcQLIVDTPYMLAK		GPGTNELAIINILAR	GPGTNELAIINILAR					4		1	1					tr|C4QH88|C4QH88_SCHMA		tr|C4QH88|C4QH88_SCHMA	tr|C4QH88|C4QH88_SCHMA					4		1	1
Annexin B2 OS=Schistosoma mansoni (Blood fluke) PE=2 SV=1	tr|C3VEV0|C3VEV0_SCHMA	39322.1	13	17	8	12	13	10	10	9	0.491	0.576	0.324	0.456	0.506	0.391	0.353	0.379	AGKGDSDTFIK-AYQEVLQEEEPKK-ETKPPYEQLLVALLQAR-EYFGKPLIEAVR-GLSTDEETITK-ISAENDAEQLHNAcK-LLLVcQLYDSMYGLGTR-mISHQTGPSITFPDR-RDEDPPELVEEAIR-SGLNTMIMALMDLR-SQVDKDVEDLYYAGEK-YHNTIVEVISK-YHNTIVEVISKK	AYQEVLQEEEPK-AYQEVLQEEEPKK-DLVHVLcSSTK-EDTSGDFRK-ETKPPYEQLLVALLQAR-EYFGKPLIEAVR-GLSTDEETITK-GSIQILAHDLYK-ISAENDAEQLHNAcK-LLLVcQLYDSMYGLGTR-mISHQTGPSITFPDR-RDEDPPELVEEAIR-SGLNTMIMALMDLR-SQVDKDVEDLYYAGEK-TLESDIIKETKPPYEQLLVALLQAR-YHNTIVEVISK-YHNTIVEVISKK	DLVHVLcSSTK-ETKPPYEQLLVALLQAR-GSIQILAHDLYK-mISHQTGPSITFPDR-RDEDPPELVEEAIR-SGLNTMImALMDLR-SQVDKDVEDLYYAGEK-YHNTIVEVISK	AGKGDSDTFIK-AYQEVLQEEEPK-AYQEVLQEEEPKK-DLVHVLcSSTK-ETKPPYEQLLVALLQAR-EYFGKPLIEAVR-ISAENDAEQLHNAcK-LLLVcQLYDSmYGLGTR-mISHQTGPSITFPDR-RDEDPPELVEEAIR-SGLNTMImALMDLR-SQVDKDVEDLYYAGEK	AGKGDSDTFIK-AYQEVLQEEEPKK-DLVHVLcSSTK-ETKPPYEQLLVALLQAR-EYFGKPLIEAVR-GSIQILAHDLYK-ISAENDAEQLHNAcK-LLLVcQLYDSMYGLGTR-mISHQTGPSITFPDR-RDEDPPELVEEAIR-SQVDKDVEDLYYAGEK-TLESDIIKETKPPYEQLLVALLQAR-YHNTIVEVISK	AGKGDSDTFIK-AYQEVLQEEEPKK-DLVHVLcSSTK-EIWDLYLAK-ETKPPYEQLLVALLQAR-GLSTDEETITK-ISAENDAEQLHNAcK-LLLVcQLYDSMYGLGTR-mISHQTGPSITFPDR-SGLNTMImALMDLR	AYQEVLQEEEPK-AYQEVLQEEEPKK-DLVHVLcSSTK-EYFGKPLIEAVR-GLSTDEETITK-GSIQILAHDLYK-ISAENDAEQLHNAcK-LLLVcQLYDSmYGLGTR-mISHQTGPSITFPDR-SGLNTmImALMDLR	AYQEVLQEEEPKK-DLVHVLcSSTK-ETKPPYEQLLVALLQAR-GLSTDEETITK-ISAENDAEQLHNAcK-LLLVcQLYDSmYGLGTR-mISHQTGPSITFPDR-SGLNTmImALMDLR-SQVDKDVEDLYYAGEK	13	17	8	12	13	10	10	9	tr|G4VL68|G4VL68_SCHMA	tr|G4VL68|G4VL68_SCHMA	tr|G4VL68|G4VL68_SCHMA	tr|G4VL68|G4VL68_SCHMA	tr|G4VL68|G4VL68_SCHMA	tr|G4VL68|G4VL68_SCHMA	tr|G4VL68|G4VL68_SCHMA	tr|G4VL68|G4VL68_SCHMA	26	35	11	17	21	14	12
Antigen Sm21.7 OS=Schistosoma mansoni (Blood fluke) GN=SM21.7 PE=2 SV=1	sp|P32070|SM21_SCHMA	21689	7	6	7	8	7	3	5	6	0.424	0.348	0.386	0.386	0.511	0.245	0.348	0.348	EQSLPEGVSIIASTMPKPK-FIQTYLTLLR-FIQTYLTLLRDGDETVETSK-mDSPMEKFIQTYLTLLR-QVEVTQLFKDIYNEVK-QVNEWIALFDVDK-QVNEWIALFDVDKDQK	EQSLPEGVSIIASTMPKPK-FIQTYLTLLR-FIQTYLTLLRDGDETVETSK-QVEVTQLFK-QVNEWIALFDVDK-QVNEWIALFDVDKDQK	EQSLPEGVSIIASTMPKPK-FIQTYLTLLR-FIQTYLTLLRDGDETVETSK-QVEVTQLFK-QVEVTQLFKDIYNEVK-QVNEWIALFDVDK-QVNEWIALFDVDKDQK	DGDETVETSK-EQSLPEGVSIIASTMPKPK-FIQTYLTLLR-FIQTYLTLLRDGDETVETSK-QVEVTQLFK-QVEVTQLFKDIYNEVK-QVNEWIALFDVDK-QVNEWIALFDVDKDQK	EQSLPEGVSIIASTMPKPK-FIQTYLTLLR-FIQTYLTLLRDGDETVETSK-QVEVTQLFK-QVNEWIALFDVDK-QVNEWIALFDVDKDQK-VWQVNAVTHSYWASFSHEPFQSIQFQYDNK	EQSLPEGVSIIASTMPKPK-FIQTYLTLLR-QVNEWIALFDVDKDQK	DGDETVETSK-EQSLPEGVSIIASTMPKPK-FIQTYLTLLR-QVEVTQLFK-QVNEWIALFDVDKDQK	DGDETVETSK-EQSLPEGVSIIASTMPKPK-FIQTYLTLLR-QVEVTQLFK-QVNEWIALFDVDK-QVNEWIALFDVDKDQK	0	0	0	0	0	0	0	0	0	0	0	0	0	0	0	0	21	14	17	20	14	8	5
AP complex subunit beta OS=Schistosoma mansoni (Blood fluke) GN=Smp_034870 PE=3 SV=1	tr|G4V844|G4V844_SCHMA	95872.3	6	6	1	1	4	2	2	1	0.0955	0.136	0.0173	0.0196	0.0852	0.046	0.0449	0.023	KLAPPLVTLLSAEPEIQYVALR-LAPPLVTLLSAEPEIQYVALR-LINQSNIGQVLAELK-MLEMVDPASETASTVIR-QSVNVSLPLATTGPVMK-SLLAFDGPVINK	LAPPLVTLLSAEPEIQYVALR-LINQSNIGQVLAELK-MSDPSGDASAFVPPATVLLEAAR-NSFGLVPTQALNVPTPLMPR-QSVNVSLPLATTGPVMK-TQSGGASSSAADVLADIFGGIK	LINQSNIGQVLAELK	QSVNVSLPLATTGPVMK	LINQSNIGQVLAELK-NSFGLVPTQALNVPTPLMPR-QSVNVSLPLATTGPVMK-TQSGGASSSAADVLADIFGGIK	mSDPSGDASAFVPPATVLLEAAR-QSVNVSLPLATTGPVmK	QSVNVSLPLATTGPVMK-TQSGGASSSAADVLADIFGGIK	NSFGLVPTQALNVPTPLMPR	0	0	0	0	0	0	0	0	0	0	0	0	0	0	0	0	7	7	1	1	4	2	3
Arf-related protein 1, arfrp1 OS=Schistosoma mansoni (Blood fluke) GN=Smp_037190 PE=4 SV=1	tr|G4VRG8|G4VRG8_SCHMA	9423.9			1								0.176								NPVLEGVPLLVLANK								0								0								1
Arginase OS=Schistosoma mansoni (Blood fluke) GN=Smp_059980 PE=1 SV=1	tr|Q6WVP6|Q6WVP6_SCHMA	39918	5	7	1	1	5	1	1	2	0.184	0.299	0.0412	0.0412	0.19	0.0577	0.0275	0.0522	IcEEVSATGK-IGTYQGPELIR-LLYTSANFLGIPTNR-LSVVELAELNPLLGSQEDVLK-TQSSAVHILR	AIHLSFDIDALDPLVAPSTGTAVPGGLTLR-HGIAYFTMLDVDR-HTVELSGSK-IGTYQGPELIR-LLYTSANFLGIPTNR-LSVVELAELNPLLGSQEDVLK-TQSSAVHILR	LLYTSANFLGIPTNR	LLYTSANFLGIPTNR	HGIAYFTMLDVDR-IcEEVSATGK-LLYTSANFLGIPTNR-LSVVELAELNPLLGSQEDVLK-TQSSAVHILR	LSVVELAELNPLLGSQEDVLK	IcEEVSATGK	HTVELSGSK-TQSSAVHILR	0	0	0	0	0	0	0	0	0	0	0	0	0	0	0	0	5	12	2	1	6	1	1
Arginine/serine-rich splicing factor, putative OS=Schistosoma mansoni (Blood fluke) GN=Smp_098890.1 PE=4 SV=1	tr|G4LWB9|G4LWB9_SCHMA,tr|G4LWC0|G4LWC0_SCHMA	17553.7			1								0.134								NPPGFAFVEFEDAADASDAVR								0								0								3
Aromatic-L-amino-acid decarboxylase (EC 4.1.1.28) (AADC) (DOPA decarboxylase) (DDC),putative OS=Schistosoma mansoni (Blood fluke) GN=Smp_171580 PE=3 SV=1	tr|G4LVM4|G4LVM4_SCHMA	61300.2		2								0.0605								LVGYYSDQAHSSVER-QYQSIHPNASTYEALSK								0								0								2
Arp2/3 complex subunit 41-related OS=Schistosoma mansoni (Blood fluke) GN=Smp_134400 PE=4 SV=1	tr|G4VQ09|G4VQ09_SCHMA	24662.8	4	3	1	3	2		2	1	0.288	0.234	0.0811	0.234	0.158		0.158	0.0811	aISHTLGTDSLVSHAFNR-EHSALVTSIDWAPQTNR-IFSTFTSSDSSESVWGK-WKPTLVLLMIDR	aISHTLGTDSLVSHAFNR-EHSALVTSIDWAPQTNR-IFSTFTSSDSSESVWGK	aISHTLGTDSLVSHAFNR	aISHTLGTDSLVSHAFNR-EHSALVTSIDWAPQTNR-IFSTFTSSDSSESVWGK	aISHTLGTDSLVSHAFNR-EHSALVTSIDWAPQTNR		aISHTLGTDSLVSHAFNR-EHSALVTSIDWAPQTNR	aISHTLGTDSLVSHAFNR	0	0	0	0	0		0	0	0	0	0	0	0		0	0	5	5	1	4	2		2
Arp2/3 complex subunit 41-related OS=Schistosoma mansoni (Blood fluke) GN=Smp_186700 PE=4 SV=1	tr|G4VQ10|G4VQ10_SCHMA	21931.5		2	1	3	3			1		0.158	0.102	0.281	0.281			0.0765		HNSTIFVADASISATPTVTR-SmATELSSVGR	HNSTIFVADASISATPTVTR	DGNLVLWNFPTLYEQIADLK-HNSTIFVADASISATPTVTR-YNDQSITFVHQLDTK	DGNLVLWNFPTLYEQIADLK-HNSTIFVADASISATPTVTR-YNDQSITFVHQLDTK			YNDQSITFVHQLDTK		0	0	0	0			0		0	0	0	0			0		3	1	4	3
Asparaginyl endopeptidase OS=Schistosoma mansoni (Blood fluke) GN=c197 Sm32 PE=2 SV=1	tr|Q9NFY9|Q9NFY9_SCHMA	49046.5	7	7	4	1	3	1		1	0.28	0.228	0.0886	0.0443	0.149	0.035		0.035	ATIDQTLDcTESVYEQFK-GIKPEHIITMMYDDIAYNLmNPFPGK-SFLMQILGLK-SGKNDDVFIYFTDHGAPGLIAFPDDELYAK-TLDQQYKEVK-VMNNEEIPNTK-WAVLVAGSNGYPNYR	ATIDQTLDcTESVYEQFK-DWYEGVVIDYR-GIKPEHIITMMYDDIAYNLmNPFPGK-LFNDYNHKDWYEGVVIDYR-LHVSEFQGSR-SFLMQILGLK-WAVLVAGSNGYPNYR	DIPLHTLHR-DWYEGVVIDYR-LFNDYNHKDWYEGVVIDYR-SFLMQILGLK	LFNDYNHKDWYEGVVIDYR	LFNDYNHKDWYEGVVIDYR-SGKNDDVFIYFTDHGAPGLIAFPDDELYAK-WAVLVAGSNGYPNYR	WAVLVAGSNGYPNYR		WAVLVAGSNGYPNYR	7	7	4	1	3	1		1	tr|G4LW80|G4LW80_SCHMA,sp|P09841|HGLB_SCHMA-sp|P09841|HGLB_SCHMA	tr|G4LW80|G4LW80_SCHMA,sp|P09841|HGLB_SCHMA-sp|P09841|HGLB_SCHMA-tr|G4LW80|G4LW80_SCHMA	tr|G4LW80|G4LW80_SCHMA,sp|P09841|HGLB_SCHMA-sp|P09841|HGLB_SCHMA	sp|P09841|HGLB_SCHMA	sp|P09841|HGLB_SCHMA-tr|G4LW80|G4LW80_SCHMA,sp|P09841|HGLB_SCHMA	sp|P09841|HGLB_SCHMA		sp|P09841|HGLB_SCHMA	9	8	4	1	5	1
Aspartate aminotransferase OS=Schistosoma mansoni (Blood fluke) GN=Smp_049150 PE=3 SV=1	tr|G4VC15|G4VC15_SCHMA	45645.1	2	5							0.0667	0.16							VGNLIFITNDPVTTSHVK-VNLGVGAYR	QLALLIEEK-TNEGKPWVLPVVR-VGNLIFITNDPVTTSHVK-VNFTGMLEDLNKAPER-VNLGVGAYR							0	0							0	0							2	6
Aspartate aminotransferase OS=Schistosoma mansoni (Blood fluke) GN=Smp_064380 PE=3 SV=1	tr|G4VKC8|G4VKC8_SCHMA	42848	5	8	1	4	3	1	2	2	0.168	0.313	0.0337	0.145	0.106	0.0311	0.0648	0.0648	cNATTQTISGTGALR-IATELMSNPDLR-ISIAGLSSK-VGAFTLLcSSSDEAER-VGGAFINEFAEQK	cNATTQTISGTGALR-GHFVLLHAcAHNPTGVDPTFDQWK-INLGAGAYR-ISIAGLSSK-LGPPDAILGITEAYNR-VGAFTLLcSSSDEAER-VGGAFINEFAEQK-YFTDELNFPTVLLTQSFAK	VGGAFINEFAEQK	cNATTQTISGTGALR-IATELMSNPDLR-VGAFTLLcSSSDEAER-VGGAFINEFAEQK	IATELMSNPDLR-VGAFTLLcSSSDEAER-VGGAFINEFAEQK	IATELMSNPDLR	IATELMSNPDLR-VGGAFINEFAEQK	IATELMSNPDLR-VGGAFINEFAEQK	0	0	0	0	0	0	0	0	0	0	0	0	0	0	0	0	5	9	1	4	4	1	2
Aspartyl-tRNA synthetase, putative OS=Schistosoma mansoni (Blood fluke) GN=Smp_041450 PE=3 SV=1	tr|G4LWW1|G4LWW1_SCHMA	61246	2	3	2	2	1				0.0424	0.109	0.0645	0.0663	0.0424				LVSVALEAFR-SGDLLLDVNPQFK	APAGGIDSVLTVESDIDTQLDNR-EDLTPFQYGDDIPEAPER-SAPGGIELVADGWAIIGK	LKYEDAIVYLNNLGITK-SAPGGIELVADGWAIIGK	APAGGIDSVLTVESDIDTQLDNR-SGDLLLDVNPQFK	APAGGIDSVLTVESDIDTQLDNR				0	0	0	0	0				0	0	0	0	0				3	3	2	2	1
ATP synthase delta chain, mitochondrial,putative OS=Schistosoma mansoni (Blood fluke) GN=Smp_082120 PE=3 SV=1	tr|C4QJA1|C4QJA1_SCHMA	17354.4	6	1	3	3	2	2	1	1	0.528	0.087	0.286	0.286	0.193	0.193	0.087	0.087	AQSELSSATTELGK-AQSELSSATTELGKTEAQIAVEAFEEMSR-FGVLPEHVPTVGcLKPGIVAVTENDGNVK-LTFASSGQAFYNNVAVK-QVDVPTLNGR-TEAQIAVEAFEEMSR	AQSELSSATTELGK	AQSELSSATTELGK-AQSELSSATTELGKTEAQIAVEAFEEMSR-LTFASSGQAFYNNVAVK	AQSELSSATTELGK-LTFASSGQAFYNNVAVK-TEAQIAVEAFEEMSR	AQSELSSATTELGK-LTFASSGQAFYNNVAVK	AQSELSSATTELGK-LTFASSGQAFYNNVAVK	AQSELSSATTELGK	AQSELSSATTELGK	0	0	0	0	0	0	0	0	0	0	0	0	0	0	0	0	6	1	5	5	2	2	1
ATP synthase delta chain, putative OS=Schistosoma mansoni (Blood fluke) GN=Smp_039000 PE=3 SV=1	tr|G4LWT1|G4LWT1_SCHMA	22779	2	3	3	4	3	1	1	2	0.132	0.185	0.185	0.249	0.185	0.0537	0.0537	0.102	INSVIDKFEQIMTAYR-NLFVILAENGR	INSVIDKFEQIMTAYR-NLFVILAENGR-YASALYSAATK	INSVIDKFEQIMTAYR-NLFVILAENGR-YASALYSAATK	INGIGQALDK-INSVIDKFEQImTAYR-NLFVILAENGR-TAKPLDKTLENELR	INSVIDKFEQIMTAYR-NLFVILAENGR-YASALYSAATK	YASALYSAATK	YASALYSAATK	INGIGQALDK-YASALYSAATK	0	0	0	0	0	0	0	0	0	0	0	0	0	0	0	0	2	4	5	5	3	1	1
ATP synthase f chain, mitochondrial-related OS=Schistosoma mansoni (Blood fluke) GN=Smp_140480 PE=4 SV=1	tr|G4LVE7|G4LVE7_SCHMA	13079.3	2	1	3	1	1				0.287	0.12	0.296	0.167	0.167				RPSVVPFFQLTFSFAAFR-VHGVYFPGTYYGK	VHGVYFPGTYYGK	DIPFGDVQLGQLSEWFSR-KDIPFGDVQLGQLSEWFSR-VHGVYFPGTYYGK	DIPFGDVQLGQLSEWFSR	DIPFGDVQLGQLSEWFSR				0	0	0	0	0				0	0	0	0	0				2	1	3	1	2
ATP synthase gamma subunit, putative OS=Schistosoma mansoni (Blood fluke) GN=Smp_033670.2 PE=4 SV=1	tr|G4LVB7|G4LVB7_SCHMA	24168.7	6	7	4	3	2				0.417	0.367	0.229	0.211	0.156				APTFEDASTIAQAIISTDFKFDK-EAAASEQSAR-EIKPSENDLLIAITSDR-GLcGAANSSIVK-NmFLMTINEVGK-TVVSYITTSQLLLSLNK	APTFEDASTIAQAIISTDFKFDK-EAAASEQSAR-EIKPSENDLLIAITSDR-KAPTFEDASTIAQAIISTDFK-NMFLmTINEVGK-NMFLMTINEVGKK-TVVSYITTSQLLLSLNK	APTFEDASTIAQAIISTDFK-EIKPSENDLLIAITSDR-NMFLMTINEVGK-NMFLMTINEVGKK	EIKPSENDLLIAITSDR-NMFLMTINEVGK-TVVSYITTSQLLLSLNK	EIKPSENDLLIAITSDR-TVVSYITTSQLLLSLNK				6	7	4	3	2				tr|G4LVC0|G4LVC0_SCHMA,tr|G4LVB6|G4LVB6_SCHMA	tr|G4LVC0|G4LVC0_SCHMA,tr|G4LVB6|G4LVB6_SCHMA	tr|G4LVB6|G4LVB6_SCHMA,tr|G4LVC0|G4LVC0_SCHMA	tr|G4LVB6|G4LVB6_SCHMA,tr|G4LVC0|G4LVC0_SCHMA	tr|G4LVC0|G4LVC0_SCHMA,tr|G4LVB6|G4LVB6_SCHMA				8	8	5	4	5
ATP synthase gamma subunit, putative OS=Schistosoma mansoni (Blood fluke) GN=Smp_033670.4 PE=4 SV=1	tr|G4LVC0|G4LVC0_SCHMA	28549.9	6	7	5	3	2			1	0.351	0.309	0.236	0.178	0.131			0.0772	APTFEDASTIAQAIISTDFKFDK-EAAASEQSAR-EIKPSENDLLIAITSDR-GLcGAANSSIVK-NmFLMTINEVGK-TVVSYITTSQLLLSLNK	APTFEDASTIAQAIISTDFKFDK-EAAASEQSAR-EIKPSENDLLIAITSDR-KAPTFEDASTIAQAIISTDFK-NMFLmTINEVGK-NMFLMTINEVGKK-TVVSYITTSQLLLSLNK	AFYQTAELVPK-APTFEDASTIAQAIISTDFK-EIKPSENDLLIAITSDR-NMFLMTINEVGK-NMFLMTINEVGKK	EIKPSENDLLIAITSDR-NMFLMTINEVGK-TVVSYITTSQLLLSLNK	EIKPSENDLLIAITSDR-TVVSYITTSQLLLSLNK			APTFEDASTIAQAIISTDFK	6	7	5	3	2			1	tr|G4LVB6|G4LVB6_SCHMA,tr|G4LVB7|G4LVB7_SCHMA	tr|G4LVB6|G4LVB6_SCHMA,tr|G4LVB7|G4LVB7_SCHMA	tr|G4LVB6|G4LVB6_SCHMA-tr|G4LVB6|G4LVB6_SCHMA,tr|G4LVB7|G4LVB7_SCHMA	tr|G4LVB6|G4LVB6_SCHMA,tr|G4LVB7|G4LVB7_SCHMA	tr|G4LVB6|G4LVB6_SCHMA,tr|G4LVB7|G4LVB7_SCHMA			tr|G4LVB6|G4LVB6_SCHMA	8	8	6	4	5
ATP synthase gamma subunit, putative OS=Schistosoma mansoni (Blood fluke) GN=Smp_033670.5 PE=3 SV=1	tr|G4LVB6|G4LVB6_SCHMA	32090	6	7	5	3	2			1	0.312	0.274	0.209	0.158	0.116			0.0685	APTFEDASTIAQAIISTDFKFDK-EAAASEQSAR-EIKPSENDLLIAITSDR-GLcGAANSSIVK-NmFLMTINEVGK-TVVSYITTSQLLLSLNK	APTFEDASTIAQAIISTDFKFDK-EAAASEQSAR-EIKPSENDLLIAITSDR-KAPTFEDASTIAQAIISTDFK-NMFLmTINEVGK-NMFLMTINEVGKK-TVVSYITTSQLLLSLNK	AFYQTAELVPK-APTFEDASTIAQAIISTDFK-EIKPSENDLLIAITSDR-NMFLMTINEVGK-NMFLMTINEVGKK	EIKPSENDLLIAITSDR-NMFLMTINEVGK-TVVSYITTSQLLLSLNK	EIKPSENDLLIAITSDR-TVVSYITTSQLLLSLNK			APTFEDASTIAQAIISTDFK	6	7	5	3	2			1	tr|G4LVC0|G4LVC0_SCHMA,tr|G4LVB7|G4LVB7_SCHMA	tr|G4LVC0|G4LVC0_SCHMA,tr|G4LVB7|G4LVB7_SCHMA	tr|G4LVC0|G4LVC0_SCHMA-tr|G4LVC0|G4LVC0_SCHMA,tr|G4LVB7|G4LVB7_SCHMA	tr|G4LVC0|G4LVC0_SCHMA,tr|G4LVB7|G4LVB7_SCHMA	tr|G4LVC0|G4LVC0_SCHMA,tr|G4LVB7|G4LVB7_SCHMA			tr|G4LVC0|G4LVC0_SCHMA	8	8	6	4	5
ATP synthase subunit alpha OS=Schistosoma mansoni (Blood fluke) GN=Smp_002880.1 PE=3 SV=1	tr|G4VLJ0|G4VLJ0_SCHMA	59645.6	17	16	15	15	13	8	10	11	0.448	0.404	0.386	0.371	0.338	0.216	0.272	0.302	AGAIVDVPVGVELLGR-AGAPEFSSILEER-AVDSLVPIGR-EAYPGDVFYLHSR-EVAAFAQFGSDLDASTQSLLNR-GMALNLEPDNVGVVVFGNDK-HALIIYDDLSK-ILGQTLQTNLEETGR-LYcIYVAIGQK-MKLELAQYR-NIQAEEMVEFSSGLK-QNQYAPmAIEQQVVVIYAGVR-SIRPAINVGLSVSR-TAIAVDTIINQK-TIREDGELKPATDEK-VLSIGDGIAR-VVDALGNPIDGAGAINTK	AGAIVDVPVGVELLGR-AGAPEFSSILEER-AVDSLVPIGR-EAYPGDVFYLHSR-EVAAFAQFGSDLDASTQSLLNR-FVLANHQDLLK-GMALNLEPDNVGVVVFGNDK-HALIIYDDLSK-ILGQTLQTNLEETGR-MKLELAQYR-NIQAEEMVEFSSGLK-QNQYAPMAIEQQVVVIYAGVR-RAGAIVDVPVGVELLGR-SIRPAINVGLSVSR-TAIAVDTIINQK-VVDALGNPIDGAGAINTK	AGAIVDVPVGVELLGR-AGAPEFSSILEER-AVDSLVPIGR-EAYPGDVFYLHSR-EVAAFAQFGSDLDASTQSLLNR-GmALNLEPDNVGVVVFGNDK-HALIIYDDLSK-ILGQTLQTNLEETGR-KIVVDFLAGYQTSP-NIQAEEMVEFSSGLK-QNQYAPMAIEQQVVVIYAGVR-RAGAIVDVPVGVELLGR-TAIAVDTIINQK-VLSIGDGIAR-VVDALGNPIDGAGAINTK	AGAIVDVPVGVELLGR-AGAPEFSSILEER-EAYPGDVFYLHSR-EVAAFAQFGSDLDASTQSLLNR-GmALNLEPDNVGVVVFGNDK-HALIIYDDLSK-ILGQTLQTNLEETGR-KIVVDFLAGYQTSP-mKLELAQYR-NIQAEEMVEFSSGLK-RAGAIVDVPVGVELLGR-SIRPAINVGLSVSR-TAIAVDTIINQK-VLSIGDGIAR-VVDALGNPIDGAGAINTK	AGAIVDVPVGVELLGR-AGAPEFSSILEER-EVAAFAQFGSDLDASTQSLLNR-GmALNLEPDNVGVVVFGNDK-HALIIYDDLSK-ILGQTLQTNLEETGR-MKLELAQYR-NIQAEEMVEFSSGLK-QNQYAPMAIEQQVVVIYAGVR-RAGAIVDVPVGVELLGR-SIRPAINVGLSVSR-VLSIGDGIAR-VVDALGNPIDGAGAINTK	AGAIVDVPVGVELLGR-AGAPEFSSILEER-EAYPGDVFYLHSR-GmALNLEPDNVGVVVFGNDK-HALIIYDDLSK-NIQAEEMVEFSSGLK-TAIAVDTIINQK-VVDALGNPIDGAGAINTK	AGAPEFSSILEER-EAYPGDVFYLHSR-EVAAFAQFGSDLDASTQSLLNR-GMALNLEPDNVGVVVFGNDK-HALIIYDDLSK-ILGQTLQTNLEETGR-NIQAEEMVEFSSGLK-TAIAVDTIINQK-VLSIGDGIAR-VVDALGNPIDGAGAINTK	AGAIVDVPVGVELLGR-AGAPEFSSILEER-AVDSLVPIGR-EAYPGDVFYLHSR-EVAAFAQFGSDLDASTQSLLNR-GmALNLEPDNVGVVVFGNDK-HALIIYDDLSK-ILGQTLQTNLEETGR-NIQAEEMVEFSSGLK-TAIAVDTIINQK-VVDALGNPIDGAGAINTK	0	0	0	0	0	0	0	0	0	0	0	0	0	0	0	0	30	39	24	23	31	11	12
ATP synthase subunit beta OS=Schistosoma mansoni (Blood fluke) GN=Smp_038100 PE=3 SV=1	tr|G4VHN3|G4VHN3_SCHMA	55838	23	23	19	16	18	14	13	12	0.627	0.646	0.603	0.511	0.53	0.371	0.366	0.377	AHGGYSVFAGVGER-AIAELGIYPAVDPLDSNSR-DQEGQDVLLFVDNIFR-EGNDLYHEMITTGVIDLK-FLSQPFQVAEVFIGR-FTQAGSEVSALLGR-GQQcVDTGGPIR-GQQcVDTGGPIRIPVGPETLGR-ILDPNIVGEEHYSVAR-IMNVIGEPIDER-IMNVIGEPIDERGPIK-IPSAVGYQPTLATDMGSMQER-IPVGPETLGR-KGSITSVQAIYVPADDLTDPAPATTFAHLDATTVLSR-LILEIAQHLGENTVR-LVSLKDSIK-mmSGIHQDAPDFIEMSTEQEILETGIK-TIAMDGTEGLVR-TREGNDLYHEMITTGVIDLK-TVLIMELINNIAR-VALTGLTVAEYFR-VSLVYGQMNEPPGAR-VVDLLAPYVK	AIAELGIYPAVDPLDSNSR-DQEGQDVLLFVDNIFR-EGNDLYHEMITTGVIDLK-FLSQPFQVAEVFIGR-FTQAGSEVSALLGR-GQQcVDTGGPIR-GQQcVDTGGPIRIPVGPETLGR-ILDPNIVGEEHYSVAR-IMNVIGEPIDER-IMNVIGEPIDERGPIK-IPSAVGYQPTLATDMGSMQER-KGSITSVQAIYVPADDLTDPAPATTFAHLDATTVLSR-LILEIAQHLGENTVR-LVSLKDSIK-MMSGIHQDAPDFIEMSTEQEILETGIK-SLQDIIAILGMDELSEEDR-SLQDIIAILGMDELSEEDRLTVSR-TIAMDGTEGLVR-TREGNDLYHEMITTGVIDLK-TVLIMELINNIAR-VALTGLTVAEYFR-VSLVYGQM…	AIAELGIYPAVDPLDSNSR-DQEGQDVLLFVDNIFR-EGNDLYHEMITTGVIDLK-FLSQPFQVAEVFIGR-FTQAGSEVSALLGR-GQQcVDTGGPIR-GSITSVQAIYVPADDLTDPAPATTFAHLDATTVLSR-ILDPNIVGEEHYSVAR-ImNVIGEPIDER-IMNVIGEPIDERGPIK-IPSAVGYQPTLATDMGSMQER-LILEIAQHLGENTVR-MMSGIHQDAPDFIEMSTEQEILETGIK-SLQDIIAILGMDELSEEDRLTVSR-TIAMDGTEGLVR-TVLImELINNIAR-VALTGLTVAEYFR-VSLVYGQMNEPPGAR-VVDLLAPYVK	AIAELGIYPAVDPLDSNSR-DQEGQDVLLFVDNIFR-EGNDLYHEMITTGVIDLK-FLSQPFQVAEVFIGR-FTQAGSEVSALLGR-ILDPNIVGEEHYSVAR-IMNVIGEPIDERGPIK-IPSAVGYQPTLATDMGSMQER-LILEIAQHLGENTVR-MMSGIHQDAPDFIEMSTEQEILETGIK-SLQDIIAILGMDELSEEDRLTVSR-TIAMDGTEGLVR-TVLIMELINNIAR-VALTGLTVAEYFR-VSLVYGQMNEPPGAR-VVDLLAPYVK	AHGGYSVFAGVGER-AIAELGIYPAVDPLDSNSR-DQEGQDVLLFVDNIFR-FLSQPFQVAEVFIGR-FTQAGSEVSALLGR-IGLFGGAGVGK-ILDPNIVGEEHYSVAR-IMNVIGEPIDER-IMNVIGEPIDERGPIK-IPSAVGYQPTLATDMGSMQER-LILEIAQHLGENTVR-MIINGELDHIPEAAFFMVGGIEDVLEK-MmSGIHQDAPDFIEMSTEQEILETGIK-TIAMDGTEGLVR-TVLImELINNIAR-VALTGLTVAEYFR-VSLVYGQMNEPPGAR-VVDLLAPYVK	AHGGYSVFAGVGER-DQEGQDVLLFVDNIFR-FLSQPFQVAEVFIGR-FTQAGSEVSALLGR-GQQcVDTGGPIR-ImNVIGEPIDER-IPSAVGYQPTLATDMGSMQER-IPVGPETLGR-LILEIAQHLGENTVR-TIAMDGTEGLVR-TVLIMELINNIAR-VALTGLTVAEYFR-VSLVYGQmNEPPGAR-VVDLLAPYVK	AHGGYSVFAGVGER-AIAELGIYPAVDPLDSNSR-FLSQPFQVAEVFIGR-FTQAGSEVSALLGR-GQQcVDTGGPIR-ILDPNIVGEEHYSVAR-IPSAVGYQPTLATDMGSMQER-LILEIAQHLGENTVR-TIAMDGTEGLVR-TVLIMELINNIAR-VALTGLTVAEYFR-VSLVYGQMNEPPGAR-VVDLLAPYVK	AIAELGIYPAVDPLDSNSR-DQEGQDVLLFVDNIFR-FLSQPFQVAEVFIGR-FTQAGSEVSALLGR-ILDPNIVGEEHYSVAR-ImNVIGEPIDER-KGSITSVQAIYVPADDLTDPAPATTFAHLDATTVLSR-LILEIAQHLGENTVR-TVLImELINNIAR-VALTGLTVAEYFR-VSLVYGQMNEPPGAR-VVDLLAPYVK	0	0	0	0	0	0	0	0	0	0	0	0	0	0	0	0	43	55	40	30	50	20	18
ATP synthase subunit beta vacuolar,putative OS=Schistosoma mansoni (Blood fluke) GN=Smp_029390 PE=3 SV=1	tr|G4LWA8|G4LWA8_SCHMA	54232.8	10	13	7	5	5	2	3	1	0.294	0.424	0.265	0.185	0.14	0.0535	0.0782	0.0226	AIVQVFEGTSGIDAK-AVVGEEALSPEDLLYLEFLTK-EDHSDVSNQLYAcYAIGK-GFPGYMYTDLASIYER-HVLVILTDMSSYAEALR-NFISQGAYENR-NTVcEFTGDILR-SAIGVNMTR-SVFDSLDVGWELLR-TGQVLEVcGK	AANFVHSQAVSR-AIVQVFEGTSGIDAK-AVVGEEALSPEDLLYLEFLTK-EDHSDVSNQLYAcYAIGK-GFPGYmYTDLASIYER-HVLVILTDMSSYAEALR-IPIFSASGLPHDEIAAQIcR-IYPEEMIQTGISSIDVMNSIAR-NFISQGAYENR-QIYPPINVLPSLSR-SVFDSLDVGWELLR-TPVSEDMLGR-TVSGVNGPLVILDDVK	AIVQVFEGTSGIDAK-DKGPAILAEDYLDIQGQPINPWSR-GFPGYMYTDLASIYER-IALTTAEYLAYQcEK-IPIFSASGLPHDEIAAQIcR-SVFDSLDVGWELLR-SVTDSDVDNFAIVFAAMGVNMETAR	AIVQVFEGTSGIDAK-DKGPAILAEDYLDIQGQPINPWSR-GFPGYMYTDLASIYER-IALTTAEYLAYQcEK-IPIFSASGLPHDEIAAQIcR	AIVQVFEGTSGIDAK-IPIFSASGLPHDEIAAQIcR-NFISQGAYENR-NTVcEFTGDILR-TPVSEDMLGR	AIVQVFEGTSGIDAK-NFISQGAYENR	AIVQVFEGTSGIDAK-NFISQGAYENR-NTVcEFTGDILR	NFISQGAYENR	0	0	0	0	0	0	0	0	0	0	0	0	0	0	0	0	10	14	7	5	7	2	3
ATPase ASNA1 homolog OS=Schistosoma mansoni (Blood fluke) GN=Smp_210810 PE=3 SV=1	tr|G4V6J4|G4V6J4_SCHMA	42870	2	3		1	1				0.0995	0.126		0.0497	0.0497				NMDYSVVIFDTAPTGHTLR-VLILSTDPAHNLSDAFDQK	LLAFPEAMEK-NMDYSVVIFDTAPTGHTLR-VLILSTDPAHNLSDAFDQK		VLILSTDPAHNLSDAFDQK	VLILSTDPAHNLSDAFDQK				0	0		0	0				0	0		0	0				2	3		1	1
ATP-binding cassette, sub-family E (Oabp),member, putative OS=Schistosoma mansoni (Blood fluke) GN=Smp_124460 PE=4 SV=1	tr|G4LXI8|G4LXI8_SCHMA	61938.3	3	1	4						0.0888	0.029	0.116						ADIYMFDEPSSYLDVK-EGINIFLDGVVPTENLR-LYDQQVMNLSGGELQR	LYDQQVMNLSGGELQR	ADIYMFDEPSSYLDVK-EGINIFLDGVVPTENLR-FKNPPDWTEILTYFR-LYDQQVMNLSGGELQR						0	0	0						0	0	0						3	1	4
ATP-dependent 6-phosphofructokinase OS=Schistosoma mansoni (Blood fluke) GN=PFK PE=1 SV=1	sp|Q27778|PFKA_SCHMA	86061.7	15	6	6	8	7		4		0.329	0.105	0.138	0.146	0.133		0.073		AcDFDHAVELR-AEWSSLLEELVTSNK-EGYQGLVDGGQNIQEASWADVSGILQLGGTK-GDASEIQWADVR-GQFTGEcIAVLTSGGDAQGMNAAVR-GTSFMNNLATYIK-GWVGMGGSMLGTR-HDSLYESESImAGTDRK-IGIVNVGAPAcGINAVIR-IIEATDAISTTAHSHQR-ITVLGHVQR-LNIVGLVGSIDNDFcGTDMTIGADSALHR-NLIVSELQLDTR-NQITNLVVIGGDGSLTGANLFR-VNIImVAEGAIDR	AEWSSLLEELVTSNK-GDASEIQWADVR-GWVGMGGSMLGTR-IIEATDAISTTAHSHQR-NLIVSELQLDTR-VNIIMVAEGAIDR	EGYQGLVDGGQNIQEASWADVSGILQLGGTK-GTSFMNNLATYIK-IIEATDAISTTAHSHQR-NLIVSELQLDTR-NQITNLVVIGGDGSLTGANLFR-VNIIMVAEGAIDR	AEWSSLLEELVTSNK-GDASEIQWADVR-GGSPSAFDR-GTSFMNNLATYIK-GWVGMGGSMLGTR-IIEATDAISTTAHSHQR-NQITNLVVIGGDGSLTGANLFR-VNIIMVAEGAIDR	AEWSSLLEELVTSNK-GDASEIQWADVR-GTSFMNNLATYIK-IIEATDAISTTAHSHQR-NLIVSELQLDTR-NQITNLVVIGGDGSLTGANLFR-VNIIMVAEGAIDR		AEWSSLLEELVTSNK-IIEATDAISTTAHSHQR-NLIVSELQLDTR-VNIIMVAEGAIDR		15	6	6	8	7		4		tr|G4VKA5|G4VKA5_SCHMA,tr|G4VKA6|G4VKA6_SCHMA	tr|G4VKA5|G4VKA5_SCHMA,tr|G4VKA6|G4VKA6_SCHMA	tr|G4VKA5|G4VKA5_SCHMA,tr|G4VKA6|G4VKA6_SCHMA	tr|G4VKA5|G4VKA5_SCHMA,tr|G4VKA6|G4VKA6_SCHMA	tr|G4VKA5|G4VKA5_SCHMA,tr|G4VKA6|G4VKA6_SCHMA		tr|G4VKA5|G4VKA5_SCHMA,tr|G4VKA6|G4VKA6_SCHMA		25	7	14	11	11		4
ATP-dependent 6-phosphofructokinase OS=Schistosoma mansoni (Blood fluke) GN=Smp_043670.2 PE=3 SV=1	tr|G4VKA5|G4VKA5_SCHMA,tr|G4VKA6|G4VKA6_SCHMA	87967.6	19	6	7	9	8		5		0.395	0.103	0.153	0.161	0.148		0.0891		AcDFDHAVELR-AEWSSLLEELVTSNK-AIDWLDEQINANIR-ATEWLPGMEGK-EGYQGLVDGGQNIQEASWADVSGILQLGGTK-GDASEIQWADVR-GQFTGEcIAVLTSGGDAQGMNAAVR-GTSFMNNLATYIK-GWVGMGGSMLGTR-HDSLYESESImAGTDRK-IGIVNVGAPAcGINAVIR-IIEATDAISTTAHSHQR-ITVLGHVQR-LNIVGLVGSIDNDFcGTDMTIGADSALHR-NLIVSELQLDTR-NQITNLVVIGGDGSLTGANLFR-QTTYSNImELR-VNIImVAEGAIDR-YYTSEFIHQLYAQEGQGIFDcR	AEWSSLLEELVTSNK-GDASEIQWADVR-GWVGMGGSMLGTR-IIEATDAISTTAHSHQR-NLIVSELQLDTR-VNIIMVAEGAIDR	AIDWLDEQINANIR-EGYQGLVDGGQNIQEASWADVSGILQLGGTK-GTSFMNNLATYIK-IIEATDAISTTAHSHQR-NLIVSELQLDTR-NQITNLVVIGGDGSLTGANLFR-VNIIMVAEGAIDR	AEWSSLLEELVTSNK-AIDWLDEQINANIR-GDASEIQWADVR-GGSPSAFDR-GTSFMNNLATYIK-GWVGMGGSMLGTR-IIEATDAISTTAHSHQR-NQITNLVVIGGDGSLTGANLFR-VNIIMVAEGAIDR	AEWSSLLEELVTSNK-AIDWLDEQINANIR-GDASEIQWADVR-GTSFMNNLATYIK-IIEATDAISTTAHSHQR-NLIVSELQLDTR-NQITNLVVIGGDGSLTGANLFR-VNIIMVAEGAIDR		AEWSSLLEELVTSNK-AIDWLDEQINANIR-IIEATDAISTTAHSHQR-NLIVSELQLDTR-VNIIMVAEGAIDR		15	6	6	8	7		4		sp|Q27778|PFKA_SCHMA	sp|Q27778|PFKA_SCHMA	sp|Q27778|PFKA_SCHMA	sp|Q27778|PFKA_SCHMA	sp|Q27778|PFKA_SCHMA		sp|Q27778|PFKA_SCHMA		29	7	16	12	12		5
ATP-dependent transporter, putative OS=Schistosoma mansoni (Blood fluke) GN=Smp_166040 PE=3 SV=2	tr|C4QJ35|C4QJ35_SCHMA	112265		1								0.01								LFNLTYQDAR								0								0								1
ATP-dependent zinc metalloprotease YME1 homolog OS=Schistosoma mansoni (Blood fluke) PE=2 SV=1	sp|P46508|YME1_SCHMA	72942.1	7	4	3	1	3				0.195	0.115	0.0891	0.0257	0.0816				AQLLAQLDVLMGGR-DLIDKEVDQLLNDSLTR-EGIIVLGATNQAEVLDK-LAHGTVGYTGADIQNLVNQAAIAAALR-NDPFVEMHHLWDAR-NSDSSTVSSDLDEILKDQTPSAQLR-VIPDTQDEQLGEATR	DLIDKEVDQLLNDSLTR-EGIIVLGATNQAEVLDK-LAHGTVGYTGADIQNLVNQAAIAAALR-VIPDTQDEQLGEATR	EGIIVLGATNQAEVLDK-LAHGTVGYTGADIQNLVNQAAIAAALR-VIPDTQDEQLGEATR	EGIIVLGATNQAEVLDK	EGIIVLGATNQAEVLDK-ELVDVVEFLR-LAHGTVGYTGADIQNLVNQAAIAAALR				5	3	2	1	2				tr|G4VHK2|G4VHK2_SCHMA	tr|G4VHK2|G4VHK2_SCHMA	tr|G4VHK2|G4VHK2_SCHMA	tr|G4VHK2|G4VHK2_SCHMA	tr|G4VHK2|G4VHK2_SCHMA				8	4	3	1	3
ATP-diphosphohydrolase 1 OS=Schistosoma mansoni (Blood fluke) GN=ATPDase1 PE=2 SV=1	tr|Q7YTA4|Q7YTA4_SCHMA	61357	4	4	12	11	9				0.0974	0.119	0.318	0.294	0.265				LIEDPLGSLDLFSVIR-LTNSLTFEQK-LVTISNISLTPR-NTGFTLTEVTDAVMK	LIEDPLGSLDLFSVIR-LVTISNISLTPR-NTGFTLTEVTDAVMK-SVSWALGYMLDQSGHLPSESPK	FMAYSGFSYVMR-LIEDPLGSLDLFSVIR-LSDQGFTAK-LVTISNISLTPR-NTGFTLTEVTDAVMK-QHTPIYLAATAGMR-QSGFQIETPNER-QTNPSDTVGSLDLGGASTQIAFIPK-RVITSIAAASLLQSK-SDLYNAFEWFSGScLSGTYVK-SVSWALGYMLDQSGHLPSESPK-VITSIAAASLLQSK	FMAYSGFSYVMR-IPNPcFLQGYK-LIEDPLGSLDLFSVIR-LSDQGFTAK-LVTISNISLTPR-NLSQLFDFTKLVTISNISLTPR-NTGFTLTEVTDAVMK-QHTPIYLAATAGMR-QTNPSDTVGSLDLGGASTQIAFIPK-SVSWALGYMLDQSGHLPSESPK-VITSIAAASLLQSK	FMAYSGFSYVMR-LVTISNISLTPR-LYGNDFSVYSHSFLcYGK-NTGFTLTEVTDAVMK-QHTPIYLAATAGMR-QSGFQIETPNER-QTNPSDTVGSLDLGGASTQIAFIPK-SVSWALGYMLDQSGHLPSESPK-VITSIAAASLLQSK				0	0	0	0	0				0	0	0	0	0				7	4	16	11	10
AUT1 OS=Schistosoma mansoni (Blood fluke) GN=AUT1 PE=4 SV=1	tr|Q9N2M6|Q9N2M6_SCHMA	38664.4						1		1						0.0516		0.0516						IAPTEAPQDSVSDLNAPR		IAPTEAPQDSVSDLNAPR						1		1						tr|G4VL30|G4VL30_SCHMA		tr|G4VL30|G4VL30_SCHMA						1
Autophagy-related protein 3 OS=Schistosoma mansoni (Blood fluke) GN=Smp_077400 PE=3 SV=1	tr|G4VTM4|G4VTM4_SCHMA	37430.4	1								0.0489								TYDLYITYDKYYQTPR								0								0								1
Basigin related OS=Schistosoma mansoni (Blood fluke) GN=Smp_031880 PE=2 SV=1	tr|C4Q5U5|C4Q5U5_SCHMA	32499.1	5	5	2	4	3	2	3		0.192	0.189	0.0893	0.186	0.148	0.0825	0.127		KTNPVNLVFNVIGER-TNPVNLVFNVIGER-TSSGLTVTLHIKVPTSR-VAGTWILTINAK-VVENEADPTQSR	KTNPVNLVFNVIGER-NTVFKPHESTK-TNPVNLVFNVIGER-TSSGLTVTLHIKVPTSR-VAGTWILTINAK	TNPVNLVFNVIGER-VAGTWILTINAK	LEVDFDNVHSHGISYR-TNPVNLVFNVIGER-VAGTWILTINAK-VVENEADPTQSR	KTNPVNLVFNVIGER-LEVDFDNVHSHGISYR-VAGTWILTINAK	VAGTWILTINAK-VVENEADPTQSR	NTVFKPHESTK-TNPVNLVFNVIGER-VAGTWILTINAK		0	0	0	0	0	0	0		0	0	0	0	0	0	0		7	5	2	4	4	2	3
B-cell receptor-associated protein-like protein OS=Schistosoma mansoni (Blood fluke) GN=Smp_175660 PE=4 SV=1	tr|G4VML3|G4VML3_SCHMA	26878.8	2	1	1		1				0.0965	0.0482	0.0482		0.0482				QAQSATAAAQR-QTLQTNTEYDR	QAQSATAAAQR	QAQSATAAAQR		QAQSATAAAQR				2	1	1		1				tr|Q15ET3|Q15ET3_SCHMA	tr|Q15ET3|Q15ET3_SCHMA	tr|Q15ET3|Q15ET3_SCHMA		tr|Q15ET3|Q15ET3_SCHMA				2	1	1		1
B-cell receptor-associated protein-like protein OS=Schistosoma mansoni (Blood fluke) PE=2 SV=1	tr|Q15ET3|Q15ET3_SCHMA	28152.3	2	1	1		1				0.0917	0.0458	0.0458		0.0458				QAQSATAAAQR-QTLQTNTEYDR	QAQSATAAAQR	QAQSATAAAQR		QAQSATAAAQR				2	1	1		1				tr|G4VML3|G4VML3_SCHMA	tr|G4VML3|G4VML3_SCHMA	tr|G4VML3|G4VML3_SCHMA		tr|G4VML3|G4VML3_SCHMA				2	1	1		1
Beta-hexosaminidase OS=Schistosoma mansoni (Blood fluke) GN=Smp_053900 PE=3 SV=1	tr|G4VHP9|G4VHP9_SCHMA	60940.6	5	5	2	1	3		2	2	0.151	0.151	0.0763	0.0324	0.103		0.0592	0.0496	FLDSMSMVK-GAFHPYILIYTPNDMK-MNVLHWHIVDDQSFPYVSETFPK-NIIEGGIILDGPLFPHR-NLIQIISDVKPTGR	FLDSMSMVK-GAFHPYILIYTPNDMK-MNVLHWHIVDDQSFPYVSETFPK-NIIEGGIILDGPLFPHR-NLIQIISDVKPTGR	MNVLHWHIVDDQSFPYVSETFPK-NIIEGGIILDGPLFPHR	NIIEGGIILDGPLFPHR	MNVLHWHIVDDQSFPYVSETFPK-NIIEGGIILDGPLFPHR-NLIQIISDVKPTGR		NIIEGGIILDGPLFPHR-NLIQIISDVKPTGR	FLDSMSMVK-NIIEGGIILDGPLFPHR	0	0	0	0	0		0	0	0	0	0	0	0		0	0	15	11	3	4	7		2
Cadherin, putative OS=Schistosoma mansoni (Blood fluke) GN=Smp_159920 PE=4 SV=1	tr|G4LVZ1|G4LVZ1_SCHMA	169174								1								0.00613								QGcIIGNLK								0								0
Calcium-binding protein, putative OS=Schistosoma mansoni (Blood fluke) GN=Smp_005350 PE=4 SV=1	tr|G4LZ30|G4LZ30_SCHMA	57941.1	5	1	3	4	4			1	0.0994	0.0239	0.0755	0.0954	0.105			0.0239	ALNLTVKPDTLK-GEIDVEDLR-GLGDDLTEEEIDDmIR-IDDFTIQEDQVK-RGEIDVEDLR	IDDFTIQEDQVK	DTDTDGSGFVDFDEFYK-GEIDVEDLR-IDDFTIQEDQVK	GEIDVEDLR-GLGDDLTEEEIDDMIR-IDDFTIQEDQVK-ISTTDLGPAFR	DTDTDGSGFVDFDEFYK-GEIDVEDLR-GLGDDLTEEEIDDMIR-ISTTDLGPAFR			IDDFTIQEDQVK	5	1	3	4	4			1	sp|P15845|SM20_SCHMA	sp|P15845|SM20_SCHMA	sp|P15845|SM20_SCHMA	sp|P15845|SM20_SCHMA	sp|P15845|SM20_SCHMA			sp|P15845|SM20_SCHMA	5	1	3	4	4
Calcium-transporting ATPase OS=Schistosoma mansoni (Blood fluke) GN=SMA1 PE=2 SV=1	tr|Q27779|Q27779_SCHMA	112596	5		1	2	2	1	1		0.0528		0.0157	0.0157	0.0157	0.00978	0.00978		AEIGIAMGSGTAVAK-ELVPGDIVEVAVGDR-FDEFEITGSK-KAEIGIAMGSGTAVAK-LLLTSELKGEVLR		KAEIGIAMGSGTAVAK	AEIGIAMGSGTAVAK-KAEIGIAMGSGTAVAK	AEIGIAMGSGTAVAK-KAEIGIAMGSGTAVAK	NAESAIEALK	NAESAIEALK		2		1	2	2	1	1		tr|O96527|O96527_SCHMA,tr|G4VFY6|G4VFY6_SCHMA		tr|G4VFY6|G4VFY6_SCHMA,tr|O96527|O96527_SCHMA	tr|G4VFY6|G4VFY6_SCHMA,tr|O96527|O96527_SCHMA	tr|G4VFY6|G4VFY6_SCHMA,tr|O96527|O96527_SCHMA	tr|G4VFY6|G4VFY6_SCHMA,tr|O96527|O96527_SCHMA	tr|G4VFY6|G4VFY6_SCHMA,tr|O96527|O96527_SCHMA		8		2	2	3	1	1
Calcium-transporting ATPase OS=Schistosoma mansoni (Blood fluke) GN=SMA2 PE=2 SV=1	tr|O96527|O96527_SCHMA	111530	24	15	5	7	16	7	8	3	0.297	0.214	0.0692	0.0821	0.209	0.0831	0.093	0.0406	ADDKAPEVHHFEITGSK-AEIGIAMGSGTAVAK-AQMDLEDSTK-cLALATcDAPVNK-ELVPGDIVEVSVGDK-ELVPGDIVEVSVGDKVPADMR-FTDAVPDPR-FTDVPSTVGELK-GAPEGVLDR-GIVVSTGLMTEIGK-ISAPVIFIDEILK-IVEFLQEDGEVSAMTGDGVNDAPALK-KAEIGIAMGSGTAVAK-LDEFGQQLSK-MEVFDSIAR-NAESAIEALKEYEPEIAK-RFTDVPSTVGELK-SLPSVETLGcTSVIcSDK-SMSVYLQVKPAFASK-TGTLTTNQMSVcR-VDQSILTGESVSVIK-VGEATETALccLVEK-VPNTAGSGETGPR-YAPEGEVFLNGQK	cLALATcDAPVNK-ELVPGDIVEVSVGDKVPADMR-GIVVSTGLMTEIGK-GIVVSTGLMTEIGKIR-ISAPVIFIDEILK-IVEFLQEDGEVSAMTGDGVNDAPALK-IVEFLQEDGEVSAMTGDGVNDAPALKK-NAESAIEALKEYEPEIAK-NILFSGTNIAAGK-SAADMVLADDNFNSIVLAVEEGR-SLPSVETLGcTSVIcSDK-TGTLTTNQMSVcR-VDQSILTGESVSVIK-VPNTAGSGETGPR-YAPEGEVFLNGQK	FTDVPSTVGELK-GIVVSTGLMTEIGK-ISAPVIFIDEILK-KAEIGIAMGSGTAVAK-VDQSILTGESVSVIK	AEIGIAMGSGTAVAK-FTDVPSTVGELK-GIVVSTGLMTEIGK-IGIFSEDEPTTGK-KAEIGIAMGSGTAVAK-NILFSGTNIAAGK-VDQSILTGESVSVIK	AEIGIAMGSGTAVAK-ELVPGDIVEVSVGDKVPADMR-FTDVPSTVGELK-GIVVSTGLMTEIGK-IGIFSEDEPTTGK-ISAPVIFIDEILK-KAEIGIAMGSGTAVAK-NILFSGTNIAAGK-NQMMDTEPDKTPLQQK-RFTDVPSTVGELK-SAADMVLADDNFNSIVLAVEEGR-TGTLTTNQMSVcR-VDQSILTGESVSVIK-VGEATETALccLVEK-VPNTAGSGETGPR-YAPEGEVFLNGQK	EFDALPIEEQR-IGIFSEDEPTTGK-NAESAIEALK-TGTLTTNQMSVcR-VDQSILTGESVSVIK-VIMITGDNK-VPNTAGSGETGPR	AQMDLEDSTK-EFDALPIEEQR-FTDAVPDPR-ISAPVIFIDEILK-NAESAIEALK-TGTLTTNQMSVcR-VDQSILTGESVSVIK-VPNTAGSGETGPR	ISAPVIFIDEILK-VDQSILTGESVSVIK-VPNTAGSGETGPR	22	15	4	6	14	7	8	3	tr|G4VFY6|G4VFY6_SCHMA-tr|G4VFY6|G4VFY6_SCHMA,tr|Q27779|Q27779_SCHMA	tr|G4VFY6|G4VFY6_SCHMA	tr|G4VFY6|G4VFY6_SCHMA-tr|G4VFY6|G4VFY6_SCHMA,tr|Q27779|Q27779_SCHMA	tr|G4VFY6|G4VFY6_SCHMA,tr|Q27779|Q27779_SCHMA-tr|G4VFY6|G4VFY6_SCHMA	tr|G4VFY6|G4VFY6_SCHMA,tr|Q27779|Q27779_SCHMA-tr|G4VFY6|G4VFY6_SCHMA	tr|G4VFY6|G4VFY6_SCHMA-tr|G4VFY6|G4VFY6_SCHMA,tr|Q27779|Q27779_SCHMA	tr|G4VFY6|G4VFY6_SCHMA-tr|G4VFY6|G4VFY6_SCHMA,tr|Q27779|Q27779_SCHMA	tr|G4VFY6|G4VFY6_SCHMA	38	21	7	8	19	7	8
Calcium-transporting ATPase OS=Schistosoma mansoni (Blood fluke) GN=Smp_136710.2 PE=3 SV=1	tr|G4VFY6|G4VFY6_SCHMA	107155	23	16	4	6	14	7	8	3	0.317	0.244	0.0597	0.073	0.204	0.0864	0.0967	0.0422	ADDKAPEVHHFEITGSK-AEIGIAMGSGTAVAK-AQMDLEDSTK-cLALATcDAPVNK-ELVPGDIVEVSVGDK-ELVPGDIVEVSVGDKVPADMR-FTDAVPDPR-GAPEGVLDR-GIVVSTGLMTEIGK-GPQLNYYQLTHQSQcLAQESR-ISAPVIFIDEILK-IVEFLQEDGEVSAMTGDGVNDAPALK-KAEIGIAMGSGTAVAK-LDEFGQQLSK-MEVFDSIAR-NAESAIEALKEYEPEIAK-SLPSVETLGcTSVIcSDK-SMSVYLQVKPAFASK-TGTLTTNQMSVcR-VDQSILTGESVSVIK-VGEATETALccLVEK-VPNTAGSGETGPR-YAPEGEVFLNGQK	cLALATcDAPVNK-ELVPGDIVEVSVGDKVPADMR-GIVVSTGLMTEIGK-GIVVSTGLMTEIGKIR-GPQLNYYQLTHQSQcLAQESR-ISAPVIFIDEILK-IVEFLQEDGEVSAMTGDGVNDAPALK-IVEFLQEDGEVSAMTGDGVNDAPALKK-NAESAIEALKEYEPEIAK-NILFSGTNIAAGK-SAADMVLADDNFNSIVLAVEEGR-SLPSVETLGcTSVIcSDK-TGTLTTNQMSVcR-VDQSILTGESVSVIK-VPNTAGSGETGPR-YAPEGEVFLNGQK	GIVVSTGLMTEIGK-ISAPVIFIDEILK-KAEIGIAMGSGTAVAK-VDQSILTGESVSVIK	AEIGIAMGSGTAVAK-GIVVSTGLMTEIGK-IGIFSEDEPTTGK-KAEIGIAMGSGTAVAK-NILFSGTNIAAGK-VDQSILTGESVSVIK	AEIGIAMGSGTAVAK-ELVPGDIVEVSVGDKVPADMR-GIVVSTGLMTEIGK-IGIFSEDEPTTGK-ISAPVIFIDEILK-KAEIGIAMGSGTAVAK-NILFSGTNIAAGK-NQMMDTEPDKTPLQQK-SAADMVLADDNFNSIVLAVEEGR-TGTLTTNQMSVcR-VDQSILTGESVSVIK-VGEATETALccLVEK-VPNTAGSGETGPR-YAPEGEVFLNGQK	EFDALPIEEQR-IGIFSEDEPTTGK-NAESAIEALK-TGTLTTNQMSVcR-VDQSILTGESVSVIK-VIMITGDNK-VPNTAGSGETGPR	AQMDLEDSTK-EFDALPIEEQR-FTDAVPDPR-ISAPVIFIDEILK-NAESAIEALK-TGTLTTNQMSVcR-VDQSILTGESVSVIK-VPNTAGSGETGPR	ISAPVIFIDEILK-VDQSILTGESVSVIK-VPNTAGSGETGPR	22	15	4	6	14	7	8	3	tr|O96527|O96527_SCHMA-tr|O96527|O96527_SCHMA,tr|Q27779|Q27779_SCHMA	tr|O96527|O96527_SCHMA	tr|O96527|O96527_SCHMA-tr|O96527|O96527_SCHMA,tr|Q27779|Q27779_SCHMA	tr|O96527|O96527_SCHMA,tr|Q27779|Q27779_SCHMA-tr|O96527|O96527_SCHMA	tr|O96527|O96527_SCHMA,tr|Q27779|Q27779_SCHMA-tr|O96527|O96527_SCHMA	tr|O96527|O96527_SCHMA-tr|Q27779|Q27779_SCHMA,tr|O96527|O96527_SCHMA	tr|O96527|O96527_SCHMA-tr|Q27779|Q27779_SCHMA,tr|O96527|O96527_SCHMA	tr|O96527|O96527_SCHMA	37	22	5	7	17	7	8
Calcium-transporting ATPase OS=Schistosoma mansoni (Blood fluke) GN=Smp_137170 PE=3 SV=1	tr|G4VID8|G4VID8_SCHMA	133570	2	2	1		1				0.0223	0.0281	0.0132		0.0132				ADVGFAMGIAGTDVAK-MVTGDNVNTAR	ADVGFAMGIAGTDVAK-SYIDPAVGLFPNEVPLNR	ADVGFAMGIAGTDVAK		ADVGFAMGIAGTDVAK				2	1	1		1				tr|G4M1H5|G4M1H5_SCHMA	tr|G4M1H5|G4M1H5_SCHMA	tr|G4M1H5|G4M1H5_SCHMA		tr|G4M1H5|G4M1H5_SCHMA				3	2	1		1
Calcium-transporting ATPase OS=Schistosoma mansoni (Blood fluke) GN=Smp_199210 PE=3 SV=1	tr|G4M1H5|G4M1H5_SCHMA	105073	11	8	5	4	8	1	2		0.165	0.125	0.0804	0.0614	0.125	0.0148	0.0286		ADVGFAMGIAGTDVAK-EASDIILTDDNFSSIVK-EIVVGDVcQVK-ESDNPMSFLLFTK-IDESSLTGESDQVR-INTFGANVIPQQR-LTEAVIEPMAGEGLR-MTAVQcFIGNK-MVTGDNVNTAR-QVVAVTGDGTNDGPALK-TALTTGSGGADSFEISPK	ADVGFAMGIAGTDVAK-ESDNPMSFLLFTK-IDESSLTGESDQVR-INTFGANVIPQQR-QDLFDQVWINLR-TALTTGSGGADSFEISPK-TSPQDGLHEEDFSK-YGDLLPADGIVIQcNDLK	ADVGFAMGIAGTDVAK-ESDNPMSFLLFTK-IDESSLTGESDQVR-LTEAVIEPMAGEGLR-QVVAVTGDGTNDGPALKR	ADVGFAMGIAGTDVAK-IDESSLTGESDQVR-INTFGANVIPQQR-LTEAVIEPMAGEGLR	ADVGFAMGIAGTDVAK-ESDNPMSFLLFTK-IDESSLTGESDQVR-INTFGANVIPQQR-LTEAVIEPMAGEGLR-MTAVQcFIGNK-QVVAVTGDGTNDGPALKR-TALTTGSGGADSFEISPK	IDESSLTGESDQVR	ESDNPMSFLLFTK-IDESSLTGESDQVR		2	1	1	0	1	0	0		tr|G4VID8|G4VID8_SCHMA	tr|G4VID8|G4VID8_SCHMA	tr|G4VID8|G4VID8_SCHMA	0	tr|G4VID8|G4VID8_SCHMA	0	0		21	11	5	4	9	1	2
Calcyphosine/tpp, putative OS=Schistosoma mansoni (Blood fluke) GN=Smp_019640.1 PE=4 SV=1	tr|C4Q2F2|C4Q2F2_SCHMA	23776.6			2	1	1						0.0769	0.0625	0.0625						DGSGTIIFDEFLR-VDKDGSGTIIFDEFLR	DGSGTIIFDEFLR	DGSGTIIFDEFLR						0	0	0						0	0	0						2	1	1
Calmodulin 1 OS=Schistosoma mansoni (Blood fluke) PE=2 SV=1	tr|E9LZR7|E9LZR7_SCHMA	16808.1			1		3		2				0.114		0.349		0.201				EAFSLFDKDGDGTITTK		aDQLTEEQIAEFK-EADIDGDGQVNYEEFVKMMTAK-EAFSLFDKDGDGTITTK		aDQLTEEQIAEFK-EAFSLFDKDGDGTITTK				1		2		2				tr|G4VT45|G4VT45_SCHMA		tr|E9LZR8|E9LZR8_SCHMA-tr|E9LZR8|E9LZR8_SCHMA,tr|G4VT45|G4VT45_SCHMA		tr|E9LZR8|E9LZR8_SCHMA-tr|E9LZR8|E9LZR8_SCHMA,tr|G4VT45|G4VT45_SCHMA				1		6		2
Calmodulin 2 OS=Schistosoma mansoni (Blood fluke) PE=2 SV=1	tr|E9LZR8|E9LZR8_SCHMA	16811					2		2						0.201		0.201						aDQLTEEQIAEFK-EAFSLFDKDGDGTITTK		aDQLTEEQIAEFK-EAFSLFDKDGDGTITTK						2		2						tr|E9LZR7|E9LZR7_SCHMA-tr|E9LZR7|E9LZR7_SCHMA,tr|G4VT45|G4VT45_SCHMA		tr|E9LZR7|E9LZR7_SCHMA-tr|G4VT45|G4VT45_SCHMA,tr|E9LZR7|E9LZR7_SCHMA						5		2
Calpain OS=Schistosoma mansoni (Blood fluke) PE=2 SV=1	sp|P27730|CAN_SCHMA	86865.8	27	13	14	7	15	3	4	2	0.484	0.269	0.273	0.142	0.311	0.0554	0.0858	0.0369	ccLMGcSIDSSVMEQK-DQELKGPEYVGVVR-EALNDAGYHVSNR-ERPSDLIDQLK-ETPDDYLNVLKPIK-FGHWVEVLIDDR-FGHWVEVLIDDRLPVR-GAWcDGSPQWR-HDVDQSGYFSAYEFR-IQIVYSPDENVSGR-ISFEDFMLcMVR-ITVEDPDPDDDDNKcSVLIGLMQTDIR-KVGADFQPIGFMVYNAPDDLNTLLSR-LDEAIFSGQWQR-LEDTLLDEDQEIEQK-LGELLNNSTLQDIPNFQGFNK-MDNGLIGSHAYSLTGVYPVNYR-MEFNPYLPK-NIEGTSLFSAEDYLR-NTLVFMHSNDPTEFWSALLEK-RLDEAIFSGQWQR-RPHEINPNAK-TAFETIEAHPK-TLWEDPDFPANDK-VEVcHLGLESLE…	DQELKGPEYVGVVR-EALNDAGYHVSNR-FGHWVEVLIDDRLPVR-HDVDQSGYFSAYEFR-IQIVYSPDENVSGR-LGELLNNSTLQDIPNFQGFNK-MDNGLIGSHAYSLTGVYPVNYR-NIEGTSLFSAEDYLR-RLDEAIFSGQWQR-RPHEINPNAK-TAFETIEAHPK-VEVcHLGLESLEYNQNFHGK-YQDPGTDKISFEDFMLcMVR	AIGNLPDFR-EALNDAGYHVSNR-HDVDQSGYFSAYEFR-IQIVYSPDENVSGR-KVGADFQPIGFmVYNAPDDLNTLLSR-LDEAIFSGQWQR-LEDTLLDEDQEIEQK-LGELLNNSTLQDIPNFQGFNK-mDNGLIGSHAYSLTGVYPVNYR-NIEGTSLFSAEDYLR-NTLVFMHSNDPTEFWSALLEK-TAFETIEAHPK-TLWEDPDFPANDK-VGADFQPIGFmVYNAPDDLNTLLSR	ERPSDLIDQLK-HDVDQSGYFSAYEFR-IQIVYSPDENVSGR-LDEAIFSGQWQR-LGELLNNSTLQDIPNFQGFNK-NIEGTSLFSAEDYLR-YQDPGTDKISFEDFMLcMVR	AIGNLPDFR-EALNDAGYHVSNR-ERPSDLIDQLK-HDVDQSGYFSAYEFR-IQIVYSPDENVSGR-LDEAIFSGQWQR-LEDTLLDEDQEIEQK-LGELLNNSTLQDIPNFQGFNK-MDNGLIGSHAYSLTGVYPVNYR-NIEGTSLFSAEDYLR-TAFETIEAHPK-TLWEDPDFPANDK-VEVcHLGLESLEYNQNFHGK-VGADFQPIGFMVYNAPDDLNTLLSR-YQDPGTDKISFEDFMLcMVR	EALNDAGYHVSNR-IQIVYSPDENVSGR-NIEGTSLFSAEDYLR	HDVDQSGYFSAYEFR-IQIVYSPDENVSGR-LGELLNNSTLQDIPNFQGFNK-NIEGTSLFSAEDYLR	EALNDAGYHVSNR-HDVDQSGYFSAYEFR	26	12	13	6	14	2	3	2	tr|G4VAG2|G4VAG2_SCHMA	tr|G4VAG2|G4VAG2_SCHMA	tr|G4VAG2|G4VAG2_SCHMA	tr|G4VAG2|G4VAG2_SCHMA	tr|G4VAG2|G4VAG2_SCHMA	tr|G4VAG2|G4VAG2_SCHMA	tr|G4VAG2|G4VAG2_SCHMA	tr|G4VAG2|G4VAG2_SCHMA	49	18	18	9	18	4	4
Calpain (C02 family) OS=Schistosoma mansoni (Blood fluke) GN=Smp_157500 PE=4 SV=1	tr|G4VAG2|G4VAG2_SCHMA	172942	26	12	13	6	14	2	3	2	0.233	0.126	0.128	0.0621	0.147	0.0185	0.0337	0.0185	ccLMGcSIDSSVMEQK-DQELKGPEYVGVVR-EALNDAGYHVSNR-ERPSDLIDQLK-ETPDDYLNVLKPIK-FGHWVEVLIDDR-FGHWVEVLIDDRLPVR-GAWcDGSPQWR-HDVDQSGYFSAYEFR-ISFEDFMLcMVR-ITVEDPDPDDDDNKcSVLIGLMQTDIR-KVGADFQPIGFMVYNAPDDLNTLLSR-LDEAIFSGQWQR-LEDTLLDEDQEIEQK-LGELLNNSTLQDIPNFQGFNK-MDNGLIGSHAYSLTGVYPVNYR-MEFNPYLPK-NIEGTSLFSAEDYLR-NTLVFMHSNDPTEFWSALLEK-RLDEAIFSGQWQR-RPHEINPNAK-TAFETIEAHPK-TLWEDPDFPANDK-VEVcHLGLESLEYNQNFHGK-VGADFQ…	DQELKGPEYVGVVR-EALNDAGYHVSNR-FGHWVEVLIDDRLPVR-HDVDQSGYFSAYEFR-LGELLNNSTLQDIPNFQGFNK-MDNGLIGSHAYSLTGVYPVNYR-NIEGTSLFSAEDYLR-RLDEAIFSGQWQR-RPHEINPNAK-TAFETIEAHPK-VEVcHLGLESLEYNQNFHGK-YQDPGTDKISFEDFMLcMVR	AIGNLPDFR-EALNDAGYHVSNR-HDVDQSGYFSAYEFR-KVGADFQPIGFmVYNAPDDLNTLLSR-LDEAIFSGQWQR-LEDTLLDEDQEIEQK-LGELLNNSTLQDIPNFQGFNK-mDNGLIGSHAYSLTGVYPVNYR-NIEGTSLFSAEDYLR-NTLVFMHSNDPTEFWSALLEK-TAFETIEAHPK-TLWEDPDFPANDK-VGADFQPIGFmVYNAPDDLNTLLSR	ERPSDLIDQLK-HDVDQSGYFSAYEFR-LDEAIFSGQWQR-LGELLNNSTLQDIPNFQGFNK-NIEGTSLFSAEDYLR-YQDPGTDKISFEDFMLcMVR	AIGNLPDFR-EALNDAGYHVSNR-ERPSDLIDQLK-HDVDQSGYFSAYEFR-LDEAIFSGQWQR-LEDTLLDEDQEIEQK-LGELLNNSTLQDIPNFQGFNK-MDNGLIGSHAYSLTGVYPVNYR-NIEGTSLFSAEDYLR-TAFETIEAHPK-TLWEDPDFPANDK-VEVcHLGLESLEYNQNFHGK-VGADFQPIGFMVYNAPDDLNTLLSR-YQDPGTDKISFEDFMLcMVR	EALNDAGYHVSNR-NIEGTSLFSAEDYLR	HDVDQSGYFSAYEFR-LGELLNNSTLQDIPNFQGFNK-NIEGTSLFSAEDYLR	EALNDAGYHVSNR-HDVDQSGYFSAYEFR	26	12	13	6	14	2	3	2	sp|P27730|CAN_SCHMA	sp|P27730|CAN_SCHMA	sp|P27730|CAN_SCHMA	sp|P27730|CAN_SCHMA	sp|P27730|CAN_SCHMA	sp|P27730|CAN_SCHMA	sp|P27730|CAN_SCHMA	sp|P27730|CAN_SCHMA	46	17	16	8	17	3	3
Calponin OS=Schistosoma mansoni (Blood fluke) GN=Smp_078690 PE=3 SV=1	tr|G4LUS0|G4LUS0_SCHMA	38348.5	11	6	7	10	7	11	9	12	0.446	0.235	0.269	0.396	0.271	0.432	0.343	0.468	ANTMTAPFK-ASEGIIGLQAGTNK-ASLFQTVDLYELR-DQVASQSGMSFGAQR-EGQGIIGLQMGSNK-EGQGVISLQMGAGK-ESQGVIGLQMGTNK-GASQAGMSHGGQR-LINVVFDGTASLPSAAAK-NMPQVLNTLLQLGTEcQR-QMENIQTFLNAAVAYGVPR	ASLFQTVDLYELR-DQVASQSGMSFGAQR-EGQGVISLQMGAGK-GASQAGMSHGGQR-HITDIKVDAASK-LINVVFDGTASLPSAAAK	ASLFQTVDLYELR-DQVASQSGMSFGAQR-EGQGIIGLQMGSNK-GASQAGMSHGGPR-HITDIKVDAASK-LINVVFDGTASLPSAAAK-MSDMGMDVQINR	ASLFQTVDLYELR-DQVASQSGMSFGAQR-EGQGIIGLQMGSNK-EGQGVISLQMGAGK-GASQAGMSHGGPR-GASQAGMSHGGQR-HITDIKVDAASK-LINVVFDGTASLPSAAAK-MSDMGMDVQINR-QMENIQTFLNAAVAYGVPR	ASLFQTVDLYELR-DQVASQSGMSFGAQR-EGQGIIGLQMGSNK-EGQGVISLQMGAGK-HITDIKVDAASK-LINVVFDGTASLPSAAAK-MSDMGMDVQINR	ANTMTAPFK-ASEGIIGLQAGTNK-DQVASQSGmSFGAQR-EGQGIIGLQMGSNK-EGQGVIGLQMGSNK-EGQGVISLQMGAGK-ESQGVIGLQMGTNK-GASQAGMSHGGPR-LINVVFDGTASLPSAAAK-MSDMGMDVQINR-QmENIQTFLNAAVAYGVPR	ANTMTAPFK-ASLFQTVDLYELR-DQVASQSGMSFGAQR-EGQGIIGLQMGSNK-EGQGVIGLQMGSNK-EGQGVISLQMGAGK-ESQGVIGLQMGTNK-GASQAGMSHGGPR-LINVVFDGTASLPSAAAK	ANTMTAPFK-ASEGIIGLQAGTNK-DQVASQSGMSFGAQR-EGQGIIGLQMGSNK-EGQGVIGLQmGSNK-EGQGVISLQMGAGK-ESQGVIGLQMGTNK-GASQAGMSHGGPR-GASQAGMSHGGQR-LINVVFDGTASLPSAAAK-MSDMGMDVQINR-QMENIQTFLNAAVAYGVPR	9	6	7	9	7	9	8	10	tr|P91888|P91888_SCHMA	tr|P91888|P91888_SCHMA	tr|P91888|P91888_SCHMA	tr|P91888|P91888_SCHMA	tr|P91888|P91888_SCHMA	tr|P91888|P91888_SCHMA	tr|P91888|P91888_SCHMA	tr|P91888|P91888_SCHMA	17	6	15	17	9	15	9
Calponin OS=Schistosoma mansoni (Blood fluke) PE=2 SV=1	tr|P91888|P91888_SCHMA	38357.5	9	6	7	9	7	9	8	10	0.368	0.235	0.269	0.343	0.271	0.355	0.319	0.391	ASEGIIGLQAGTNK-ASLFQTVDLYELR-DQVASQSGMSFGAQR-EGQGIIGLQMGSNK-EGQGVISLQMGAGK-ESQGVIGLQMGTNK-GASQAGMSHGGQR-LINVVFDGTASLPSAAAK-NMPQVLNTLLQLGTEcQR	ASLFQTVDLYELR-DQVASQSGMSFGAQR-EGQGVISLQMGAGK-GASQAGMSHGGQR-HITDIKVDAASK-LINVVFDGTASLPSAAAK	ASLFQTVDLYELR-DQVASQSGMSFGAQR-EGQGIIGLQMGSNK-GASQAGMSHGGPR-HITDIKVDAASK-LINVVFDGTASLPSAAAK-MSDMGMDVQINR	ASLFQTVDLYELR-DQVASQSGMSFGAQR-EGQGIIGLQMGSNK-EGQGVISLQMGAGK-GASQAGMSHGGPR-GASQAGMSHGGQR-HITDIKVDAASK-LINVVFDGTASLPSAAAK-MSDMGMDVQINR	ASLFQTVDLYELR-DQVASQSGMSFGAQR-EGQGIIGLQMGSNK-EGQGVISLQMGAGK-HITDIKVDAASK-LINVVFDGTASLPSAAAK-MSDMGMDVQINR	ASEGIIGLQAGTNK-DQVASQSGmSFGAQR-EGQGIIGLQMGSNK-EGQGVIGLQMGSNK-EGQGVISLQMGAGK-ESQGVIGLQMGTNK-GASQAGMSHGGPR-LINVVFDGTASLPSAAAK-MSDMGMDVQINR	ASLFQTVDLYELR-DQVASQSGMSFGAQR-EGQGIIGLQMGSNK-EGQGVIGLQMGSNK-EGQGVISLQMGAGK-ESQGVIGLQMGTNK-GASQAGMSHGGPR-LINVVFDGTASLPSAAAK	ASEGIIGLQAGTNK-DQVASQSGMSFGAQR-EGQGIIGLQMGSNK-EGQGVIGLQmGSNK-EGQGVISLQMGAGK-ESQGVIGLQMGTNK-GASQAGMSHGGPR-GASQAGMSHGGQR-LINVVFDGTASLPSAAAK-MSDMGMDVQINR	9	6	7	9	7	9	8	10	tr|G4LUS0|G4LUS0_SCHMA	tr|G4LUS0|G4LUS0_SCHMA	tr|G4LUS0|G4LUS0_SCHMA	tr|G4LUS0|G4LUS0_SCHMA	tr|G4LUS0|G4LUS0_SCHMA	tr|G4LUS0|G4LUS0_SCHMA	tr|G4LUS0|G4LUS0_SCHMA	tr|G4LUS0|G4LUS0_SCHMA	13	6	15	16	9	13	8
Calreticulin OS=Schistosoma mansoni (Blood fluke) PE=2 SV=2	sp|Q06814|CALR_SCHMA	45399.5		2	1	1	1					0.056	0.0305	0.0305	0.0305					IMFGPDIcGMATK-LLGSDIDPK	SPVDPIEDLGLK	SPVDPIEDLGLK	SPVDPIEDLGLK					0	0	0	0					0	0	0	0					2	1	1	1
cAMP-dependent protein kinase catalytic subunit OS=Schistosoma mansoni (Blood fluke) PE=2 SV=1	tr|C7DPD5|C7DPD5_SCHMA	40436.1	3	1	1	1	1				0.109	0.0343	0.0343	0.0343	0.0343				DLKPENILIDQYGYLK-ILQAISFPFLVR-NLLQVDLTKR	ILQAISFPFLVR	ILQAISFPFLVR	ILQAISFPFLVR	ILQAISFPFLVR				3	1	1	1	1				tr|G4VSY8|G4VSY8_SCHMA	tr|G4VSY8|G4VSY8_SCHMA	tr|G4VSY8|G4VSY8_SCHMA	tr|G4VSY8|G4VSY8_SCHMA	tr|G4VSY8|G4VSY8_SCHMA				3	2	1	1	1
Camp-dependent protein kinase regulatory chain,putative OS=Schistosoma mansoni (Blood fluke) GN=Smp_019280 PE=4 SV=1	tr|G4LUC8|G4LUC8_SCHMA	40272.5		1								0.0419								NDYFGELALILHEPR								0								0								1
Camp-dependent protein kinase type II-alpha regulatory subunit, putative OS=Schistosoma mansoni (Blood fluke) GN=Smp_079010 PE=4 SV=1	tr|G4LV34|G4LV34_SCHMA	42997.4	6	8	1	2	5	2	2	1	0.204	0.291	0.0265	0.0714	0.198	0.0767	0.0661	0.037	GGYFGELALLTSHPR-LLGPcLDILR-NIFGSLDKVPELR-QGDPGDEMFFVEEGK-SGETEEKEVAVIEK-TEGVVWVMTR	ELLQELTVSILR-GGYFGELALLTSHPR-GSFGELALmYNTPR-LAVLDVGSFER-LYEELLNQVPILESLSAYER-NIFGSLDKVPELR-QGDPGDEMFFVEEGK-TEGVVWVMTR	LLGPcLDILR	GSFGELALMYNTPR-NIFGSLDKVPELR	ELLQELTVSILR-GGYFGELALLTSHPR-LYEELLNQVPILESLSAYER-NIFGSLDKVPELR-QGDPGDEMFFVEEGK	GSFGELALMYNTPR-QGDPGDEMFFVEEGK	LLGPcLDILR-QGDPGDEMFFVEEGK	SGETEEKEVAVIEK	0	0	0	0	0	0	0	0	0	0	0	0	0	0	0	0	6	14	1	2	5	2	2
Carbonyl reductase-like protein trans-spliced OS=Schistosoma mansoni (Blood fluke) PE=2 SV=1	tr|Q26546|Q26546_SCHMA	30607.4	3	4		1	1				0.156	0.192		0.0399	0.0399				FVSPISLLELR-NYPNGINIAVNNAGIAYK-VVTVSSSISLTSLK	EPINQFVYER-FVSPISLLELR-NYPNGINIAVNNAGIAYK-VVTVSSSISLTSLK		FVSPISLLELR	FVSPISLLELR				3	4		1	1				tr|G4VQT7|G4VQT7_SCHMA	tr|G4VQT7|G4VQT7_SCHMA		tr|G4VQT7|G4VQT7_SCHMA	tr|G4VQT7|G4VQT7_SCHMA				3	4		1	1
Carboxypeptidase OS=Schistosoma mansoni (Blood fluke) GN=Smp_172590 PE=3 SV=1	tr|G4VHZ1|G4VHZ1_SCHMA	59843.1	5	2	2	2	3		2	2	0.143	0.0446	0.0465	0.0446	0.0698		0.0446	0.0446	DFYITGESYAGVYVPLLALHVIK-FNDNSLLYFIK-GIAIGNPLTSYK-LVLPcDDDLIVSK-TWVEcSDEVMAAYKR	FNDNSLLYFIK-GIAIGNPLTSYK	FNDNSLLYFIK-LVLPcDDDLIVSK	FNDNSLLYFIK-GIAIGNPLTSYK	FNDNSLLYFIK-GIAIGNPLTSYK-LVLPcDDDLIVSK		FNDNSLLYFIK-GIAIGNPLTSYK	FNDNSLLYFIK-GIAIGNPLTSYK	0	0	0	0	0		0	0	0	0	0	0	0		0	0	7	2	2	3	3		2
Casein kinase II subunit beta OS=Schistosoma mansoni (Blood fluke) GN=Smp_025010 PE=3 SV=1	tr|G4VM90|G4VM90_SCHMA	25009.8			1	1	1						0.0645	0.0645	0.0645						FNLTGLSEQVPEYR	FNLTGLSEQVPEYR	FNLTGLSEQVPEYR						0	0	0						0	0	0						1	1	1
Caspase-3 OS=Schistosoma mansoni (Blood fluke) PE=2 SV=1	tr|C4Q500|C4Q500_SCHMA	33109	3	5	2	3	3	2	2	2	0.149	0.26	0.111	0.182	0.152	0.0777	0.0912	0.0912	NSSSGSWFIQELcNALESDMK-QmTSTVSTLTR-SNTGQIETDNMK	GVSTmVTDAGEDLIVHK-NANHSDIMSLLTVVAR-NSSSGSWFIQELcNALESDMK-QmTSTVSTLTR-SNTGQIETDNMK	GVSTMVTDAGEDLIVHK-NANHSDIMSLLTVVAR	GVSTMVTDAGEDLIVHK-NANHSDIMSLLTVVAR-NSSSGSWFIQELcNALESDMK	GVSTMVTDAGEDLIVHK-NANHSDImSLLTVVAR-SNTGQIETDNMK	QmTSTVSTLTR-SNTGQIETDNMK	NANHSDIMSLLTVVAR-QMTSTVSTLTR	NANHSDIMSLLTVVAR-QMTSTVSTLTR	0	0	0	0	0	0	0	0	0	0	0	0	0	0	0	0	3	7	2	4	5	3	2
Cathepsin B endopeptidase OS=Schistosoma mansoni (Blood fluke) GN=cb2 PE=2 SV=2	tr|Q95PM1|Q95PM1_SCHMA	39107.8	3	3	2	4	4		1	2	0.144	0.144	0.0922	0.193	0.193		0.0403	0.0951	IHSNPEAIMLELMR-NGPVEVDFEVYADFPNYK-SGVYQHVSGALLGGHAVR	IHSNPEAIMLELMR-NGPVEVDFEVYADFPNYK-SGVYQHVSGALLGGHAVR	IHSNPEAIMLELMR-SGVYQHVSGALLGGHAVR	GKNEcGIESDVNAGIPK-IHSNPEAIMLELMR-NGPVEVDFEVYADFPNYK-SGVYQHVSGALLGGHAVR	GKNEcGIESDVNAGIPK-IHSNPEAIMLELMR-NGPVEVDFEVYADFPNYK-SGVYQHVSGALLGGHAVR		IHSNPEAIMLELMR	DQSScGScWAFGAVEAMSDR-TNcQPGYNIPYEK	0	0	0	0	0		0	0	0	0	0	0	0		0	0	8	7	2	6	8		1
Cathepsin B1 isotype 2 OS=Schistosoma mansoni (Blood fluke) GN=cb1.2 PE=3 SV=1	tr|Q8MNY1|Q8MNY1_SCHMA	38640.3	5	4	2	1	3	1		1	0.206	0.165	0.0647	0.0529	0.118	0.0529		0.0265	EGIVTGSSK-HITGEALGGHAIR-IIGWGVENK-TPYWLIANSWNEDWGENGYFR-YGPVEASFTVYEDFLNYK	cGScWAFGAVEAMSDR-HITGEALGGHAIR-IIGWGVENK-YGPVEASFTVYEDFLNYK	EGIVTGSSK-HITGEALGGHAIR	YGPVEASFTVYEDFLNYK	HITGEALGGHAIR-IIGWGVENK-YGPVEASFTVYEDFLNYK	YGPVEASFTVYEDFLNYK		EGIVTGSSK	5	4	2	1	3	1		1	tr|G4V5C4|G4V5C4_SCHMA,tr|G4V5C2|G4V5C2_SCHMA,tr|Q8MNY2|Q8MNY2_SCHMA,tr|G4V5C1|G4V5C1_SCHMA-tr|G4V5C2|G4V5C2_SCHMA,sp|P25792|CYSP_SCHMA-tr|G4V5C2|G4V5C2_SCHMA,sp|P25792|CYSP_SCHMA,tr|Q8MNY2|Q8MNY2_SCHMA,tr|G4V5D0|G4V5D0_SCHMA-tr|G4V5C2|G4V5C2_SCHMA,sp|P25792|CYSP_SCHMA,tr|G4V5D0|G4V5D0_SCHMA	tr|G4V5C2|G4V5C2_SCHMA,tr|Q8MNY2|Q8MNY2_SCHMA-tr|G4V5C2|G4V5C2_SCHMA,sp|P25792|CYSP_SCHMA-tr|G4V5C2|G4V5C2_SCHMA,tr|Q8MNY2|Q8MNY2_SCHMA,sp|P25792|CYSP_SCHMA,tr|G4V5D0|G4V5D0_SCHMA-tr|G4V5C2|G4V5C2_SCHMA,sp|P25792|CYSP_SCHMA,tr|G4V5D0|G4V5D0_SCHMA	tr|G4V5C2|G4V5C2_SCHMA,tr|G4V5C4|G4V5C4_SCHMA,tr|Q8MNY2|Q8MNY2_SCHMA-tr|G4V5C2|G4V5C2_SCHMA,sp|P25792|CYSP_SCHMA	tr|G4V5C2|G4V5C2_SCHMA,tr|G4V5D0|G4V5D0_SCHMA,sp|P25792|CYSP_SCHMA	tr|G4V5C2|G4V5C2_SCHMA,sp|P25792|CYSP_SCHMA-tr|G4V5D0|G4V5D0_SCHMA,tr|G4V5C2|G4V5C2_SCHMA,tr|Q8MNY2|Q8MNY2_SCHMA,sp|P25792|CYSP_SCHMA-tr|G4V5D0|G4V5D0_SCHMA,tr|G4V5C2|G4V5C2_SCHMA,sp|P25792|CYSP_SCHMA	tr|G4V5C2|G4V5C2_SCHMA,tr|G4V5D0|G4V5D0_SCHMA,sp|P25792|CYSP_SCHMA		tr|G4V5C2|G4V5C2_SCHMA,tr|G4V5C4|G4V5C4_SCHMA,tr|Q8MNY2|Q8MNY2_SCHMA,tr|G4V5C1|G4V5C1_SCHMA	9	8	3	1	5	1
Cathepsin B-like cysteine proteinase OS=Schistosoma mansoni (Blood fluke) PE=2 SV=1	sp|P25792|CYSP_SCHMA	38593.1	4	3	1	1	3	1			0.179	0.118	0.0382	0.0529	0.118	0.0529			HITGEALGGHAIR-IIGWGVENK-TPYWLIANSWNEDWGENGYFR-YGPVEASFTVYEDFLNYK	HITGEALGGHAIR-IIGWGVENK-YGPVEASFTVYEDFLNYK	HITGEALGGHAIR	YGPVEASFTVYEDFLNYK	HITGEALGGHAIR-IIGWGVENK-YGPVEASFTVYEDFLNYK	YGPVEASFTVYEDFLNYK			4	3	1	1	3	1			tr|Q8MNY1|Q8MNY1_SCHMA,tr|G4V5C2|G4V5C2_SCHMA-tr|Q8MNY1|Q8MNY1_SCHMA,tr|G4V5C2|G4V5C2_SCHMA,tr|Q8MNY2|Q8MNY2_SCHMA,tr|G4V5D0|G4V5D0_SCHMA-tr|Q8MNY1|Q8MNY1_SCHMA,tr|G4V5C2|G4V5C2_SCHMA,tr|G4V5D0|G4V5D0_SCHMA	tr|Q8MNY1|Q8MNY1_SCHMA,tr|G4V5C2|G4V5C2_SCHMA-tr|Q8MNY1|Q8MNY1_SCHMA,tr|G4V5C2|G4V5C2_SCHMA,tr|Q8MNY2|Q8MNY2_SCHMA,tr|G4V5D0|G4V5D0_SCHMA-tr|Q8MNY1|Q8MNY1_SCHMA,tr|G4V5C2|G4V5C2_SCHMA,tr|G4V5D0|G4V5D0_SCHMA	tr|Q8MNY1|Q8MNY1_SCHMA,tr|G4V5C2|G4V5C2_SCHMA	tr|Q8MNY1|Q8MNY1_SCHMA,tr|G4V5C2|G4V5C2_SCHMA,tr|G4V5D0|G4V5D0_SCHMA	tr|Q8MNY1|Q8MNY1_SCHMA,tr|G4V5C2|G4V5C2_SCHMA-tr|Q8MNY1|Q8MNY1_SCHMA,tr|G4V5D0|G4V5D0_SCHMA,tr|G4V5C2|G4V5C2_SCHMA,tr|Q8MNY2|Q8MNY2_SCHMA-tr|Q8MNY1|Q8MNY1_SCHMA,tr|G4V5D0|G4V5D0_SCHMA,tr|G4V5C2|G4V5C2_SCHMA	tr|G4V5C2|G4V5C2_SCHMA,tr|Q8MNY1|Q8MNY1_SCHMA,tr|G4V5D0|G4V5D0_SCHMA			8	5	2	1	5	1
Cathepsin B-like peptidase (C01 family) OS=Schistosoma mansoni (Blood fluke) GN=cb1.1 PE=1 SV=1	tr|Q8MNY2|Q8MNY2_SCHMA	38568.1	7	4	2	3	4	2	1	4	0.265	0.156	0.0794	0.135	0.162	0.0971	0.0441	0.162	EGIVTGSSK-GRDEcSIESEVTAGR-HITGETLGGHAIR-IIGWGVENK-TPYWLIANSWNEDWGENGYFR-YGPVEAGFTVYEDFLNYK-YGPVEAGFTVYEDFLNYKSGIYK	cGScWAFGAVEAMSDR-GRDEcSIESEVTAGR-HITGETLGGHAIR-IIGWGVENK	EGIVTGSSK-YGPVEAGFTVYEDFLNYK	GRDEcSIESEVTAGR-HITGETLGGHAIR-YGPVEAGFTVYEDFLNYK	GRDEcSIESEVTAGR-HITGETLGGHAIR-IIGWGVENK-YGPVEAGFTVYEDFLNYK	GRDEcSIESEVTAGR-YGPVEAGFTVYEDFLNYK	GRDEcSIESEVTAGR	EGIVTGSSK-GRDEcSIESEVTAGR-HITGETLGGHAIR-YGPVEAGFTVYEDFLNYK	5	4	1	2	3	1	1	3	tr|Q8MNY1|Q8MNY1_SCHMA,tr|G4V5C4|G4V5C4_SCHMA,tr|G4V5C2|G4V5C2_SCHMA,tr|G4V5C1|G4V5C1_SCHMA-tr|G4V5D0|G4V5D0_SCHMA-tr|Q8MNY1|Q8MNY1_SCHMA,tr|G4V5C2|G4V5C2_SCHMA,sp|P25792|CYSP_SCHMA,tr|G4V5D0|G4V5D0_SCHMA	tr|Q8MNY1|Q8MNY1_SCHMA,tr|G4V5C2|G4V5C2_SCHMA-tr|G4V5D0|G4V5D0_SCHMA-tr|Q8MNY1|Q8MNY1_SCHMA,tr|G4V5C2|G4V5C2_SCHMA,sp|P25792|CYSP_SCHMA,tr|G4V5D0|G4V5D0_SCHMA	tr|Q8MNY1|Q8MNY1_SCHMA,tr|G4V5C2|G4V5C2_SCHMA,tr|G4V5C4|G4V5C4_SCHMA	tr|G4V5D0|G4V5D0_SCHMA	tr|G4V5D0|G4V5D0_SCHMA-tr|Q8MNY1|Q8MNY1_SCHMA,tr|G4V5D0|G4V5D0_SCHMA,tr|G4V5C2|G4V5C2_SCHMA,sp|P25792|CYSP_SCHMA	tr|G4V5D0|G4V5D0_SCHMA	tr|G4V5D0|G4V5D0_SCHMA	tr|Q8MNY1|Q8MNY1_SCHMA,tr|G4V5C2|G4V5C2_SCHMA,tr|G4V5C4|G4V5C4_SCHMA,tr|G4V5C1|G4V5C1_SCHMA-tr|G4V5D0|G4V5D0_SCHMA	14	8	2	3	6	4	2
Cathepsin B-like peptidase (C01 family) OS=Schistosoma mansoni (Blood fluke) GN=Smp_067060 PE=3 SV=1	tr|G4V5C2|G4V5C2_SCHMA	39177	6	5	2	1	4	2		1	0.252	0.212	0.0638	0.0522	0.165	0.101		0.0261	EGIVTGSSK-GRDEcFIESEVIAGQIN-HITGEALGGHAIR-IIGWGVENK-TPYWLIANSWNEDWGENGYFR-YGPVEASFTVYEDFLNYK	cGScWAFGAVEAMSDR-GRDEcFIESEVIAGQIN-HITGEALGGHAIR-IIGWGVENK-YGPVEASFTVYEDFLNYK	EGIVTGSSK-HITGEALGGHAIR	YGPVEASFTVYEDFLNYK	GRDEcFIESEVIAGQIN-HITGEALGGHAIR-IIGWGVENK-YGPVEASFTVYEDFLNYK	GRDEcFIESEVIAGQIN-YGPVEASFTVYEDFLNYK		EGIVTGSSK	5	4	2	1	3	1		1	tr|Q8MNY1|Q8MNY1_SCHMA,tr|G4V5C4|G4V5C4_SCHMA,tr|Q8MNY2|Q8MNY2_SCHMA,tr|G4V5C1|G4V5C1_SCHMA-tr|Q8MNY1|Q8MNY1_SCHMA,sp|P25792|CYSP_SCHMA-tr|Q8MNY1|Q8MNY1_SCHMA,sp|P25792|CYSP_SCHMA,tr|Q8MNY2|Q8MNY2_SCHMA,tr|G4V5D0|G4V5D0_SCHMA-tr|Q8MNY1|Q8MNY1_SCHMA,sp|P25792|CYSP_SCHMA,tr|G4V5D0|G4V5D0_SCHMA	tr|Q8MNY1|Q8MNY1_SCHMA,tr|Q8MNY2|Q8MNY2_SCHMA-tr|Q8MNY1|Q8MNY1_SCHMA,sp|P25792|CYSP_SCHMA-tr|Q8MNY1|Q8MNY1_SCHMA,tr|Q8MNY2|Q8MNY2_SCHMA,sp|P25792|CYSP_SCHMA,tr|G4V5D0|G4V5D0_SCHMA-tr|Q8MNY1|Q8MNY1_SCHMA,sp|P25792|CYSP_SCHMA,tr|G4V5D0|G4V5D0_SCHMA	tr|Q8MNY1|Q8MNY1_SCHMA,tr|G4V5C4|G4V5C4_SCHMA,tr|Q8MNY2|Q8MNY2_SCHMA-tr|Q8MNY1|Q8MNY1_SCHMA,sp|P25792|CYSP_SCHMA	tr|Q8MNY1|Q8MNY1_SCHMA,tr|G4V5D0|G4V5D0_SCHMA,sp|P25792|CYSP_SCHMA	tr|Q8MNY1|Q8MNY1_SCHMA,sp|P25792|CYSP_SCHMA-tr|Q8MNY1|Q8MNY1_SCHMA,tr|G4V5D0|G4V5D0_SCHMA,tr|Q8MNY2|Q8MNY2_SCHMA,sp|P25792|CYSP_SCHMA-tr|Q8MNY1|Q8MNY1_SCHMA,tr|G4V5D0|G4V5D0_SCHMA,sp|P25792|CYSP_SCHMA	tr|Q8MNY1|Q8MNY1_SCHMA,tr|G4V5D0|G4V5D0_SCHMA,sp|P25792|CYSP_SCHMA		tr|Q8MNY1|Q8MNY1_SCHMA,tr|G4V5C4|G4V5C4_SCHMA,tr|Q8MNY2|Q8MNY2_SCHMA,tr|G4V5C1|G4V5C1_SCHMA	11	9	3	1	6	2
Cathepsin B-like peptidase (C01 family) OS=Schistosoma mansoni (Blood fluke) GN=Smp_158410 PE=3 SV=1	tr|G4V5C4|G4V5C4_SCHMA	22279.8	1		1					1	0.0455		0.0455					0.0455	EGIVTGSSK		EGIVTGSSK					EGIVTGSSK	1		1					1	tr|Q8MNY1|Q8MNY1_SCHMA,tr|G4V5C2|G4V5C2_SCHMA,tr|Q8MNY2|Q8MNY2_SCHMA,tr|G4V5C1|G4V5C1_SCHMA		tr|Q8MNY1|Q8MNY1_SCHMA,tr|G4V5C2|G4V5C2_SCHMA,tr|Q8MNY2|Q8MNY2_SCHMA					tr|Q8MNY1|Q8MNY1_SCHMA,tr|G4V5C2|G4V5C2_SCHMA,tr|Q8MNY2|Q8MNY2_SCHMA,tr|G4V5C1|G4V5C1_SCHMA	1		1
Cathepsin B-like peptidase (C01 family) OS=Schistosoma mansoni (Blood fluke) GN=Smp_158420 PE=3 SV=1	tr|G4V5C1|G4V5C1_SCHMA	36597.8	1							1	0.0282							0.0282	EGIVTGSSK							EGIVTGSSK	1							1	tr|Q8MNY1|Q8MNY1_SCHMA,tr|G4V5C4|G4V5C4_SCHMA,tr|G4V5C2|G4V5C2_SCHMA,tr|Q8MNY2|Q8MNY2_SCHMA							tr|Q8MNY1|Q8MNY1_SCHMA,tr|G4V5C2|G4V5C2_SCHMA,tr|G4V5C4|G4V5C4_SCHMA,tr|Q8MNY2|Q8MNY2_SCHMA	1
Cathepsin B-like peptidase (C01 family) OS=Schistosoma mansoni (Blood fluke) GN=Smp_179950 PE=3 SV=1	tr|G4V5D0|G4V5D0_SCHMA	34561.6	5	4		3	4	2	1	2	0.251	0.182		0.152	0.182	0.109	0.0495	0.0924	GRDEcSIESEVTAGR-HITGETLGGHAIR-IIGWGVENK-TPYWLIANSWNEDWGENGYFR-YGPVEASFTVYEDFLNYK	GRDEcSIESEVTAGR-HITGETLGGHAIR-IIGWGVENK-YGPVEASFTVYEDFLNYK		GRDEcSIESEVTAGR-HITGETLGGHAIR-YGPVEASFTVYEDFLNYK	GRDEcSIESEVTAGR-HITGETLGGHAIR-IIGWGVENK-YGPVEASFTVYEDFLNYK	GRDEcSIESEVTAGR-YGPVEASFTVYEDFLNYK	GRDEcSIESEVTAGR	GRDEcSIESEVTAGR-HITGETLGGHAIR	5	4		3	4	2	1	2	tr|Q8MNY2|Q8MNY2_SCHMA-tr|Q8MNY1|Q8MNY1_SCHMA,tr|G4V5C2|G4V5C2_SCHMA,sp|P25792|CYSP_SCHMA,tr|Q8MNY2|Q8MNY2_SCHMA-tr|Q8MNY1|Q8MNY1_SCHMA,tr|G4V5C2|G4V5C2_SCHMA,sp|P25792|CYSP_SCHMA	tr|Q8MNY2|Q8MNY2_SCHMA-tr|Q8MNY1|Q8MNY1_SCHMA,tr|G4V5C2|G4V5C2_SCHMA,tr|Q8MNY2|Q8MNY2_SCHMA,sp|P25792|CYSP_SCHMA-tr|Q8MNY1|Q8MNY1_SCHMA,tr|G4V5C2|G4V5C2_SCHMA,sp|P25792|CYSP_SCHMA		tr|Q8MNY2|Q8MNY2_SCHMA-tr|Q8MNY1|Q8MNY1_SCHMA,tr|G4V5C2|G4V5C2_SCHMA,sp|P25792|CYSP_SCHMA	tr|Q8MNY2|Q8MNY2_SCHMA-tr|Q8MNY1|Q8MNY1_SCHMA,tr|G4V5C2|G4V5C2_SCHMA,tr|Q8MNY2|Q8MNY2_SCHMA,sp|P25792|CYSP_SCHMA-tr|Q8MNY1|Q8MNY1_SCHMA,tr|G4V5C2|G4V5C2_SCHMA,sp|P25792|CYSP_SCHMA	tr|Q8MNY2|Q8MNY2_SCHMA-tr|G4V5C2|G4V5C2_SCHMA,tr|Q8MNY1|Q8MNY1_SCHMA,sp|P25792|CYSP_SCHMA	tr|Q8MNY2|Q8MNY2_SCHMA	tr|Q8MNY2|Q8MNY2_SCHMA	12	7		3	6	3	2
Cathepsin D (A01 family) OS=Schistosoma mansoni (Blood fluke) GN=Smp_013040.1 PE=3 SV=1	tr|G4VEV6|G4VEV6_SCHMA,tr|G4VEV7|G4VEV7_SCHMA,tr|P91802|P91802_SCHMA	46962.1		4		2	2	1		1		0.164		0.0724	0.0584	0.028		0.028		AmTLEPTDYLLK-GQTFGEATQQPGLVFVMAK-LPGGIYTVScGNINNLPTIDFVINGK-YcSYFDIAcLLHR		AMTLEPTDYLLK-GQTFGEATQQPGLVFVMAK	AMTLEPTDYLLK-YcSYFDIAcLLHR	AMTLEPTDYLLK		AMTLEPTDYLLK		0		0	0	0		0		0		0	0	0		0		5		2	2	1
Cathepsin L OS=Schistosoma mansoni (Blood fluke) PE=2 SV=1	tr|Q26564|Q26564_SCHMA	36573	6	8	2	4	5	2	3	2	0.297	0.388	0.104	0.211	0.281	0.11	0.142	0.11	ALYHYGPISVAIDALDDLILYK-KLISLSEQQLVDcSYK-LISLSEQQLVDcSYK-NQGLcGScWAFSAAGAVEGQLVKK-NSWGTTWGMNGYFK-QcSSFLLNHGVLAVGYGR	ALYHYGPISVAIDALDDLILYK-KLISLSEQQLVDcSYK-LISLSEQQLVDcSYK-NQGLcGScWAFSAAGAVEGQLVK-NSWGTTWGMNGYFK-QcSSFLLNHGVLAVGYGR-YGNDGcQGGTMDQSFAYLEK-YPIESEKDYK	LISLSEQQLVDcSYK-QcSSFLLNHGVLAVGYGR	LISLSEQQLVDcSYK-NSWGTTWGMNGYFK-QcSSFLLNHGVLAVGYGR-YGNDGcQGGTMDQSFAYLEK	ALYHYGPISVAIDALDDLILYK-LISLSEQQLVDcSYK-NSWGTTWGMNGYFK-QcSSFLLNHGVLAVGYGR-YGNDGcQGGTMDQSFAYLEK	LISLSEQQLVDcSYK-YGNDGcQGGTMDQSFAYLEK	LISLSEQQLVDcSYK-YGNDGcQGGTMDQSFAYLEK-YPIESEKDYK	LISLSEQQLVDcSYK-YGNDGcQGGTMDQSFAYLEK	3	4	1	0	3	0	0	0	tr|G4LUV1|G4LUV1_SCHMA	tr|G4LUV1|G4LUV1_SCHMA	tr|G4LUV1|G4LUV1_SCHMA	0	tr|G4LUV1|G4LUV1_SCHMA	0	0	0	11	12	4	6	9	2	3
Cathepsin L3 OS=Schistosoma mansoni (Blood fluke) GN=CL3 PE=2 SV=1	tr|B4XC67|B4XC67_SCHMA	41180.5	1	1							0.0378	0.0486							LVNLSEQQLVDcSK	GPVSVAINAGLPSFSMYK							0	0							0	0							1	1
CD36-like class B scavenger receptor OS=Schistosoma mansoni (Blood fluke) PE=2 SV=1	tr|Q304T1|Q304T1_SCHMA	60678.7	5	3	3						0.108	0.0789	0.101						IFFFVPDFcR-KLAILPGSEIFDNWK-LAILPGSEIFDNWK-NNVEFSEESPPK-SFHSDAVGWATATHDSGVHLLR	HDSTILLIEPNTGFVLEAFKK-IFFFVPDFcR-NNVEFSEESPPK	HDSTILLIEPNTGFVLEAFKK-NNVEFSEESPPK-SFHSDAVGWATATHDSGVHLLR						0	0	0						0	0	0						5	3	4
Cdc37-related OS=Schistosoma mansoni (Blood fluke) GN=Smp_067900 PE=4 SV=1	tr|G4LZY4|G4LZY4_SCHMA	45374.6		1								0.0411								FGLLQKPLDSQNFLVK								0								0								1
CDGSH-type Zn finger-containing protein-like protein OS=Schistosoma mansoni (Blood fluke) GN=Smp_082570 PE=2 SV=1	tr|Q15ES6|Q15ES6_SCHMA	14830.7	3	1	4	1	3				0.364	0.129	0.462	0.129	0.364				cVDVVDIESITDKK-HNEETGDNVGPLIIETK-mNVLHTIVcDIAPDMLR	mNVLHTIVcDIAPDMLR	cVDVVDIESITDKK-HNEETGDNVGPLIIETK-mNVLHTIVcDIAPDMLR-SSKFPYcDGAHNK	mNVLHTIVcDIAPDMLR	cVDVVDIESITDKK-HNEETGDNVGPLIIETK-mNVLHTIVcDIAPDMLR				0	0	0	0	0				0	0	0	0	0				3	1	12	2	7
Cell division control protein 48 aaa family protein (Transitional endoplasmic reticulum atpase),putative OS=Schistosoma mansoni (Blood fluke) GN=Smp_018240.3 PE=3 SV=1	tr|G4M0P7|G4M0P7_SCHMA	88812.8	15	5	5	9	10		2		0.269	0.0959	0.107	0.169	0.196		0.0386		AIANEcQANFISIK-ATQGFSGADLTEIcQR-EIEIGIPDSIGR-ETTVEVPNVTWDDIGGLENVKR-ETVcVAIVDEScPDDKIR-IANEAHGHVGADLASLcSEAALQQIR-IVSQLLTLMDGLK-IVSQLLTLMDGLKQR-KYEMFAQTLQQSR-LAGESESNLRK-LIVDEPVKDDNSVVYLSQAK-NAPAIIFIDELDAIAPK-QAAPcVLFFDELDSIAK-VINQLLTEMDGMSAK-YEMFAQTLQQSR	AIANEcQANFISIK-ATQGFSGADLTEIcQR-IVSQLLTLMDGLK-NAPAIIFIDELDAIAPK-QAAPcVLFFDELDSIAK	AIANEcQANFISIK-ETTVEVPNVTWDDIGGLENVKR-IVSQLLTLMDGLK-LIVDEPVKDDNSVVYLSQAK-NAPAIIFIDELDAIAPK	AIANEcQANFISIK-AVANESGSFFFLINGPEIMSK-EIEIGIPDSIGR-ETTVEVPNVTWDDIGGLENVKR-IVSQLLTLMDGLK-IVSQLLTLMDGLKQR-LIVDEPVKDDNSVVYLSQAK-QAAPcVLFFDELDSIAK-VINQLLTEMDGMSAK	AIANEcQANFISIK-EIEIGIPDSIGR-ELQELVQYPVEHPDK-ETTVEVPNVTWDDIGGLENVKR-IANEAHGHVGADLASLcSEAALQQIR-IVSQLLTLMDGLK-LIVDEPVKDDNSVVYLSQAK-NAPAIIFIDELDAIAPK-NAPAIIFIDELDAIAPKR-QAAPcVLFFDELDSIAK		AIANEcQANFISIK-NAPAIIFIDELDAIAPK		0	0	0	0	0		0		0	0	0	0	0		0		27	6	6	11	21		5
Cell polarity protein OS=Schistosoma mansoni (Blood fluke) GN=Smp_082810.2 PE=3 SV=1	tr|G4VC76|G4VC76_SCHMA	21839.3	4		1	1					0.215		0.0667	0.0667					TcLLISYTTNK-VPFLLVGTQIDLR-VPFLLVGTQIDLRDEGATITR-YQEcSALTQK		VPFLLVGTQIDLR	VPFLLVGTQIDLR					0		0	0					0		0	0					4		1	1
Cell polarity protein OS=Schistosoma mansoni (Blood fluke) GN=Smp_130280 PE=4 SV=1	tr|G4VG96|G4VG96_SCHMA	279500	2	3	1	1	1				0.0132	0.0204	0.00639	0.00639	0.00479				AEATEIIGNDEAVTGTR-LDLTDQIGASGISTIR	AEATEIIGNDEAVTGTR-LDLTDQIGASGISTIR-LSTDGHYLVTGSQDQTAR	TPVPITFMGTDDSIVR	LDLTDQIGASGISTIR	GELFVWNLLTGR				0	0	0	0	0				0	0	0	0	0				3	3	1	1	1
Cell polarity protein OS=Schistosoma mansoni (Blood fluke) GN=Smp_153310.1 PE=4 SV=1	tr|G4VK20|G4VK20_SCHMA	85843.8	10	6	7	6	8	4	2	3	0.199	0.115	0.152	0.125	0.145	0.0827	0.0363	0.0589	DQPVEWASWR-EGSPVISLLFLPGEGR-IVcASADGTLDLFELDSR-IYGSPGIVFTVQR-NGHMTLGDDALTAcTSSIISDSVPVDKR-RVTGFGLQNFTSGSGENAK-SIIHAHFTYDSSGPAK-SQPLSNDSAVESTPSTPAK-VTGFGLQNFTSGSGENAK-YAVSVLQDHEHHVcYQFGSK	DQPVEWASWR-EGSPVISLLFLPGEGR-IYGSPGIVFTVQR-SIIHAHFTYDSSGPAK-SQPLSNDSAVESTPSTPAK-VTGFGLQNFTSGSGENAK	EGSPVISLLFLPGEGR-IYGSPGIVFTVQR-LEWNAVATLLDGQIAVLSLPNLR-SIIHAHFTYDSSGPAK-SQPLSNDSAVESTPSTPAK-TEKEVEPSLPVPPAPR-VTGFGLQNFTSGSGENAK	EGSPVISLLFLPGEGR-IVcASADGTLDLFELDSR-IYGSPGIVFTVQR-SIIHAHFTYDSSGPAK-SQPLSNDSAVESTPSTPAK-VTGFGLQNFTSGSGENAK	DQPVEWASWR-EGSPVISLLFLPGEGR-IYGSPGIVFTVQR-LEWNAVATLLDGQIAVLSLPNLR-RVTGFGLQNFTSGSGENAK-SIIHAHFTYDSSGPAK-SQPLSNDSAVESTPSTPAK-VTGFGLQNFTSGSGENAK	EGSPVISLLFLPGEGR-IYGSPGIVFTVQR-SQPLSNDSAVESTPSTPAK-VTGFGLQNFTSGSGENAK	EGSPVISLLFLPGEGR-IYGSPGIVFTVQR	EGSPVISLLFLPGEGR-IYGSPGIVFTVQR-VTGFGLQNFTSGSGENAK	7	4	5	3	6	0	0	0	tr|G4VK21|G4VK21_SCHMA	tr|G4VK21|G4VK21_SCHMA	tr|G4VK21|G4VK21_SCHMA	tr|G4VK21|G4VK21_SCHMA	tr|G4VK21|G4VK21_SCHMA	0	0	0	17	8	10	11	10	6	2
Cell polarity protein OS=Schistosoma mansoni (Blood fluke) GN=Smp_153310.2 PE=4 SV=1	tr|G4VK21|G4VK21_SCHMA	70107.3	7	4	5	3	6				0.171	0.0962	0.14	0.0809	0.133				DQPVEWASWR-NGHMTLGDDALTAcTSSIISDSVPVDKR-RVTGFGLQNFTSGSGENAK-SIIHAHFTYDSSGPAK-SQPLSNDSAVESTPSTPAK-VTGFGLQNFTSGSGENAK-YAVSVLQDHEHHVcYQFGSK	DQPVEWASWR-SIIHAHFTYDSSGPAK-SQPLSNDSAVESTPSTPAK-VTGFGLQNFTSGSGENAK	LEWNAVATLLDGQIAVLSLPNLR-SIIHAHFTYDSSGPAK-SQPLSNDSAVESTPSTPAK-TEKEVEPSLPVPPAPR-VTGFGLQNFTSGSGENAK	SIIHAHFTYDSSGPAK-SQPLSNDSAVESTPSTPAK-VTGFGLQNFTSGSGENAK	DQPVEWASWR-LEWNAVATLLDGQIAVLSLPNLR-RVTGFGLQNFTSGSGENAK-SIIHAHFTYDSSGPAK-SQPLSNDSAVESTPSTPAK-VTGFGLQNFTSGSGENAK				7	4	5	3	6				tr|G4VK20|G4VK20_SCHMA	tr|G4VK20|G4VK20_SCHMA	tr|G4VK20|G4VK20_SCHMA	tr|G4VK20|G4VK20_SCHMA	tr|G4VK20|G4VK20_SCHMA				10	4	7	4	6
Ceramidase OS=Schistosoma mansoni (Blood fluke) GN=Smp_147460 PE=4 SV=1	tr|G4VN86|G4VN86_SCHMA	67085.5	1								0.0247								SPAAYLENPVEEQAR								0								0								1
Cerebral cell adhesion molecule related OS=Schistosoma mansoni (Blood fluke) GN=Smp_058670 PE=4 SV=1	tr|G4LX64|G4LX64_SCHMA	80296	4				1				0.0735				0.0235				DLIALSAEPLLVEPQR-DLNNAWLLR-LQAIIDQEDKQR-LSNSLYMTLSSNR				DLIALSAEPLLVEPQR				0				0				0				0				4				1
cGMP-dependent protein kinase 1 OS=Schistosoma mansoni (Blood fluke) GN=cGK1 PE=2 SV=1	tr|E7BBH9|E7BBH9_SCHMA	114993	7								0.0938								DTGKLDLASSTK-GIDALGLAQNK-LILSSVSSPFIcR-QGELADSFFLIQSGK-SVLHQQLTSSWDDSTLSSPVEGLK-VDLVTLTNDR-YFQGFDWAGIVK								0								0								7
Choline kinase OS=Schistosoma mansoni (Blood fluke) GN=Smp_015050 PE=4 SV=1	tr|G4VGA7|G4VGA7_SCHMA	47749.7		1								0.0343								VKPLEEGLSNIVIR								0								0								1
Citrate synthase OS=Schistosoma mansoni (Blood fluke) GN=Smp_204770 PE=3 SV=1	tr|G4LZD0|G4LZD0_SCHMA	44545.2	6	9	4	6	3		2		0.259	0.316	0.132	0.206	0.107		0.0647		ALGVLASLIWDR-APGGHEPLPEGIFFLLLTGK-DGTSVTAIDSNMDWSHNFcR-GLVTETSVLDVNEGIR-MLGYEDPGFTEMMR-QYVMDTLNAGQVIPGYGHAVLR	ALGVLASLIWDR-APGGHEPLPEGIFFLLLTGK-APGGHEPLPEGIFFLLLTGKVPTK-DGTSVTAIDSNMDWSHNFcR-FTcAQEFcER-GLVTETSVLDVNEGIR-mLGYEDPGFTEMMR-QYVMDTLNAGQVIPGYGHAVLR-SLSTEALMK	ALGVLASLIWDR-APGGHEPLPEGIFFLLLTGK-IVPPILTSLGK-LPTVASIIYR	ALGVLASLIWDR-APGGHEPLPEGIFFLLLTGK-GLVTETSVLDVNEGIR-LPTVASIIYR-MLGYEDPGFTEMMR-VGKNPTDEQVK	ALGVLASLIWDR-APGGHEPLPEGIFFLLLTGK-IVPPILTSLGK		GLVTETSVLDVNEGIR-LPTVASIIYR		0	0	0	0	0		0		0	0	0	0	0		0		9	19	4	6	5		2
Clathrin heavy chain OS=Schistosoma mansoni (Blood fluke) GN=Smp_154420.1 PE=3 SV=1	tr|G4VAK4|G4VAK4_SCHMA	153112	12	5	4	2	8		1		0.133	0.0562	0.0345	0.0172	0.0885		0.009		ARETFIESELAFAYAR-FQAVSEAASNSGNWEDLVR-GQFNTDELVAEVEKR-ILYSNVSNYSR-IYIDLNNNPER-KFEVNTSAIQVLIDHVK-LAITLVHLGEYQGSVDAAR-LLLPWLESR-LSDLEEFISGPNHANITVVADR-NLQNLLILTAIK-QADPTLALSVYLR-VVQcFAETGQFQK	FQAVSEAASNSGNWEDLVR-ILYSNVSNYSR-NLQNLLILTAIK-QADPTLALSVYLR-SVNEALNDLLIEEEDYQALR	ETFIESELAFAYAR-IYIDLNNNPER-LLLPWLESR-VGYTPDYIFLLR	IYIDLNNNPER-NLQNLLILTAIK	AHMGMFTELAILYSK-ETFIESELAFAYAR-FQAVSEAASNSGNWEDLVR-GQFNTDELVAEVEKR-IYIDLNNNPER-NLQNLLILTAIK-SVNEALNDLLIEEEDYQALR-VGYTPDYIFLLR		NLQNLLILTAIK		0	0	0	0	0		0		0	0	0	0	0		0		14	6	4	2	8		1
Cle7, putative OS=Schistosoma mansoni (Blood fluke) GN=Smp_071960.2 PE=4 SV=1	tr|G4M0B8|G4M0B8_SCHMA,tr|G4M0B9|G4M0B9_SCHMA	28116.2	1	3	3						0.0366	0.146	0.134						NVIVWLEDR	DPVVEAAAVALR-DVQSLEWTSYLNK-LDDVcLGFSVKDPVVEAAAVALR	DVQSLEWTSYLNK-LLQIPVHPDIR-NVIVWLEDR						0	0	0						0	0	0						1	3	3
Clumping factor A (Fibrinogen-binding protein A) (Fibrinogen receptor A), putative OS=Schistosoma mansoni (Blood fluke) GN=Smp_194050 PE=4 SV=1	tr|G4LX87|G4LX87_SCHMA	43480.9		1								0.0495								ALTIEGTSPVENTDSVQEVK								0								0								1
Coatomer subunit beta OS=Schistosoma mansoni (Blood fluke) GN=Smp_124430 PE=4 SV=1	tr|G4VCJ4|G4VCJ4_SCHMA	106803	4	1	3	3	2		1		0.0636	0.0117	0.0477	0.0477	0.0307		0.0191		cIYSLLQSSSAAVR-TLNLTMDLVTAR-VTADGTYATQSALTLR-YEAAGTLTTLSSAPSAIK	LMQIFPSIVGR	NAVLAIFTIYK-VTADGTYATQSALTLR-YEAAGTLTTLSSAPSAIK	NAVLAIFTIYK-VTADGTYATQSALTLR-YEAAGTLTTLSSAPSAIK	NAVLAIFTIYK-YEAAGTLTTLSSAPSAIK		YEAAGTLTTLSSAPSAIK		0	0	0	0	0		0		0	0	0	0	0		0		4	1	3	3	2		1
Coatomer subunit gamma OS=Schistosoma mansoni (Blood fluke) GN=Smp_092770 PE=3 SV=1	tr|G4V6J3|G4V6J3_SCHMA	101228	10	3	3	1	1				0.151	0.0396	0.0407	0.0132	0.0132				ALcTITDAAMVQSIER-AVVVAIESIIK-FAAHNEELLPSILVLLK-IEATDAFFAMTK-ILVILEQSEK-LFQSNDQNLR-QLDEDGHPNNPQLYEFLESSLR-SIATLAITTLLK-SPAIASAVLTSAYK-WTNEVQEAASGSR	AVVVAIESIIK-SIATLAITTLLK-WTNEVQEAASGSR	AVVVAIESIIK-SIATLAITTLLK-SPAIASAVLTSAYK	SIATLAITTLLK	SIATLAITTLLK				0	0	0	0	0				0	0	0	0	0				11	3	4	1	3
Cofilin OS=Schistosoma mansoni (Blood fluke) GN=Smp_195080 PE=4 SV=1	tr|G4LZY0|G4LZY0_SCHMA	15659.3	4		2	2	2	2	1	1	0.436		0.243	0.243	0.243	0.243	0.136	0.136	DETMSQFKDEVSK-GANLIYFSLVSDSAPPTAR-GcYGVVDYEcEGGK-YVLFQIIDNEISVIK		GANLIYFSLVSDSAPPTAR-YVLFQIIDNEISVIK	GANLIYFSLVSDSAPPTAR-YVLFQIIDNEISVIK	GANLIYFSLVSDSAPPTAR-YVLFQIIDNEISVIK	GANLIYFSLVSDSAPPTAR-YVLFQIIDNEISVIK	GANLIYFSLVSDSAPPTAR	GANLIYFSLVSDSAPPTAR	0		0	0	0	0	0	0	0		0	0	0	0	0	0	5		3	4	2	2	1
Cofilin, actophorin, putative OS=Schistosoma mansoni (Blood fluke) GN=Smp_120700.1 PE=4 SV=1	tr|G4LX89|G4LX89_SCHMA	15726.4	6		3	3	4	2	1	2	0.43		0.341	0.341	0.437	0.222	0.0963	0.222	EVEANDVDEIEEEEMR-EVEANDVDEIEEEEMRK-GcYAVYDYEVEGK-REVEANDVDEIEEEEMR-ScIEAFEDLK-VPSLIFVSWVPSTLDVR		EVEANDVDEIEEEEMR-GcYAVYDYEVEGK-VPSLIFVSWVPSTLDVR	EVEANDVDEIEEEEMR-GcYAVYDYEVEGK-VPSLIFVSWVPSTLDVR	EVEANDVDEIEEEEMR-GcYAVYDYEVEGK-VPSLIFVSWVPSTLDVR-YIIFHIEDDKEIK	GcYAVYDYEVEGK-VPSLIFVSWVPSTLDVR	GcYAVYDYEVEGK	GcYAVYDYEVEGK-VPSLIFVSWVPSTLDVR	0		0	0	0	0	0	0	0		0	0	0	0	0	0	7		3	3	4	2	1
Cop9 complex subunit, putative OS=Schistosoma mansoni (Blood fluke) GN=Smp_085640.1 PE=4 SV=1	tr|G4LX41|G4LX41_SCHMA	49002.2	1			1					0.032			0.0275					ALAAALLSSAGQQR			NIAFESQLVELR					0			0					0			0					1			1
COP9 signalosome subunit 6 (M67 family) OS=Schistosoma mansoni (Blood fluke) GN=Smp_126690 PE=4 SV=1	tr|G4V7G0|G4V7G0_SCHMA	35860.7	1								0.04								QVLYTLATDEAER								0								0								1
Coronin OS=Schistosoma mansoni (Blood fluke) GN=Smp_012720 PE=3 SV=1	tr|G4V9G1|G4V9G1_SCHMA	60231.4		1		1						0.0223		0.0223						IFTTGFSPMSER		IFTTGFSPMSER						0		0						0		0						1		1
Crp-related OS=Schistosoma mansoni (Blood fluke) GN=Smp_079270 PE=4 SV=1	tr|G4V7B6|G4V7B6_SCHMA	8878.3	2	3	3	3		2	2	1	0.342	0.276	0.461	0.461		0.316	0.316	0.118	cDMLLNLNNYNQSDR-MEAGGNIWHKR	HYQEEVLAK-KHYQEEVLAK-MEAGGNIWHKR	cDMLLNLNNYNQSDR-HYQEEVLAK-MEAGGNIWHKR	cDMLLNLNNYNQSDR-HYQEEVLAK-MEAGGNIWHKR		cDMLLNLNNYNQSDR-HYQEEVLAK	cDMLLNLNNYNQSDR-HYQEEVLAK	HYQEEVLAK	0	0	0	0		0	0	0	0	0	0	0		0	0	0	3	6	3	4		2	2
Cystatin B, putative OS=Schistosoma mansoni (Blood fluke) GN=Cys PE=2 SV=1	tr|Q7YW72|Q7YW72_SCHMA	11386.3	3	2	3	2	1				0.208	0.317	0.317	0.317	0.198				ELQLHSVVK-LDNGEYIHAR-VKLDNGEYIHAR	SFEIVQITSQVVAGTNHFVK-VKLDNGEYIHAR	LDNGEYIHAR-SFEIVQITSQVVAGTNHFVK-VKLDNGEYIHAR	SFEIVQITSQVVAGTNHFVK-VKLDNGEYIHAR	SFEIVQITSQVVAGTNHFVK				0	0	0	0	0				0	0	0	0	0				3	2	6	6	3
Cysteine and histidine-rich domain (Chord)-containing, zinc binding protein, putative OS=Schistosoma mansoni (Blood fluke) GN=Smp_020800 PE=4 SV=1	tr|G4LYA2|G4LYA2_SCHMA	38563.1		1								0.0262								TSDFDAFLK								0								0								1
Cysteine desulfurylase, putative OS=Schistosoma mansoni (Blood fluke) GN=Smp_075470 PE=3 SV=1	tr|G4LZ70|G4LZ70_SCHMA	49464		1								0.0315								AIGTEEDLAHSSIR								0								0								1
Cysteine synthase, putative OS=Schistosoma mansoni (Blood fluke) GN=Smp_125070.2 PE=4 SV=1	tr|G4LXX6|G4LXX6_SCHMA	57469.3		3		1						0.0853		0.0368						GYMDFPLGDTFR-LIHEEGLPcGGSSGAAVAGAIR-VVVILPDNVR		TPASANFDNPDSLFLVSEK						0		0						0		0						3		1
Cytidylate kinase OS=Schistosoma mansoni (Blood fluke) GN=Smp_043620 PE=4 SV=1	tr|G4VKA2|G4VKA2_SCHMA	14439.9	1	1							0.0813	0.0813							FYEAQNLVTR	FYEAQNLVTR							0	0							0	0							1	1
Cytidylate kinase OS=Schistosoma mansoni (Blood fluke) GN=Smp_177230 PE=4 SV=2	tr|C4QNP4|C4QNP4_SCHMA	8363.9				1								0.225								DSSDSEFASEIQEHMK								0								0								1
Cytochrome b-c1 complex subunit 7 OS=Schistosoma mansoni (Blood fluke) PE=3 SV=1	sp|O01374|QCR7_SCHMA,tr|G4VQ59|G4VQ59_SCHMA	15443.1	2		2	2	2				0.2		0.2	0.2	0.2				MFGFNNAYYNQVGLLK-TGAEFIASYR		MFGFNNAYYNQVGLLK-TGAEFIASYR	MFGFNNAYYNQVGLLK-TGAEFIASYR	MFGFNNAYYNQVGLLK-TGAEFIASYR				0		0	0	0				0		0	0	0				2		3	2	2
Cytochrome b-c1 complex subunit Rieske, mitochondrial OS=Schistosoma mansoni (Blood fluke) GN=Smp_061870 PE=4 SV=1	tr|G4VNI0|G4VNI0_SCHMA	29887.6	3	3	3	2	2	3	3	3	0.159	0.156	0.119	0.115	0.115	0.156	0.156	0.144	KGPAPLNLEIPQYK-MFIEPLGPSSK-TMAEASTEVNLASIPEGK	GPAPLNLEIPQYK-MFIEPLGPSSK-TMAEASTEVNLASIPEGK	GPAPLNLEIPQYK-KGPAPLNLEIPQYK-TMAEASTEVNLASIPEGK	GPAPLNLEIPQYK-TMAEASTEVNLASIPEGK	GPAPLNLEIPQYK-TMAEASTEVNLASIPEGK	GPAPLNLEIPQYK-MFIEPLGPSSK-TMAEASTEVNLASIPEGK	GPAPLNLEIPQYK-MFIEPLGPSSK-TMAEASTEVNLASIPEGK	LESTKDPQSR-MFIEPLGPSSK-TMAEASTEVNLASIPEGK	0	0	0	0	0	0	0	0	0	0	0	0	0	0	0	0	3	3	3	2	2	4	3
Cytochrome c oxidase subunit 2 OS=Schistosoma mansoni (Blood fluke) GN=CO2 PE=3 SV=1	tr|Q9MD49|Q9MD49_SCHMA	22543.1	3		1	2	2				0.259		0.0863	0.208	0.208				INcLGVILSR-VPYSLLVTSSDVIHSFSVPDLYIK-YDSFMTDLIGGVNKPLR		YDSFMTDLIGGVNKPLR	VPYSLLVTSSDVIHSFSVPDLYIK-YDSFMTDLIGGVNKPLR	VPYSLLVTSSDVIHSFSVPDLYIK-YDSFMTDLIGGVNKPLR				0		0	0	0				0		0	0	0				3		1	3	3
Cytochrome C1, putative OS=Schistosoma mansoni (Blood fluke) GN=Smp_005290 PE=4 SV=1	tr|G4LZ24|G4LZ24_SCHMA	33545.6	5	2	5	4	4	2	1	2	0.284	0.111	0.25	0.179	0.199	0.111	0.0405	0.0845	AANNGAEPPDLSYIVK-DVVTFLSWTSDR-TMSEGQYYNPYFPGGGIGMAR-VLYDDLIEYADGTPATTSQMAK-YLVNTVLTEDEAK	DVVTFLSWTSDR-TMSEGQYYNPYFPGGGIGMAR	AANNGAEPPDLSYIVK-DVVTFLSWTSDR-LTDILPSPYPNK-TMSEGQYYNPYFPGGGIGMAR-YLVNTVLTEDEAK	AANNGAEPPDLSYIVK-DVVTFLSWTSDR-LTDILPSPYPNK-YLVNTVLTEDEAK	DVVTFLSWTSDR-LTDILPSPYPNK-VLYDDLIEYADGTPATTSQMAK-YLVNTVLTEDEAK	DVVTFLSWTSDR-TMSEGQYYNPYFPGGGIGMAR	DVVTFLSWTSDR	DVVTFLSWTSDR-YLVNTVLTEDEAK	0	0	0	0	0	0	0	0	0	0	0	0	0	0	0	0	5	2	5	6	7	2	1
Cytochrome c-like protein OS=Schistosoma mansoni (Blood fluke) GN=Smp_033400 PE=2 SV=1	tr|Q15EU2|Q15EU2_SCHMA	11987.3	1		3	2	1				0.102		0.361	0.213	0.102				VGPNLSGLFGR		DTDRNDIISYLK-TGQAPGYTYTAANISK-VGPNLSGLFGR	DTDRNDIISYLK-VGPNLSGLFGR	VGPNLSGLFGR				0		0	0	0				0		0	0	0				1		3	2	1
Cytochrome-c oxidase OS=Schistosoma mansoni (Blood fluke) GN=Smp_128610 PE=4 SV=1	tr|G4VS06|G4VS06_SCHMA	21800.4	5		3	3	2				0.319		0.218	0.17	0.17				NGIPMYYDDLAYPYPSIR-NVLELPEYKDAVLYK-SGSIGDIYK-SGSIGDIYKFDISK-TFAELAAPNGQWK		NGIPMYYDDLAYPYPSIR-NVLELPEYK-SGSIGDIYKFDISK	NGIPMYYDDLAYPYPSIR-SGSIGDIYK-SGSIGDIYKFDISK	NGIPMYYDDLAYPYPSIR-SGSIGDIYKFDISK				0		0	0	0				0		0	0	0				5		3	3	2
Cytoplasmic dynein intermediate chain 2, (Dhic-2), putative OS=Schistosoma mansoni (Blood fluke) GN=Smp_180470 PE=4 SV=1	tr|G4M0D4|G4M0D4_SCHMA	66052.9	1								0.027								WNTAGTHVAVGDDTGR								0								0								1
Cytoplasmic dynein light chain, putative OS=Schistosoma mansoni (Blood fluke) GN=Smp_019310 PE=4 SV=1	tr|G4LUC6|G4LUC6_SCHMA	12149.4	1		1						0.155		0.155						EMQQDAVQTAAMAMDK		EMQQDAVQTAAMAMDK						0		0						0		0						1		1
Cytosol alanyl aminopeptidase (M01 family) OS=Schistosoma mansoni (Blood fluke) GN=Smp_091470 PE=4 SV=1	tr|G4V9E5|G4V9E5_SCHMA	99010.7	1								0.0137								FVFINDGFALAK								0								0								1
DEAD box ATP-dependent RNA helicase, putative OS=Schistosoma mansoni (Blood fluke) GN=Smp_013790 PE=3 SV=1	tr|G4LVH2|G4LVH2_SCHMA	85417		1	1							0.0143	0.0143							ELAQQVLVVAK	ELAQQVLVVAK							0	0							0	0							1	1
DEAD box ATP-dependent RNA helicase, putative OS=Schistosoma mansoni (Blood fluke) GN=Smp_033710 PE=3 SV=1	tr|G4LVC7|G4LVC7_SCHMA	71082.4	8	9			1		1		0.165	0.198			0.022		0.0188		DFLNNYIFLTVGR-ELASQIFDDAR-FLVLDEADR-GADALENYLYSQK-HVINYDLPSDIEEYVHR-QFPVALILAPTR-TAAFLIPILNNMIK-VGNLGLATSFFNDKNR	DFLNNYIFLTVGR-DNVELANYERPTPVQK-GADALENYLYSQK-HVINYDLPSDIEEYVHR-IVEQDALPPSGER-QFPVALILAPTR-TAAFLIPILNNMIK-TPVLVATAVAAR-VGNLGLATSFFNDKNR			VGNLGLATSFFNDk		QFPVALILAPTR		0	0			0		0		0	0			0		0		8	9			1		1
DEAD box ATP-dependent RNA helicase, putative OS=Schistosoma mansoni (Blood fluke) GN=Smp_096530 PE=4 SV=1	tr|G4LZM1|G4LZM1_SCHMA	30240.3		1								0.041								TATFLLAMLSR								0								0								1
DEAD box ATP-dependent RNA helicase, putative OS=Schistosoma mansoni (Blood fluke) GN=Smp_097660 PE=4 SV=1	tr|G4LXB6|G4LXB6_SCHMA	44286.9	6	10	2	4	3	1	4	3	0.222	0.37	0.0587	0.161	0.102	0.0255	0.13	0.0893	cYTcIGGTR-GIDVQQVSLVVNYDLPSNR-IDVSSNTcQALVLVPTR-ILLSTDILAR-TATFAISILQR-TSQDMAcLQQGQHVVVGTPGR	FLPETAQImLLSATMPK-GIDVQQVSLVVNYDLPSNR-GIYGYGYEKPSAIQQR-IDVSSNTcQALVLVPTR-IFVLDEADQMLDR-ILLSTDILAR-LDLKPELLR-SIMHDPVQILIK-TATFAISILQR-TSQDMAcLQQGQHVVVGTPGR	IFVLDEADQMLDR-ILLSTDILAR	FLPETAQIMLLSATMPK-GIDVQQVSLVVNYDLPSNR-IDVSSNTcQALVLVPTR-ILLSTDILAR	IDVSSNTcQALVLVPTR-IFVLDEADQMLDR-ILLSTDILAR	ILLSTDILAR	IDVSSNTcQALVLVPTR-IFVLDEADQMLDR-ILLSTDILAR-TATFAISILQR	DVIAQAQSGTGK-IFVLDEADQMLDR-ILLSTDILAR	0	0	0	0	0	0	0	0	0	0	0	0	0	0	0	0	8	15	2	4	4	1	4
DEAD box ATP-dependent RNA helicase, putative OS=Schistosoma mansoni (Blood fluke) GN=Smp_211330 PE=3 SV=1	tr|G4LVJ6|G4LVJ6_SCHMA	51731	2	1							0.0545	0.0218							IQAIILVPTR-TVETELVTEIKPIPK	IQAIILVPTR							0	0							0	0							2	1
Delta-aminolevulinic acid dehydratase OS=Schistosoma mansoni (Blood fluke) GN=Smp_045810.1 PE=3 SV=1	tr|G4VPP7|G4VPP7_SCHMA	36670.4	8	9		3	2	1	2	2	0.292	0.334		0.0994	0.0663	0.0301	0.0633	0.0663	DAAQSAPSFGDR-DDGcLDVPR-FALEGADVIAPSDMMDGR-MAIESIGLSGK-mNSTHPLHSSYSNLLFR-QAALELMTAFR-SVLLFGTISK-VAVMSYSAK	DAAQSAPSFGDR-DATGSAcDTPNSPVIQAIK-HAANAGAIDLK-IIEFLTPLVAK-IITSLIDQR-MAIESIGLSGK-mNSTHPLHSSYSNLLFR-QAALELMTAFR-SVLLFGTISK		IIEFLTPLVAK-MAIESIGLSGK-QAALELMTAFR	IIEFLTPLVAK-QAALELMTAFR	SVLLFGTISK	QAALELMTAFR-SVLLFGTISK	HAANAGAIDLK-IIEFLTPLVAK	0	0		0	0	0	0	0	0	0		0	0	0	0	0	8	9		3	2	1	2
Dendritic cell protein, putative OS=Schistosoma mansoni (Blood fluke) GN=Smp_029410 PE=4 SV=1	tr|G4LWA6|G4LWA6_SCHMA	28277.9	2	5	1	2					0.0972	0.352	0.0364	0.0891					IEELEPFIIEAVR-IFVSGDLNTFR	IEELEPFIIEAVR-IFVSGDLNTFR-LLTLMQLSENVNELSYQDAAAQLNLK-SHLGTVQSSLSMMIQNESS-TFGRPQWVNLHDTLVQWR	ILITGAFPR	IEELEPFIIEAVR-ILITGAFPR					0	0	0	0					0	0	0	0					2	5	1	2
Deoxyhypusine hydroxylase OS=Schistosoma mansoni (Blood fluke) GN=dohh PE=2 SV=1	tr|G4VSX8|G4VSX8_SCHMA	39720.6	2	4		1	1				0.081	0.215		0.0475	0.0475				cLLNPSATLVDR-HEAAEALGSILGELEGK	AVPYLLNALHNDK-HEAAEALGSILGELEGK-HEVAFVLGQLTVASTVPQLSTcVR-TSPEKPAGLLAEGLTAPNSALLR		HEAAEALGSILGELEGK	HEAAEALGSILGELEGK				0	0		0	0				0	0		0	0				2	5		1	1
Deoxyribonuclease II-related OS=Schistosoma mansoni (Blood fluke) GN=Smp_008610 PE=4 SV=1	tr|G4LWH7|G4LWH7_SCHMA	43542.9	1	3	2	1			1		0.0452	0.138	0.0957	0.0426			0.0426		VFTETQSNVIELQTAKR	GAFAFDDTNTGFWVIHSIPK-SSDFGKDLYADFVAPK-VFTETQSNVIELQTAK	GAFAFDDTNTGFWVIHSIPK-SSDFGKDLYADFVAPK	SSDFGKDLYADFVAPK			VFTETQSNVIELQTAK		0	0	0	0			0		0	0	0	0			0		1	4	2	1			1
Deoxyribose-phosphate aldolase OS=Schistosoma mansoni (Blood fluke) GN=Smp_141970 PE=4 SV=1	tr|G4VM45|G4VM45_SCHMA	33739	2	4		1	2				0.0942	0.195		0.0519	0.0942				FGASSLLANVETR-TILATGELSSYDNVYK	ETVNATLPVSLVMAR-FGASSLLANVETR-SAINDGANEIDVVINR-TILATGELSSYDNVYK		SAINDGANEIDVVINR	FGASSLLANVETR-SAINDGANEIDVVINR				0	0		0	0				0	0		0	0				2	4		1	2
Deoxyuridine 5'-triphosphate nucleotidohydrolase OS=Schistosoma mansoni (Blood fluke) GN=Smp_079240 PE=4 SV=1	tr|G4V790|G4V790_SCHMA	16811.5	1								0.0649								LSYQATTPTR								0								0								2
DIF_5 OS=Schistosoma mansoni (Blood fluke) GN=Smp_105220 PE=2 SV=1	tr|B8Y6H3|B8Y6H3_SCHMA	14191.9			1								0.105								TQITELGNcNFcR								0								0								1
Dihydrolipoyl dehydrogenase OS=Schistosoma mansoni (Blood fluke) GN=Smp_046740 PE=4 SV=1	tr|G4VCN8|G4VCN8_SCHMA	52869.2	5	8	3	3	1		1	1	0.149	0.205	0.0986	0.0744	0.0282		0.0282	0.0282	ADVVVIGSGPGGYVASIK-SGDTITVQLEGVK-SLLNNSHLYQLVNSSEMQHR-TNDETDGLFK-VcHAHPTVSEALR	ADVVVIGSGPGGYVASIK-AKTNDETDGLFK-NETLGGTcLNVGcIPSK-SGDTITVQLEGVK-SGDTITVQLEGVKDGK-SLLNNSHLYQLVNSSEMQHR-TNDETDGLFK-VDHVNGFGSIVNPNEVLVK	AVSSLTGGIAYLFK-RPYTSGLGLENVGIK-SLLNNSHLYQLVNSSEMQHR	AVSSLTGGIAYLFK-SGDTITVQLEGVK-TNDETDGLFK	AVSSLTGGIAYLFK		AVSSLTGGIAYLFK	AVSSLTGGIAYLFK	0	0	0	0	0		0	0	0	0	0	0	0		0	0	5	9	3	3	1		1
Dihydropyrimidinase related protein-1 (M38 family) OS=Schistosoma mansoni (Blood fluke) GN=Smp_078780 PE=4 SV=1	tr|G4VEK4|G4VEK4_SCHMA	64716.9	5	5	1	1	1		1	1	0.106	0.14	0.0287	0.0287	0.0287		0.0287	0.0287	AALNcFIEQR-EPYVGNAVSNTTEASNDNK-EPYVGNAVSNTTEASNDNKEGYYFR-LAGFSSETNNELITLVR-SVNSEFEMLQR	AALNcFIEQR-EPYVGNAVSNTTEASNDNKEGYYFR-GGTVVNHDVSFK-LAGFSSETNNELITLVR-QLGALPMLEAATSVSLSQK	LAGFSSETNNELITLVR	LAGFSSETNNELITLVR	LAGFSSETNNELITLVR		LAGFSSETNNELITLVR	LAGFSSETNNELITLVR	0	0	0	0	0		0	0	0	0	0	0	0		0	0	6	5	1	1	1		1
Dihydropyrimidinase related protein-2 (M38 family) OS=Schistosoma mansoni (Blood fluke) GN=Smp_085110.2 PE=4 SV=1	tr|G4VES1|G4VES1_SCHMA	63860	9	10	6	6	8	3	4		0.25	0.261	0.17	0.17	0.256	0.0613	0.0835		AADQISEAR-AALAGGTTTIINcIVPTK-DSYTGPISTEFTGPMK-IDVGSDADLVIWDGDATR-IYNDGITGPEGYLYSHPEMAEIEATHR-mFTADIYIEDGVIR-QVGSQLSIPGGVR-SSLLDMYEK-WNGNVVVGETLAAALGADGTHYK	DSYTGPISTEFTGPMK-FVPALPFSPYIFER-IDVGSDADLVIWDGDATR-IYNDGITGPEGYLYSHPEMAEIEATHR-KLPMHLQSSQNR-MFTADIYIEDGVIR-NMQESSFSLSGAQYDDSRPIR-SSLLDMYEK-VFLSNTNDMLVDDGDFFEIAK-VFLSNTNDMLVDDGDFFEIAKR	AADQISEAR-AALAGGTTTIINcIVPTK-AISLADAAGcPLYILQVTSPK-DSYTGPISTEFTGPMK-QVGSQLSIPGGVR-WNGNVVVGETLAAALGADGTHYK	AALAGGTTTIINcIVPTK-AISLADAAGcPLYILQVTSPK-DSYTGPISTEFTGPMK-IDVGSDADLVIWDGDATR-MFTADIYIEDGVIR-QVGSQLSIPGGVR	AALAGGTTTIINcIVPTK-AISLADAAGcPLYILQVTSPK-DSYTGPISTEFTGPMK-IDVGSDADLVIWDGDATR-IYNDGITGPEGYLYSHPEMAEIEATHR-MFTADIYIEDGVIR-QVGSQLSIPGGVR-WNGNVVVGETLAAALGADGTHYK	AADQISEAR-DSYTGPISTEFTGPMK-FVAVTSTNAAK	AADQISEAR-DSYTGPISTEFTGPMK-GVMSGFIDPcK-QVGSQLSIPGGVR		0	0	0	0	0	0	0		0	0	0	0	0	0	0		10	11	6	7	9	3	4
Dipeptidyl-peptidase III (M49 family) OS=Schistosoma mansoni (Blood fluke) GN=Smp_019010 PE=4 SV=1	tr|G4VG40|G4VG40_SCHMA	81890.6	8	2	2	2	2				0.15	0.0428	0.0772	0.0428	0.0497				AEFESFVAVVNR-FSSLSSAIEEcR-LGFGPTEITSYYSEDcIR-NVSLGNVLSAR-SGDGILNFDTSSTK-SWYEPGETYDSK-VLIEADNSLVR-VTEFLSLSSEFSNSEAGLK	AEFESFVAVVNR-IDEIVGDDGAPDLTIFLDR	FLQPDFTSLDVVTFATSGIPVGINIPNYDDVR-TSHGVELISYPTTYPGVIQSFVDR	AEFESFVAVVNR-IDEIVGDDGAPDLTIFLDR	AEFESFVAVVNR-TSHGVELISYPTTYPGVIQSFVDR				0	0	0	0	0				0	0	0	0	0				10	2	2	2	2
Disulfide oxidoreductase, putative OS=Schistosoma mansoni (Blood fluke) GN=Smp_137540 PE=4 SV=1	tr|G4LX00|G4LX00_SCHMA	76127.9	2								0.0405								LIIDLDNSTENNLENPK-NMVASLFGNNK								0								0								2
DNA repair protein OS=Schistosoma mansoni (Blood fluke) GN=Rad23 PE=2 SV=1	tr|A9CBJ4|A9CBJ4_SCHMA,tr|G4VNE9|G4VNE9_SCHMA	38682.3		1								0.0763								LIQENEQAFLEFINTPVTGTTRPGSQR								0								0								1
DNA replication licensing factor MCM8, putative OS=Schistosoma mansoni (Blood fluke) GN=Smp_169450 PE=4 SV=1	tr|G4LXU7|G4LXU7_SCHMA	158656					1								0.00717								kSAPATGGVK								1								tr|C4QNM9|C4QNM9_SCHMA,tr|C4QHD7|C4QHD7_SCHMA								1
DNAj homolog subfamily A member, putative OS=Schistosoma mansoni (Blood fluke) GN=Smp_096010 PE=3 SV=1	tr|G4M0M8|G4M0M8_SCHMA	50225.2	1	1			1				0.0199	0.0331			0.0331				NNEIFLQIR	GTGTENMNTGPFLLR			GTGTENMNTGPFLLR				0	0			0				0	0			0				1	1			1
Dolichol phosphate mannose synthase OS=Schistosoma mansoni (Blood fluke) GN=DPM PE=2 SV=1	tr|Q9GYZ1|Q9GYZ1_SCHMA	26552.8	2		1						0.118		0.0464						GDFIIIMDADLSHHPK-LGLGSAYLHGLK		IGEVGITFVDR						2		1						tr|G4VIT8|G4VIT8_SCHMA		tr|G4VIT8|G4VIT8_SCHMA						2		1
Dolichol-phosphate beta-D-mannosyltransferase OS=Schistosoma mansoni (Blood fluke) GN=Smp_042790 PE=4 SV=1	tr|G4VIT8|G4VIT8_SCHMA	26586.8	2		1		1				0.118		0.0464		0.0464				GDFIIIMDADLSHHPK-LGLGSAYLHGLK		IGEVGITFVDR		IGEVGITFVDR				2		1		0				tr|Q9GYZ1|Q9GYZ1_SCHMA		tr|Q9GYZ1|Q9GYZ1_SCHMA		0				2		1		1
Dolichyl-diphosphooligosaccharide--protein glycosyltransferase 48 kDa subunit OS=Schistosoma mansoni (Blood fluke) GN=Smp_035470 PE=3 SV=1	tr|G4V7R9|G4V7R9_SCHMA	48682.7	7	10	5	3	3				0.252	0.377	0.19	0.111	0.111				DDGLHSLITVPVNNLVK-EITNFIDDGGNLVVVAGPNVGESIR-GIGISADQTNPLLIDVLHGSK-GVVcGNQVLTDNLLR-LADESSISLK-NGEYQLVMK-NLLVLLENVYIK	DDGLHSLITVPVNNLVK-DDNGNWVPFNADDVQLEFVR-EITNFIDDGGNLVVVAGPNVGESIR-ETHSTFLDMLTNR-GIGISADQTNPLLIDVLHGSK-GVVcGNQVLTDNLLR-LADESSISLK-LPDVYGVFK-NLLVLLENVYIK-VGETLPPSQYTILDDVVYTIK	EITNFIDDGGNLVVVAGPNVGESIR-GIGISADQTNPLLIDVLHGSK-GVVcGNQVLTDNLLR-NGEYQLVMK-NLLVLLENVYIK	GIGISADQTNPLLIDVLHGSK-GVVcGNQVLTDNLLR-NLLVLLENVYIK	GIGISADQTNPLLIDVLHGSK-GVVcGNQVLTDNLLR-NLLVLLENVYIK				0	0	0	0	0				0	0	0	0	0				8	14	5	3	5
Dolichyl-diphosphooligosaccharide--protein glycosyltransferase subunit 1 OS=Schistosoma mansoni (Blood fluke) GN=Smp_105680.1 PE=3 SV=1	tr|G4LWC8|G4LWC8_SCHMA	66266.1	11	4	4	4	4		2		0.301	0.0952	0.0952	0.0934	0.0952		0.045		AANLVDEHIQDFK-AQYQSSNDDLcSK-DLIQEGIQLAEK-IGDLYPDGVDKLNDISHLDQQYR-IHHNILLSETPAEYQIVIEER-LDFDYGIGQQVAVNSLK-LIEVSHWGNIAVEETLEIVNTGAK-NLLDSTEVTLVPR-SLNQQLMSVQNK-SSFYHSYEDALTK-TQTLVDEAQALLR	AANLVDEHIQDFK-DLIQEGIQLAEK-LDFDYGIGQQVAVNSLK-SSFYHSYEDALTK	AANLVDEHIQDFK-DLIQEGIQLAEK-LDFDYGIGQQVAVNSLK-NLLDSTEVTLVPR	DLIQEGIQLAEK-LDFDYGIGQQVAVNSLK-NLLDSTEVTLVPR-SLNQQLMSVQNK	AANLVDEHIQDFK-DLIQEGIQLAEK-LDFDYGIGQQVAVNSLK-NLLDSTEVTLVPR		NLLDSTEVTLVPR-TQTLVDEAQALLR		10	4	4	4	4		2		tr|G4LWC9|G4LWC9_SCHMA	tr|G4LWC9|G4LWC9_SCHMA	tr|G4LWC9|G4LWC9_SCHMA	tr|G4LWC9|G4LWC9_SCHMA	tr|G4LWC9|G4LWC9_SCHMA		tr|G4LWC9|G4LWC9_SCHMA		13	4	5	4	4		2
Dolichyl-diphosphooligosaccharide--protein glycosyltransferase subunit 1 OS=Schistosoma mansoni (Blood fluke) GN=Smp_105680.2 PE=3 SV=1	tr|G4LWC9|G4LWC9_SCHMA	57166.8	10	4	4	4	4		2		0.308	0.111	0.111	0.109	0.111		0.0523		AANLVDEHIQDFK-AQYQSSNDDLcSK-DLIQEGIQLAEK-IGDLYPDGVDKLNDISHLDQQYR-LDFDYGIGQQVAVNSLK-LIEVSHWGNIAVEETLEIVNTGAK-NLLDSTEVTLVPR-SLNQQLMSVQNK-SSFYHSYEDALTK-TQTLVDEAQALLR	AANLVDEHIQDFK-DLIQEGIQLAEK-LDFDYGIGQQVAVNSLK-SSFYHSYEDALTK	AANLVDEHIQDFK-DLIQEGIQLAEK-LDFDYGIGQQVAVNSLK-NLLDSTEVTLVPR	DLIQEGIQLAEK-LDFDYGIGQQVAVNSLK-NLLDSTEVTLVPR-SLNQQLMSVQNK	AANLVDEHIQDFK-DLIQEGIQLAEK-LDFDYGIGQQVAVNSLK-NLLDSTEVTLVPR		NLLDSTEVTLVPR-TQTLVDEAQALLR		10	4	4	4	4		2		tr|G4LWC8|G4LWC8_SCHMA	tr|G4LWC8|G4LWC8_SCHMA	tr|G4LWC8|G4LWC8_SCHMA	tr|G4LWC8|G4LWC8_SCHMA	tr|G4LWC8|G4LWC8_SCHMA		tr|G4LWC8|G4LWC8_SCHMA		12	4	5	4	4		2
Dolichyl-diphosphooligosaccharide-proteinglycos yl transferase-related OS=Schistosoma mansoni (Blood fluke) GN=Smp_055200 PE=4 SV=1	tr|G4VH66|G4VH66_SCHMA	37972.1	1	3							0.0419	0.141							QAFEEFQVVSTSWK	APGVFEFLHQETAPAIVYVSPK-QAFEEFQVVSTSWK-WITGITQIQIR							0	0							0	0							1	3
Dynamin, putative OS=Schistosoma mansoni (Blood fluke) GN=Smp_044920 PE=3 SV=2	tr|C4Q9B4|C4Q9B4_SCHMA	92814.7	6	1	2						0.0907	0.0121	0.0363						ALLLTVQSFEK-RPLVLQLINSR-SSVLENFVGR-VPVGDQPPDIEVQIR-VYSPNVLNLTLIDLPGMTK-YVLLLDGLK	SSVLENFVGR	TGLFTPDLAFETITR-VPVGDQPPDIEVQIR						1	1	0						tr|G4V9H8|G4V9H8_SCHMA	tr|G4V9H8|G4V9H8_SCHMA	0						7	2	2
Dynein light chain OS=Schistosoma mansoni (Blood fluke) GN=DLC PE=1 SV=1	sp|Q94758|DYL1_SCHMA,tr|G4V853|G4V853_SCHMA	10400.2	2	2	2	1	1				0.303	0.303	0.382	0.247	0.247				NADmSEEMQEDAIHIAAGAIDK-NADMSEEMQEDAIHIAAGAIDKHDLEK	NADmSEEMQEDAIHIAAGAIDK-NADMSEEMQEDAIHIAAGAIDKHDLEK	HDLEKDIAANIK-NADMSEEMQEDAIHIAAGAIDK	NADMSEEMQEDAIHIAAGAIDK	NADMSEEMQEDAIHIAAGAIDK				0	0	0	0	0				0	0	0	0	0				4	4	3	1	1
Dynein light chain, putative OS=Schistosoma mansoni (Blood fluke) GN=Smp_056780 PE=2 SV=1	tr|Q15ET8|Q15ET8_SCHMA	10797.5	2		1	1					0.165		0.124	0.124					DLDPSNDLTFLR-SAVRDLDPSNDLTFLR		DLDPSNDLTFLR	DLDPSNDLTFLR					0		0	0					0		0	0					2		1	1
Dynein light chain, putative OS=Schistosoma mansoni (Blood fluke) GN=Smp_114620 PE=4 SV=1	tr|C1M295|C1M295_SCHMA	7569.7			1								0.167								YGGTWQcIVGK								0								0								1
Dynein light intermediate chain, putative OS=Schistosoma mansoni (Blood fluke) GN=Smp_130410 PE=4 SV=1	tr|G4LYR6|G4LYR6_SCHMA	63475.9		2								0.058								AAVREPELFAQDDQSFLTR-IYGFPFSQTAYVVER								0								0								2
Ebna2 binding protein P100, putative OS=Schistosoma mansoni (Blood fluke) GN=Smp_081570 PE=4 SV=1	tr|C1M000|C1M000_SCHMA	58269.5	3								0.0769								LDGVVEFVFSASR-TNLSVLLISQGFGTVHR-VADLTGNVAK								0								0								3
Ebna2 binding protein P100, putative OS=Schistosoma mansoni (Blood fluke) GN=Smp_166110 PE=4 SV=1	tr|C1M001|C1M001_SCHMA	42178.5	1	3		1		1	1	1	0.037	0.13		0.045		0.0344	0.0344	0.0344	EVcYSIETEQPSGR	KLNPTVAAK-KPSTGVPTGTSEDPFAWEAR-NISGENVALSLVEQGLAEVR		IVPDAWGLDALFFTESR		VYQQLVTAQEQAK	VYQQLVTAQEQAK	VYQQLVTAQEQAK	1	0		0		0	0	0	tr|C4QTD7|C4QTD7_SCHMA	0		0		0	0	0	1	5		1		1	1
EF hand containing protein OS=Schistosoma mansoni (Blood fluke) GN=Smp_005230.2 PE=4 SV=1	tr|G4V611|G4V611_SCHMA	36796.9		1								0.0694								YDLFVGSQATNFGEILTNHDEL								0								0								1
Egf-like domain protein OS=Schistosoma mansoni (Blood fluke) GN=Smp_154760 PE=4 SV=1	tr|G4V9N7|G4V9N7_SCHMA	198157	1								0.00676								IIYTSDYGHTIR								0								0								2
Eh domain containing/past-1-related OS=Schistosoma mansoni (Blood fluke) GN=Smp_019100 PE=4 SV=1	tr|G4LUE9|G4LUE9_SCHMA	62180.9	2	4	3		3				0.0456	0.109	0.0821		0.0821				EDNWNFSSVVEGLR-VYGALMWGLGK	LSHMQSILSEQDFTTFPSLK-NPVLDSIVIIDTPGILSGEK-VLGTPEVVR-VYGALMWGLGK	EDNWNFSSVVEGLR-NPVLDSIVIIDTPGILSGEK-VYGALMWGLGK		EDNWNFSSVVEGLR-NPVLDSIVIIDTPGILSGEK-VYGALMWGLGK				0	0	0		0				0	0	0		0				2	5	4		4
Eh domain containing/past-1-related OS=Schistosoma mansoni (Blood fluke) GN=Smp_065180 PE=4 SV=1	tr|G4VCS0|G4VCS0_SCHMA	58081.9	2	8		3	1			1	0.0531	0.213		0.0787	0.0217			0.0217	IGPEPTTDSFIAVMNDAR-ILNTPEVAR	ADTIDSQQLMR-AVDEMLSSEVAK-IGPEPTTDSFIAVMNDAR-MQESLEVHDFR-SDFESKPMVLLIGQYSTGK-SGIIPGNALVMDYSK-VYGALMWSLGK-YLIGEDFPGIR		ADTIDSQQLMR-IGPEPTTDSFIAVMNDAR-YLIGEDFPGIR	YLIGEDFPGIR			YLIGEDFPGIR	0	0		0	0			0	0	0		0	0			0	2	8		3	1
Elongation factor 1-alpha OS=Schistosoma mansoni (Blood fluke) GN=EF1-alpha PE=2 SV=1	tr|Q94747|Q94747_SCHMA	50948.8	9	7	7	4	7	6	6	8	0.271	0.172	0.185	0.123	0.191	0.138	0.133	0.234	EHALLAYTLGVK-MDcTEPPFSEDR-NGDAANILLVPNKPLcLETFQQYPPLGR-NVAVSEIHR-STTTGHLIFK-TVTDTGFTLLEALDK-TVTDTGFTLLEALDKMEPPAR-VGYNPATVPFVPISGWHGDNMIEK-VTVIDAPGHR	EHALLAYTLGVK-KVGYNPATVPFVPISGWHGDNMIEK-MDcTEPPFSEDR-TVTDTGFTLLEALDK-TVTDTGFTLLEALDKMEPPAR-VGYNPATVPFVPISGWHGDNMIEK-VTVIDAPGHR	EHALLAYTLGVK-NVAVSEIHR-STTTGHLIFK-TVTDTGFTLLEALDK-TVTDTGFTLLEALDKMEPPAR-VGYNPATVPFVPISGWHGDNMIEK-VTVIDAPGHR	EHALLAYTLGVK-TVTDTGFTLLEALDK-TVTDTGFTLLEALDKmEPPAR-VGYNPATVPFVPISGWHGDNMIEK	EHALLAYTLGVK-KVGYNPATVPFVPISGWHGDNMIEK-MDcTEPPFSEDR-NVAVSEIHR-STTTGHLIFK-TVTDTGFTLLEALDK-TVTDTGFTLLEALDKmEPPAR	EHALLAYTLGVK-MDcTEPPFSEDR-NVAVSEIHR-STTTGHLIFK-TVTDTGFTLLEALDK-TVTDTGFTLLEALDKMEPPAR	EHALLAYTLGVK-NVAVSEIHR-STTTGHLIFK-TVTDTGFTLLEALDK-TVTDTGFTLLEALDKMEPPAR-VTVIDAPGHR	EHALLAYTLGVK-mDcTEPPFSEDR-MDcTEPPFSEDRYK-NGDAANILLVPNKPLcLETFQQYPPLGR-STTTGHLIFK-TVTDTGFTLLEALDK-TVTDTGFTLLEALDKMEPPAR-VGYNPATVPFVPISGWHGDNMIEK	9	7	7	4	7	6	6	8	tr|G4VAD2|G4VAD2_SCHMA	tr|G4VAD2|G4VAD2_SCHMA	tr|G4VAD2|G4VAD2_SCHMA	tr|G4VAD2|G4VAD2_SCHMA	tr|G4VAD2|G4VAD2_SCHMA	tr|G4VAD2|G4VAD2_SCHMA	tr|G4VAD2|G4VAD2_SCHMA	tr|G4VAD2|G4VAD2_SCHMA	31	22	25	21	24	13	12
Elongation factor 1-alpha OS=Schistosoma mansoni (Blood fluke) GN=Smp_099870 PE=3 SV=1	tr|G4VAD2|G4VAD2_SCHMA	50981.3	15	14	12	9	11	9	11	13	0.52	0.422	0.363	0.31	0.348	0.232	0.316	0.422	EHALLAYTLGVK-IGGIGTVPVGR-MDcTEPPFSEDR-NDPPKEAESFMAQVIVMNHPGEIK-NGDAANILLVPNKPLcLETFQQYPPLGR-NMITGTSQADcAMLIVAAGVGEFEAGISK-NVAVSEIHR-PSDKEHINIVVIGHVDSGK-QTVAVGVVK-STTTGHLIFK-TVTDTGFTLLEALDK-TVTDTGFTLLEALDKMEPPAR-VETGIIKPGmVVTFAPQGLSTEVK-VGYNPATVPFVPISGWHGDNMIEK-VTVIDAPGHR	EAESFMAQVIVMNHPGEIK-EHALLAYTLGVK-IGGIGTVPVGR-KVGYNPATVPFVPISGWHGDNMIEK-MDcTEPPFSEDR-NDPPKEAESFMAQVIVmNHPGEIK-NmITGTSQADcAmLIVAAGVGEFEAGISK-PSDKEHINIVVIGHVDSGK-QTVAVGVVK-TVTDTGFTLLEALDK-TVTDTGFTLLEALDKMEPPAR-VETGIIKPGMVVTFAPQGLSTEVK-VGYNPATVPFVPISGWHGDNMIEK-VTVIDAPGHR	EHALLAYTLGVK-GITIDIALWK-IGGIGTVPVGR-NMITGTSQADcAMLIVAAGVGEFEAGISK-NVAVSEIHR-QTVAVGVVK-STTTGHLIFK-TVTDTGFTLLEALDK-TVTDTGFTLLEALDKMEPPAR-VETGIIKPGMVVTFAPQGLSTEVK-VGYNPATVPFVPISGWHGDNMIEK-VTVIDAPGHR	EHALLAYTLGVK-IGGIGTVPVGR-NMITGTSQADcAMLIVAAGVGEFEAGISK-QTVAVGVVK-TVTDTGFTLLEALDK-TVTDTGFTLLEALDKmEPPAR-VETGIIKPGmVVTFAPQGLSTEVK-VGYNPATVPFVPISGWHGDNMIEK-VTVIDAPGHRDFIK	EHALLAYTLGVK-IGGIGTVPVGR-KVGYNPATVPFVPISGWHGDNMIEK-MDcTEPPFSEDR-NMITGTSQADcAMLIVAAGVGEFEAGISK-NVAVSEIHR-QTVAVGVVK-STTTGHLIFK-TVTDTGFTLLEALDK-TVTDTGFTLLEALDKmEPPAR-VETGIIKPGMVVTFAPQGLSTEVK	EHALLAYTLGVK-IGGIGTVPVGR-MDcTEPPFSEDR-NVAVSEIHR-QTVAVGVVK-STTTGHLIFK-TVTDTGFTLLEALDK-TVTDTGFTLLEALDKMEPPAR-VETGIIKPGMVVTFAPQGLSTEVK	EHALLAYTLGVK-IGGIGTVPVGR-NDPPKEAESFMAQVIVMNHPGEIK-NGYSPVLDcHTAHIAcK-NVAVSEIHR-QTVAVGVVK-STTTGHLIFK-TVTDTGFTLLEALDK-TVTDTGFTLLEALDKMEPPAR-VETGIIKPGMVVTFAPQGLSTEVK-VTVIDAPGHR	EHALLAYTLGVK-IGGIGTVPVGR-mDcTEPPFSEDR-MDcTEPPFSEDRYK-NDPPKEAESFMAQVIVMNHPGEIK-NGDAANILLVPNKPLcLETFQQYPPLGR-PSDKEHINIVVIGHVDSGK-QTVAVGVVK-STTTGHLIFK-TVTDTGFTLLEALDK-TVTDTGFTLLEALDKMEPPAR-VETGIIKPGMVVTFAPQGLSTEVK-VGYNPATVPFVPISGWHGDNMIEK	9	7	7	4	7	6	6	8	tr|Q94747|Q94747_SCHMA	tr|Q94747|Q94747_SCHMA	tr|Q94747|Q94747_SCHMA	tr|Q94747|Q94747_SCHMA	tr|Q94747|Q94747_SCHMA	tr|Q94747|Q94747_SCHMA	tr|Q94747|Q94747_SCHMA	tr|Q94747|Q94747_SCHMA	49	39	41	39	40	21	25
Elongation factor 1-beta, putative OS=Schistosoma mansoni (Blood fluke) GN=Smp_030690 PE=3 SV=1	tr|G4LW38|G4LW38_SCHMA	23959.2	6	8	3	5	4	4	1	4	0.421	0.495	0.154	0.379	0.308	0.28	0.0981	0.266	FEDFVQSVDIAAFNK-KLDDYLLTR-SIQTDGLLWGASK-SSLSDFGNISR-STVIFDVKPWGDDTDMAEMEK-SYISGFQPTQADVSTFIALEK	FEDFVQSVDIAAFNK-FEDFVQSVDIAAFNKL-KFPAAPESANPEPAK-KLDDYLLTR-SIQTDGLLWGASK-SSLSDFGNISR-STVIFDVKPWGDDTDMAEMEK-SYISGFQPTQADVSTFIALEK	KLDDYLLTR-SIQTDGLLWGASK-SSLSDFGNISR	KFPAAPESANPEPAK-SIQTDGLLWGASK-SSLSDFGNISR-STVIFDVKPWGDDTDMAEMEK-SYISGFQPTQADVSTFIALEK	SIQTDGLLWGASK-SSLSDFGNISR-STVIFDVKPWGDDTDMAEMEK-SYISGFQPTQADVSTFIALEK	KFPAAPESANPEPAK-SIQTDGLLWGASK-SSLSDFGNISR-SYISGFQPTQADVSTFIALEK	SYISGFQPTQADVSTFIALEK	FEDFVQSVDIAAFNKL-KLDDYLLTR-SSLSDFGNISR-SYISGFQPTQADVSTFIALEK	0	0	0	0	0	0	0	0	0	0	0	0	0	0	0	0	10	10	3	8	9	4	1
Elongation factor 1-gamma, putative OS=Schistosoma mansoni (Blood fluke) GN=Smp_083410 PE=4 SV=1	tr|G4LXB1|G4LXB1_SCHMA	47574.9	5	9	3	5	5	2	3	2	0.156	0.297	0.0911	0.151	0.139	0.06	0.0839	0.06	ALVHEYFTYKPEDGKR-AQIAAQFSGcALK-IFGEDNNNTIK-IVNFIPGVTDK-tVSGTLYTPEGYHR	ALVHEYFTYKPEDGKR-AQIAAQFSGcALK-IFGEDNNNTIK-IVNFIPGVTDK-IVNFIPGVTDKDK-LDHNAESTK-LSQADITVFTALHPLFTHVYEENDR-tVSGTLYTPEGYHR-WYTTIANQPEVLNVVGPSTFcVK	AQIAAQFSGcALK-IFGEDNNNTIK-TVSGTLYTPEGYHR	ALVHEYFTYKPEDGKR-AQIAAQFSGcALK-IFGEDNNNTIK-LDHNAESTK-TVSGTLYTPEGYHR	AQIAAQFSGcALK-IFGEDNNNTIK-IVNFIPGVTDK-LDHNAESTK-TVSGTLYTPEGYHR	IFGEDNNNTIK-TVSGTLYTPEGYHR	AQIAAQFSGcALK-IFGEDNNNTIK-IVNFIPGVTDK	IFGEDNNNTIK-TVSGTLYTPEGYHR	0	0	0	0	0	0	0	0	0	0	0	0	0	0	0	0	10	15	5	8	11	2	3
Elongation factor Tu OS=Schistosoma mansoni (Blood fluke) GN=Smp_073500.1 PE=3 SV=1	tr|G4V779|G4V779_SCHMA	47458.7	5	8		3	4	4	5	5	0.148	0.265		0.0869	0.138	0.131	0.164	0.162	EMVMPGEDAAVNLHFHR-IEELLDAIDSVPLPK-LGIEKIEELLDAIDSVPLPK-SWDcPAILILPEGR-SYEEIDAAPEER	ADAADPEMLELVELEIR-ADSSTIGYGVVGK-DKPFLLPIEHVFTITGR-EMVMPGEDAAVNLHFHR-IEELLDAIDSVPLPK-LGIEKIEELLDAIDSVPLPK-LQSPIEIIGYSQTLK-SWDcPAILILPEGR		EMVMPGEDAAVNLHFHR-IEELLDAIDSVPLPK-LGIEKIEELLDAIDSVPLPK	EMVMPGEDAAVNLHFHR-IEELLDAIDSVPLPK-LQSPIEIIGYSQTLK-SYEEIDAAPEER	ADSSTIGYGVVGK-GITINAAVVDYSTSNR-IEELLDAIDSVPLPK-SYEEIDAAPEER	ADSSTIGYGVVGK-GITINAAVVDYSTSNR-IEELLDAIDSVPLPK-SWDcPAILILPEGR-SYEEIDAAPEER	GITINAAVVDYSTSNR-IEELLDAIDSVPLPK-ILPGPGPFNWSK-SWDcPAILILPEGR-SYEEIDAAPEER	5	8		3	4	4	5	5	tr|G4V780|G4V780_SCHMA	tr|G4V780|G4V780_SCHMA		tr|G4V780|G4V780_SCHMA	tr|G4V780|G4V780_SCHMA	tr|G4V780|G4V780_SCHMA	tr|G4V780|G4V780_SCHMA	tr|G4V780|G4V780_SCHMA	5	10		3	4	4	5
Elongation factor Tu OS=Schistosoma mansoni (Blood fluke) GN=Smp_073500.2 PE=3 SV=1	tr|G4V780|G4V780_SCHMA	48638	5	8		3	4	4	5	5	0.144	0.258		0.0845	0.135	0.128	0.16	0.158	EMVMPGEDAAVNLHFHR-IEELLDAIDSVPLPK-LGIEKIEELLDAIDSVPLPK-SWDcPAILILPEGR-SYEEIDAAPEER	ADAADPEMLELVELEIR-ADSSTIGYGVVGK-DKPFLLPIEHVFTITGR-EMVMPGEDAAVNLHFHR-IEELLDAIDSVPLPK-LGIEKIEELLDAIDSVPLPK-LQSPIEIIGYSQTLK-SWDcPAILILPEGR		EMVMPGEDAAVNLHFHR-IEELLDAIDSVPLPK-LGIEKIEELLDAIDSVPLPK	EMVMPGEDAAVNLHFHR-IEELLDAIDSVPLPK-LQSPIEIIGYSQTLK-SYEEIDAAPEER	ADSSTIGYGVVGK-GITINAAVVDYSTSNR-IEELLDAIDSVPLPK-SYEEIDAAPEER	ADSSTIGYGVVGK-GITINAAVVDYSTSNR-IEELLDAIDSVPLPK-SWDcPAILILPEGR-SYEEIDAAPEER	GITINAAVVDYSTSNR-IEELLDAIDSVPLPK-ILPGPGPFNWSK-SWDcPAILILPEGR-SYEEIDAAPEER	5	8		3	4	4	5	5	tr|G4V779|G4V779_SCHMA	tr|G4V779|G4V779_SCHMA		tr|G4V779|G4V779_SCHMA	tr|G4V779|G4V779_SCHMA	tr|G4V779|G4V779_SCHMA	tr|G4V779|G4V779_SCHMA	tr|G4V779|G4V779_SCHMA	5	10		3	4	4	5
Endoplasmin OS=Schistosoma mansoni (Blood fluke) PE=2 SV=1	tr|Q9NHY5|Q9NHY5_SCHMA	90504.1	18	3	10	6	7	2	3	4	0.324	0.059	0.193	0.112	0.119	0.0276	0.0389	0.0503	AYSNDNDDPLAK-EGEAISLDGLSVEQLK-ELISNASDALDK-ELISNASDALDKVR-FWTSNSTENQSSLADYVSR-GGDASSTYYSTMK-GTIELDKSEEAK-IAQTNTASEK-IMTAQAYQR-KPTDVTDKEYNELFR-LGIIDDLPNR-LSNTPcALVANEFGWSGNMER-NGQEDIYYLTAASIAEAK-SGTSEFLTK-TLHIIDTGIGMTEAELTSNLGTIAK-TNKDDPTISHTANLLFDVAVLR-VIQMISELSESQFK-VLSLTNNEMLNESDEMSIR	ELISNASDALDK-LGIIDDLPNR-TLHIIDTGIGMTEAELTSNLGTIAK	EGEAISLDGLSVEQLK-GTEIVLYLTEEAEDYLQPETLK-GTIELDKSEEAK-LGIIDDLPNR-SGTSEFLTK-TLHIIDTGIGMTEAELTSNLGTIAK-TNKDDPTISHTANLLFDVAVLR-TVENVVWDWVR-VIQMISELSESQFK-VYISDAAEDLLPK	ELISNASDALDK-IMTAQAYQR-LGIIDDLPNR-TLHIIDTGIGMTEAELTSNLGTIAK-TNKDDPTISHTANLLFDVAVLR-TVENVVWDWVR	ELISNASDALDK-IMTAQAYQR-LGIIDDLPNR-SGTSEFLTK-TLHIIDTGIGMTEAELTSNLGTIAK-TVENVVWDWVR-VLSLTNNEMLNESDEMSIR	ELISNASDALDK-LGIIDDLPNR	ELISNASDALDK-LGIIDDLPNR-SGTSEFLTK	ELISNASDALDK-IMTAQAYQR-LGIIDDLPNR-SGTSEFLTK	18	3	10	6	7	2	3	4	tr|G4VFN9|G4VFN9_SCHMA-tr|G4VFN9|G4VFN9_SCHMA,tr|G4V9B9|G4V9B9_SCHMA	tr|G4V9B9|G4V9B9_SCHMA,tr|G4VFN9|G4VFN9_SCHMA-tr|G4VFN9|G4VFN9_SCHMA	tr|G4VFN9|G4VFN9_SCHMA	tr|G4VFN9|G4VFN9_SCHMA,tr|G4V9B9|G4V9B9_SCHMA-tr|G4VFN9|G4VFN9_SCHMA	tr|G4V9B9|G4V9B9_SCHMA,tr|G4VFN9|G4VFN9_SCHMA-tr|G4VFN9|G4VFN9_SCHMA	tr|G4V9B9|G4V9B9_SCHMA,tr|G4VFN9|G4VFN9_SCHMA-tr|G4VFN9|G4VFN9_SCHMA	tr|G4VFN9|G4VFN9_SCHMA,tr|G4V9B9|G4V9B9_SCHMA-tr|G4VFN9|G4VFN9_SCHMA	tr|G4V9B9|G4V9B9_SCHMA,tr|G4VFN9|G4VFN9_SCHMA-tr|G4VFN9|G4VFN9_SCHMA	24	4	11	7	7	3	7
Enhancer of rudimentary homolog OS=Schistosoma mansoni (Blood fluke) GN=Smp_175210 PE=3 SV=1	tr|G4VJD9|G4VJD9_SCHMA	12027.6				1								0.118								PHTILLVQPSVK								0								0								1
Enolase OS=Schistosoma mansoni (Blood fluke) GN=ENO PE=2 SV=1	sp|Q27877|ENO_SCHMA	46996.1	21	23	15	20	16	15	14	13	0.645	0.671	0.479	0.684	0.592	0.468	0.429	0.366	AAVPSGASTGVHEALELR-AGAAEAGLPLYR-EYGLDAcNVGDEGGFAPNIQDNMK-GLQLLEEAIK-GNPTVEVDLK-GVLTAVSNVNK-IEEELGTAAK-IIAPALINK-KGVLTAVSNVNK-LAMQEFMILPTGASSFTEAMQIGTEVYHNLK-LAQDSGWGVMVSHR-LGANAILGVSLAVcK-LTSSTNIQIVGDDLTVTNPK-LTSSTNIQIVGDDLTVTNPKR-NIPVTNQAAIDK-NIPVTNQAAIDKYMIDLDGTENK-NPHSAESTWLSPDAMANMYK-SGETEDTFIADLVVGLcTGQIK-VEIGMDcAASEFHK-VNQIGSLTESIEAcK-YMIDLDGTENK	AAVPSGASTGVHEALELR-AGAAEAGLPLYR-EYGLDAcNVGDEGGFAPNIQDNMK-FPIVSIEDPFDQDDWETWPK-GLQLLEEAIK-GNPTVEVDLK-GVLTAVSNVNK-IEEELGTAAK-IIAPALINK-KGVLTAVSNVNK-LAmQEFmILPTGASSFTEAMQIGTEVYHNLK-LAQDSGWGVMVSHR-LGANAILGVSLAVcK-LGANAILGVSLAVcKAGAAEAGLPLYR-LTSSTNIQIVGDDLTVTNPK-LTSSTNIQIVGDDLTVTNPKR-NPHSAESTWLSPDAMANMYK-REYGLDAcNVGDEGGFAPNIQDNMK-SGETEDTFIADLVVGLcTGQIK-VEIGMDcAASEFHK-VNQIGSLTESIEAcK-YMIDLDGTENK-YMIDLD…	AAVPSGASTGVHEALELR-AGAAEAGLPLYR-FPIVSIEDPFDQDDWETWPK-GLQLLEEAIK-GVLTAVSNVNK-GVLTAVSNVNKIIAPALINK-IEEELGTAAK-KGVLTAVSNVNK-LAMQEFMILPTGASSFTEAMQIGTEVYHNLK-LAQDSGWGVMVSHR-LTSSTNIQIVGDDLTVTNPK-LTSSTNIQIVGDDLTVTNPKR-SGETEDTFIADLVVGLcTGQIK-VEIGMDcAASEFHK-VNQIGSLTESIEAcK	AAVPSGASTGVHEALELR-AGAAEAGLPLYR-EYGLDAcNVGDEGGFAPNIQDNMK-FPIVSIEDPFDQDDWETWPK-GLQLLEEAIK-GNPTVEVDLKTSK-GVLTAVSNVNK-GVLTAVSNVNKIIAPALINK-IEEELGTAAK-KGVLTAVSNVNK-LAGHEDVIMPVPAFNVINGGSHAGNK-LAMQEFMILPTGASSFTEAMQIGTEVYHNLK-LAQDSGWGVMVSHR-LGANAILGVSLAVcK-LTSSTNIQIVGDDLTVTNPK-LTSSTNIQIVGDDLTVTNPKR-SGETEDTFIADLVVGLcTGQIK-VEIGMDcAASEFHK-VNQIGSLTESIEAcK-YMIDLDGTENK	AAVPSGASTGVHEALELR-EYGLDAcNVGDEGGFAPNIQDNMK-GLQLLEEAIK-GVLTAVSNVNK-KGVLTAVSNVNK-LAGHEDVIMPVPAFNVINGGSHAGNK-LAMQEFMILPTGASSFTEAMQIGTEVYHNLK-LAQDSGWGVMVSHR-LGANAILGVSLAVcK-LTSSTNIQIVGDDLTVTNPK-LTSSTNIQIVGDDLTVTNPKR-NIPVTNQAAIDKYMIDLDGTENK-NPHSAESTWLSPDAMANMYK-SGETEDTFIADLVVGLcTGQIK-VNQIGSLTESIEAcK-YDLDFKNPHSAESTWLSPDAMANMYK	AAVPSGASTGVHEALELR-EYGLDAcNVGDEGGFAPNIQDNMK-GLQLLEEAIK-GNPTVEVDLK-GVLTAVSNVNK-IEEELGTAAK-IIAPALINK-KGVLTAVSNVNK-LAQDSGWGVMVSHR-LTSSTNIQIVGDDLTVTNPK-NIPVTNQAAIDK-SGETEDTFIADLVVGLcTGQIK-VEIGMDcAASEFHK-VNQIGSLTESIEAcK-YMIDLDGTENKEK	AAVPSGASTGVHEALELR-EYGLDAcNVGDEGGFAPNIQDNMK-GLQLLEEAIK-GVLTAVSNVNK-IIAPALINK-KGVLTAVSNVNK-LAGHEDVIMPVPAFNVINGGSHAGNK-LAQDSGWGVMVSHR-LTSSTNIQIVGDDLTVTNPK-LTSSTNIQIVGDDLTVTNPKR-NIPVTNQAAIDK-VEIGMDcAASEFHK-VNQIGSLTESIEAcK-YMIDLDGTENK	AAVPSGASTGVHEALELR-AGAAEAGLPLYR-GLQLLEEAIK-GVLTAVSNVNK-IEEELGTAAK-IIAPALINK-KGVLTAVSNVNK-LAQDSGWGVMVSHR-LTSSTNIQIVGDDLTVTNPK-NIPVTNQAAIDK-VEIGMDcAASEFHK-VNQIGSLTESIEAcK-YMIDLDGTENKEK	0	0	0	0	0	0	0	0	0	0	0	0	0	0	0	0	41	54	45	48	59	25	25
Epidermal growth factor receptor kinase substrate eps8-related protein OS=Schistosoma mansoni (Blood fluke) GN=Smp_035260.1 PE=4 SV=1	tr|G4V7Z9|G4V7Z9_SCHMA	50189.8	8	4	3	2	3	1	1	1	0.375	0.156	0.151	0.101	0.142	0.0503	0.0503	0.0503	AGALDHDSYNQDVNDSMLISR-FTVVPHQYEPSLFNYNSPNVVDR-ISSVNVNQTSSLTTEVDEPVKK-LQDYLVDPNAAHLTR-NEIHLFQVLTcPAQTLVNLLLR-NLGDAWNIPR-SFNMSIDDNDGEPYLILSDPR-SNIAQSTIYPLLPDYVVLFIQSNLTNEYER	AGALDHDSYNQDVNDSMLISR-ISSVNVNQTSSLTTEVDEPVKK-LQDYLVDPNAAHLTR-NLGDAWNIPR	AGALDHDSYNQDVNDSMLISR-FTVVPHQYEPSLFNYNSPNVVDR-ISSVNVNQTSSLTTEVDEPVKK	FTVVPHQYEPSLFNYNSPNVVDR-SFNMSIDDNDGEPYLILSDPR	FTVVPHQYEPSLFNYNSPNVVDR-ITPPDVcPVNNLLTFTIK-SFNMSIDDNDGEPYLILSDPR	ISSVNVNQTSSLTTEVDEPVKK	ISSVNVNQTSSLTTEVDEPVKK	ISSVNVNQTSSLTTEVDEPVKK	0	0	0	0	0	0	0	0	0	0	0	0	0	0	0	0	10	6	4	3	3	1	1
Erythrocyte membrane protein, putative OS=Schistosoma mansoni (Blood fluke) GN=Smp_166030 PE=4 SV=1	tr|G4M0I3|G4M0I3_SCHMA	227531		1		1						0.00796		0.00597						EGSVSSLGFPDMQSYK		VPQSLMVEFFIR						0		0						0		0						1		1
Essential myosin light chain OS=Schistosoma mansoni (Blood fluke) GN=Smp_062250.1 PE=2 SV=1	tr|Q26572|Q26572_SCHMA	16583.9			1								0.103								EQVEVDQETFIESFR								0								0								1
Eukaryotic peptide chain release factor subunit,putative OS=Schistosoma mansoni (Blood fluke) GN=Smp_066630.1 PE=4 SV=1	tr|G4LVG1|G4LVG1_SCHMA	49600		1	1		1					0.0474	0.0293		0.0293					SFGTTLEIVTDKSQEGAQFVR	LSVLSAITSVQQR		LSVLSAITSVQQR					0	0		0					0	0		0					1	2		1
Eukaryotic translation initiation factor 2 alpha subunit OS=Schistosoma mansoni (Blood fluke) GN=Smp_093750.2 PE=2 SV=1	tr|Q95W35|Q95W35_SCHMA	37027.7	4	9			1		1		0.186	0.357			0.0488		0.0488		AAGLEQLNEVLDVIKK-ADFEVScFTYDGIDAVK-SGLELNSDSLPIR-VIQSMGSYVELLEYK	AAGLEQLNEVLDVIK-AAGLEQLNEVLDVIKK-ADFEVScFTYDGIDAVK-INLIAPPLYVLTTQTMDR-SGLELNSDSLPIR-SIESQGGSFK-TDEQLEELcR-VIQSMGSYVELLEYK-VVNSPEILDEcDIDQATK			AAGLEQLNEVLDVIKK		AAGLEQLNEVLDVIKK		0	0			0		0		0	0			0		0		4	11			1		1
Eukaryotic translation initiation factor 3 subunit 5 (M67 family) OS=Schistosoma mansoni (Blood fluke) GN=Smp_078320 PE=4 SV=1	tr|G4VTH2|G4VTH2_SCHMA	20391	1	2		1					0.125	0.185		0.0598					mESGSAVHVHPVVLASIVDAYER	mESGSAVHVHPVVLASIVDAYER-VIGTLLGTWGK		VIGTLLGTWGK					0	0		0					0	0		0					1	2		1
Eukaryotic translation initiation factor 3 subunit A OS=Schistosoma mansoni (Blood fluke) GN=Smp_001170 PE=3 SV=1	tr|G4V5Q4|G4V5Q4_SCHMA	121724	2		1						0.0258		0.0115						AEETNLANEAIQR-TLAGLLGLIQVPTR		ANALEILYEVMR						0		0						0		0						2		1
Eukaryotic translation initiation factor 3 subunit C OS=Schistosoma mansoni (Blood fluke) GN=Smp_000480 PE=3 SV=1	tr|G4LYI7|G4LYI7_SCHMA	100224	1								0.0161								DAHNALADMIGSNR								0								0								2
Eukaryotic translation initiation factor 3 subunit E OS=Schistosoma mansoni (Blood fluke) GN=Smp_176230.1 PE=3 SV=1	tr|G4M126|G4M126_SCHMA	51925.3	1	2	1	1	1				0.036	0.0608	0.036	0.036	0.036				VFYDAGNYNLASEYLK	VFYDAGNYNLASEYLK-VLESIQETEVK	VFYDAGNYNLASEYLK	VFYDAGNYNLASEYLK	VFYDAGNYNLASEYLK				0	0	0	0	0				0	0	0	0	0				1	2	1	1	1
Eukaryotic translation initiation factor 3 subunit H OS=Schistosoma mansoni (Blood fluke) GN=Smp_210570 PE=3 SV=1	tr|G4V6S0|G4V6S0_SCHMA	38956.7	1	2		2	2				0.0484	0.0969		0.0712	0.0513				YSTLNLSMASSLEQQLR	QINLPESVLLTYDPTR-SELSTNSSMLDLAPPLPK		LSDDVLAAR-QINLPESVLLTYDPTR	ANIENIYQR-LSDDVLAAR				0	0		0	0				0	0		0	0				1	2		2	2
Eukaryotic translation initiation factor 3 subunit J OS=Schistosoma mansoni (Blood fluke) GN=Smp_012980 PE=3 SV=1	tr|G4VEX2|G4VEX2_SCHMA	25710.5		1								0.0578								TVNTVINALINEK								0								0								1
Eukaryotic translation initiation factor 3 subunit K OS=Schistosoma mansoni (Blood fluke) GN=Smp_099320 PE=3 SV=1	tr|G4LUZ0|G4LUZ0_SCHMA	28480.6	2	3							0.145	0.194							ISKPLLMSFLDMSENDLK-VNFDSITSMSDAFRPSK	FIVQIISQTYQR-ISKPLLMSFLDMSENDLK-VNFDSITSMSDAFRPSK							0	0							0	0							2	4
Eukaryotic translation initiation factor 5A OS=Schistosoma mansoni (Blood fluke) GN=Smp_039400 PE=3 SV=1	tr|G4VDD2|G4VDD2_SCHMA	17752.3	2	1	3	3	2				0.181	0.075	0.269	0.287	0.181				sIVDDEEFATGDSGASK-VHLVGIDIFTGK	VHLVGIDIFTGK	GESDNMIVTILSAMDER-TSSHTMDVPVITSK-VHLVGIDIFTGK	GESDNMIVTILSAMDER-sIVDDEEFATGDSGASK-VHLVGIDIFTGK	sIVDDEEFATGDSGASK-VHLVGIDIFTGK				0	0	0	0	0				0	0	0	0	0				3	1	5	5	4
Eukaryotictranslation initiation factor,putative OS=Schistosoma mansoni (Blood fluke) GN=Smp_103460.1 PE=4 SV=1	tr|C4QPK3|C4QPK3_SCHMA,tr|C4QPK4|C4QPK4_SCHMA	33489.3	1	1							0.0441	0.0576							DSSGYDYETLLTR	VFAQLGDLNPELVSDQK							0	0							0	0							1	1
Eupitrilysin (M16 family) OS=Schistosoma mansoni (Blood fluke) GN=Smp_146140 PE=3 SV=1	tr|G4VR30|G4VR30_SCHMA	113059	1								0.0141								GLIESGYGLDWIGR								0								0								1
Extracellular superoxide dismutase [Cu-Zn] OS=Schistosoma mansoni (Blood fluke) PE=2 SV=1	sp|P16026|SODE_SCHMA,tr|G4M0N1|G4M0N1_SCHMA	20346.6	1	1	1		1				0.0707	0.0598	0.0598		0.0598				GGVAKFDFYVTIK	GLGPFDGFIGR	GLGPFDGFIGR		GLGPFDGFIGR				0	0	0		0				0	0	0		0				1	1	1		1
FAA4 Long-chain-fatty-acid--CoA ligase 4 OS=Schistosoma mansoni (Blood fluke) GN=Smp_103160.1 PE=4 SV=1	tr|C4QPH4|C4QPH4_SCHMA,tr|C4QPH5|C4QPH5_SCHMA	91588.2	4		1		1				0.0709		0.0244		0.0134				GEILLSGKPVSR-IGYSNPQTLTDTSSR-LQAGEYVSLSK-VALDTIAWTPDTGLVTDALK		ASPLDLAVIMYTSGSTGQPK		IIYFTNGVFNR				0		0		0				0		0		0				4		1		1
F-actin capping protein alpha, putative OS=Schistosoma mansoni (Blood fluke) GN=Smp_118830 PE=4 SV=1	tr|G4LVU9|G4LVU9_SCHMA	33659.7	1	1	1	1	1				0.0407	0.0407	0.0407	0.0407	0.0407				IITYQIGSELSR	IITYQIGSELSR	IITYQIGSELSR	IITYQIGSELSR	IITYQIGSELSR				0	0	0	0	0				0	0	0	0	0				1	1	1	1	1
Family C2 unassigned peptidase (C02 family) OS=Schistosoma mansoni (Blood fluke) GN=Smp_003980 PE=4 SV=1	tr|G4V6C0|G4V6C0_SCHMA	81785	3	1							0.0516	0.0209							APTNLFGIMEHALNR-FFMINSSVAR-ISVMGGPDQPIR	APTNLFGIMEHALNR							0	0							0	0							3	2
Family C2 unassigned peptidase (C02 family) OS=Schistosoma mansoni (Blood fluke) GN=Smp_089460.1 PE=4 SV=1	tr|G4VDT5|G4VDT5_SCHMA	87680.9	32	15	12	6	11	8	8	8	0.573	0.243	0.229	0.106	0.203	0.118	0.131	0.131	DFTFDGFSLEScR-DGSVPFDSYVIccAR-DILNcAFTR-DTPSNLLQVMLK-EGADLLTIGYAIYK-FHFWNYGEWK-GAFIGMNAPLIGR-GGDVSSASLSYDQLK-GGDVSSASLSYDQLKK-GGTTSEALEDFTGGISEMFDLKK-HVGFSINNATFSTLVLR-LEIcHLGPQSmGEMDGNR-LFEQVVAIDQNFTK-LPEQQQGTLDMK-LPNGLIMGHAYSITSVK-LQILFEVFK-QIQWLRPHEIcPNPEFITGGASR-REGADLLTIGYAIYK-SGMLNFSEFR-SGSmNSIELR-SKEWSLISPEQR-SLVYIHSTEK-SLVYIHSTEKNEFWSALLEK-SMIAMMDVDR-SQELSSLMAcSIQADPNTFEAR-TTQELDEEIGETEPT…	DFTFDGFSLEScR-DTPSNLLQVMLK-EWSLISPEQR-GAFIGMNAPLIGR-GGDVSSASLSYDQLK-GGDVSSASLSYDQLKK-GGTTSEALEDFTGGISEMFDLKK-HVGFSINNATFSTLVLR-LFEQVVAIDQNFTK-LPNGLIMGHAYSITSVK-LQILFEVFK-NEFWSALLEK-SGMLNFSEFR-SGSMNSIELR-VAGDDGEIDADELR	DFTFDGFSLEScR-DGSVPFDSYVIccAR-DTPSNLLQVMLK-GGDVSSASLSYDQLKK-HVGFSINNATFSTLVLR-LFEQVVAIDQNFTK-LPEQQQGTLDMK-LPNGLIMGHAYSITSVK-SGMLNFSEFR-SGSMNSIELR-SQELSSLMAcSIQADPNTFEAR-YAIIPSTFQPNEEADFMLR	DGSVPFDSYVIccAR-DTPSNLLQVMLK-GAFIGMNAPLIGR-GGDVSSASLSYDQLKK-LFEQVVAIDQNFTK-LPEQQQGTLDMK	DFTFDGFSLEScR-DGSVPFDSYVIccAR-DTPSNLLQVMLK-GGDVSSASLSYDQLKK-HVGFSINNATFSTLVLR-LFEQVVAIDQNFTK-LPEQQQGTLDMK-LPNGLIMGHAYSITSVK-LQILFEVFK-SGSMNSIELR-SQELSSLMAcSIQADPNTFEAR	DTPSNLLQVMLK-EGADLLTIGYAIYK-GAFIGMNAPLIGR-GGDVSSASLSYDQLK-GGDVSSASLSYDQLKK-LFEQVVAIDQNFTK-LPEQQQGTLDMK-SGSMNSIELR	DFTFDGFSLEScR-DGSVPFDSYVIccAR-EGADLLTIGYAIYK-GAFIGMNAPLIGR-LFEQVVAIDQNFTK-LPEQQQGTLDMK-SGMLNFSEFR-SGSMNSIELR	DTPSNLLQVMLK-EGADLLTIGYAIYK-GAFIGMNAPLIGR-GGDVSSASLSYDQLKK-LFEQVVAIDQNFTK-LPEQQQGTLDMK-SGmLNFSEFR-SGSMNSIELR	31	15	12	6	11	8	8	8	tr|G4VDT6|G4VDT6_SCHMA	tr|G4VDT6|G4VDT6_SCHMA	tr|G4VDT6|G4VDT6_SCHMA	tr|G4VDT6|G4VDT6_SCHMA	tr|G4VDT6|G4VDT6_SCHMA	tr|G4VDT6|G4VDT6_SCHMA	tr|G4VDT6|G4VDT6_SCHMA	tr|G4VDT6|G4VDT6_SCHMA	40	19	15	6	11	8	8
Family C2 unassigned peptidase (C02 family) OS=Schistosoma mansoni (Blood fluke) GN=Smp_089460.2 PE=4 SV=1	tr|G4VDT6|G4VDT6_SCHMA	88365.7	31	15	12	6	11	8	8	8	0.529	0.241	0.227	0.105	0.202	0.117	0.13	0.13	DFTFDGFSLEScR-DGSVPFDSYVIccAR-DILNcAFTR-DTPSNLLQVMLK-EGADLLTIGYAIYK-FHFWNYGEWK-GAFIGMNAPLIGR-GGDVSSASLSYDQLK-GGDVSSASLSYDQLKK-GGTTSEALEDFTGGISEMFDLKK-HVGFSINNATFSTLVLR-LEIcHLGPQSmGEMDGNR-LFEQVVAIDQNFTK-LPEQQQGTLDMK-LPNGLIMGHAYSITSVK-LQILFEVFK-QIQWLRPHEIcPNPEFITGGASR-REGADLLTIGYAIYK-SGMLNFSEFR-SGSmNSIELR-SKEWSLISPEQR-SLVYIHSTEK-SLVYIHSTEKNEFWSALLEK-SMIAMMDVDR-SQELSSLMAcSIQADPNTFEAR-VAGDDGEIDADELR-…	DFTFDGFSLEScR-DTPSNLLQVMLK-EWSLISPEQR-GAFIGMNAPLIGR-GGDVSSASLSYDQLK-GGDVSSASLSYDQLKK-GGTTSEALEDFTGGISEMFDLKK-HVGFSINNATFSTLVLR-LFEQVVAIDQNFTK-LPNGLIMGHAYSITSVK-LQILFEVFK-NEFWSALLEK-SGMLNFSEFR-SGSMNSIELR-VAGDDGEIDADELR	DFTFDGFSLEScR-DGSVPFDSYVIccAR-DTPSNLLQVMLK-GGDVSSASLSYDQLKK-HVGFSINNATFSTLVLR-LFEQVVAIDQNFTK-LPEQQQGTLDMK-LPNGLIMGHAYSITSVK-SGMLNFSEFR-SGSMNSIELR-SQELSSLMAcSIQADPNTFEAR-YAIIPSTFQPNEEADFMLR	DGSVPFDSYVIccAR-DTPSNLLQVMLK-GAFIGMNAPLIGR-GGDVSSASLSYDQLKK-LFEQVVAIDQNFTK-LPEQQQGTLDMK	DFTFDGFSLEScR-DGSVPFDSYVIccAR-DTPSNLLQVMLK-GGDVSSASLSYDQLKK-HVGFSINNATFSTLVLR-LFEQVVAIDQNFTK-LPEQQQGTLDMK-LPNGLIMGHAYSITSVK-LQILFEVFK-SGSMNSIELR-SQELSSLMAcSIQADPNTFEAR	DTPSNLLQVMLK-EGADLLTIGYAIYK-GAFIGMNAPLIGR-GGDVSSASLSYDQLK-GGDVSSASLSYDQLKK-LFEQVVAIDQNFTK-LPEQQQGTLDMK-SGSMNSIELR	DFTFDGFSLEScR-DGSVPFDSYVIccAR-EGADLLTIGYAIYK-GAFIGMNAPLIGR-LFEQVVAIDQNFTK-LPEQQQGTLDMK-SGMLNFSEFR-SGSMNSIELR	DTPSNLLQVMLK-EGADLLTIGYAIYK-GAFIGMNAPLIGR-GGDVSSASLSYDQLKK-LFEQVVAIDQNFTK-LPEQQQGTLDMK-SGmLNFSEFR-SGSMNSIELR	31	15	12	6	11	8	8	8	tr|G4VDT5|G4VDT5_SCHMA	tr|G4VDT5|G4VDT5_SCHMA	tr|G4VDT5|G4VDT5_SCHMA	tr|G4VDT5|G4VDT5_SCHMA	tr|G4VDT5|G4VDT5_SCHMA	tr|G4VDT5|G4VDT5_SCHMA	tr|G4VDT5|G4VDT5_SCHMA	tr|G4VDT5|G4VDT5_SCHMA	39	19	15	6	11	8	8
Family C44 unassigned peptidase (C44 family) OS=Schistosoma mansoni (Blood fluke) GN=Smp_136260 PE=4 SV=1	tr|G4VKP9|G4VKP9_SCHMA	76901	6	1				1	2		0.109	0.0189				0.0189	0.032		EIFEQPESVLNTMR-EVVTLQMELQQIMK-IAIIEALSK-LGGLAEHLSAIR-QVIINTLLNGLHR-VIFLEDDDVAAVR	VIFLEDDDVAAVR				VIFLEDDDVAAVR	IAIIEALSK-VIFLEDDDVAAVR		0	0				0	0		0	0				0	0		6	1				1	2
Family C56 non-peptidase homologue (C56 family) OS=Schistosoma mansoni (Blood fluke) GN=Smp_082030 PE=4 SV=1	tr|G4VDR4|G4VDR4_SCHMA	19091.6	11	6	7	7	8	6	4	4	0.848	0.522	0.598	0.603	0.685	0.462	0.293	0.288	AGVNVTVGGLQGDGVLK-GPGTAFAFAMK-GPGTAFAFAMKLVELLcGKPK-GSNGVcIKPNVSLSSVSSK-LFDLVVMPGGMGGSNAMASSELVGK-LTSYPGFQDQLPSYK-RLTSYPGFQDQLPSYK-sASALLILSEGAEEIEAVTVADVLAR-YcEDNVVVDDK-YcEDNVVVDDKLVTSR-YIAAIcAAPIALESHK	AGVNVTVGGLQGDGVLK-GPGTAFAFAMK-LTSYPGFQDQLPSYK-sASALLILSEGAEEIEAVTVADVLAR-YcEDNVVVDDK-YIAAIcAAPIALESHK	AGVNVTVGGLQGDGVLK-GPGTAFAFAMK-LFDLVVmPGGmGGSNAMASSELVGK-LTSYPGFQDQLPSYK-sASALLILSEGAEEIEAVTVADVLAR-YcEDNVVVDDK-YcEDNVVVDDKLVTSR	AGVNVTVGGLQGDGVLK-GPGTAFAFAMK-LFDLVVMPGGMGGSNAMASSELVGK-sASALLILSEGAEEIEAVTVADVLAR-YcEDNVVVDDK-YcEDNVVVDDKLVTSR-YIAAIcAAPIALESHK	AGVNVTVGGLQGDGVLK-GPGTAFAFAMK-LFDLVVMPGGmGGSNAMASSELVGK-LTSYPGFQDQLPSYK-sASALLILSEGAEEIEAVTVADVLAR-YcEDNVVVDDK-YcEDNVVVDDKLVTSR-YIAAIcAAPIALESHK	AGVNVTVGGLQGDGVLK-GPGTAFAFAMK-LTSYPGFQDQLPSYK-sASALLILSEGAEEIEAVTVADVLAR-YcEDNVVVDDK-YcEDNVVVDDKLVTSR	AGVNVTVGGLQGDGVLK-GPGTAFAFAMK-LTSYPGFQDQLPSYK-YcEDNVVVDDK	AGVNVTVGGLQGDGVLK-GPGTAFAFAmK-LTSYPGFQDQLPSYK-LVELLcGKPK	0	0	0	0	0	0	0	0	0	0	0	0	0	0	0	0	23	20	15	14	14	7	4
Family M1 non-peptidase homologue (M01 family) OS=Schistosoma mansoni (Blood fluke) GN=Smp_174540 PE=4 SV=1	tr|G4V856|G4V856_SCHMA	46589.2		2		1						0.0758		0.0328						TQILDDLFNLANR-VHYADNNWELLTEQLYK		TQILDDLFNLANR						0		0						0		0						2		1
Family M13 non-peptidase homologue (M13 family) OS=Schistosoma mansoni (Blood fluke) GN=Smp_000755 PE=4 SV=1	tr|G4V669|G4V669_SCHMA	92823.8	6	2	8	8	6				0.106	0.0339	0.149	0.139	0.116				LYIFPDSGAMGYLSDYK-NIYENSYGQYNSAK-SAFEDWINDSPGEK-SVINEASGLDIAR-TYVTGVLEVLAR-VAQFYDScTSTSLR	SAFEDWINDSPGEK-SVINEASGLDIAR	LLSGVTETSEENWSSR-LYIFPDSGAMGYLSDYK-NIYENSYGQYNSAK-SAFEDWINDSPGEK-SVINEASGLDIAR-TSYNYLNNLFSAVQYIR-TYVTGVLEVLAR-VVASAFGKDTIQDYFK	LLSGVTETSEENWSSR-LYIFPDSGAMGYLSDYK-NIYENSYGQYNSAK-SAFEDWINDSPGEK-SVINEASGLDIAR-TSLVDSVQR-TYVTGVLEVLAR-VVASAFGKDTIQDYFK	LLSGVTETSEENWSSR-LYIFPDSGAMGYLSDYK-NIYENSYGQYNSAK-TSYNYLNNLFSAVQYIR-TYVTGVLEVLAR-VVASAFGKDTIQDYFK				0	0	0	0	0				0	0	0	0	0				8	2	9	8	7
Family M41 unassigned peptidase (M41 family) OS=Schistosoma mansoni (Blood fluke) GN=Smp_055760.1 PE=4 SV=1	tr|G4VHK2|G4VHK2_SCHMA	65981.2	5	4	2	2	3				0.146	0.111	0.0532	0.0581	0.0748				AQLLAQLDVLMGGR-DLIDKEVDQLLNDSLTR-EGIIVLGATNQAEVLDK-NSDSSTVSSDLDEILKDQTPSAQLR-VIPDTQDEQLGEATR	DLIDKEVDQLLNDSLTR-EGIIVLGATNQAEVLDK-STTLLPQLGPSTSPEIHV-VIPDTQDEQLGEATR	EGIIVLGATNQAEVLDK-VIPDTQDEQLGEATR	EGIIVLGATNQAEVLDK-STTLLPQLGPSTSPEIHV	EGIIVLGATNQAEVLDK-ELVDVVEFLR-STTLLPQLGPSTSPEIHV				5	3	2	1	2				sp|P46508|YME1_SCHMA	sp|P46508|YME1_SCHMA	sp|P46508|YME1_SCHMA	sp|P46508|YME1_SCHMA	sp|P46508|YME1_SCHMA				6	4	2	2	3
Family S28 unassigned peptidase (S28 family) OS=Schistosoma mansoni (Blood fluke) GN=Smp_071610 PE=4 SV=1	tr|G4VRT6|G4VRT6_SCHMA	53602.4	12	12	6	9	6	2	2	4	0.367	0.35	0.191	0.275	0.163	0.0466	0.0572	0.0975	ENYFDQTLDHFNFQAR-GALASSAPVR-IKNAFNLAVQLSQKPDIGYK-NAFNLAVQLSQKPDIGYK-NAFVMMAmLDYPYK-NALAVTDLIPTLR-QQVTSYcQR-SPDPNDPPSAR-TSSNIIFSNGNLDPWMGGGILTDQSEK-VISLVLDGGAHHLDLR-WGVTPAFNQLSTFYGDNIWK-WVAGEGNFHDFFESVTK	ENYFDQTLDHFNFQAR-GALASSAPVR-IKNAFNLAVQLSQKPDIGYK-NAFNLAVQLSQKPDIGYK-NAFVMMAMLDYPYK-NALAVTDLIPTLR-QQVTSYcQR-SLVVAFGGSYGGMLAAYMR-SPDPNDPPSAR-VISLVLDGGAHHLDLR-WGVTPAFNQLSTFYGDNIWK-WVAGEGNFHDFFESVTK	ENYFDQTLDHFNFQAR-NAFNLAVQLSQKPDIGYK-NAFVmMAMLDYPYK-NALAVTDLIPTLR-QQVTSYcQR-WGVTPAFNQLSTFYGDNIWK	IKNAFNLAVQLSQKPDIGYK-NAFNLAVQLSQKPDIGYK-NAFVMMAMLDYPYK-NALAVTDLIPTLR-QQVTSYcQR-SPDPNDPPSAR-TSSNIIFSNGNLDPWMGGGILTDQSEK-VISLVLDGGAHHLDLR-WGVTPAFNQLSTFYGDNIWK	GALASSAPVR-IKNAFNLAVQLSQKPDIGYK-NAFNLAVQLSQKPDIGYK-NAFVMMAMLDYPYK-NALAVTDLIPTLR-WGVTPAFNQLSTFYGDNIWK	NALAVTDLIPTLR-QQVTSYcQR	NAFVMMAMLDYPYK-NALAVTDLIPTLR	GALASSAPVR-NAFVMMAMLDYPYK-NALAVTDLIPTLR-QQVTSYcQR	0	0	0	0	0	0	0	0	0	0	0	0	0	0	0	0	32	32	9	10	9	2	2
Family S33 non-peptidase homologue (S33 family) OS=Schistosoma mansoni (Blood fluke) GN=Smp_194720 PE=4 SV=1	tr|G4VGD5|G4VGD5_SCHMA	39818.6		2								0.07								LYNAVLSAVR-sGVEHQVVNTEScGK								0								0								2
Family T2 unassigned peptidase (T02 family) OS=Schistosoma mansoni (Blood fluke) GN=Smp_173480 PE=4 SV=1	tr|G4V9Q9|G4V9Q9_SCHMA	38724	1			1					0.039			0.0585					TMEVGAVASMPDIR			DVLLSTEHTLIVGPLAAEFAK					0			0					0			0					1			1
Farnesylated-protein converting enzyme 1 (M48 family) OS=Schistosoma mansoni (Blood fluke) GN=Smp_082620 PE=4 SV=1	tr|G4VC95|G4VC95_SCHMA	54933.7	1								0.019								IVIFDTLIR								0								0								2
Fer-1-related OS=Schistosoma mansoni (Blood fluke) GN=Smp_141010 PE=4 SV=1	tr|G4LV54|G4LV54_SCHMA	219175	17	13	6	5	6				0.104	0.0969	0.0427	0.0333	0.0401				cSLNMLQSVGNETK-DKYLPNTLNPEFGK-EHFWSMDVTEQR-ETVSEIDDALK-GWLAGLDDR-ILLYMAEDLPR-LASVNSPSVEFEIGGK-LGAVNLLLR-LLYSPLQPNIEQGK-LSVSSDPEEcMLR-NVDEDEDNYAGEFK-SITGEQMSDIYVK-SLNGEGNFNWR-SVLAADQSGLSDPFVR-TSFVEELFYNEFR-VFVLEDFER-YLPNTLNPEFGK	AIDLQPSDSSGLADPYVEIIVGQHK-ELSSETSScVLQIR-ETVSEIDDALK-IGYNDPIGTGVISISQISAFR-IYPLPEDPKEQLPIR-LGAVNLLLR-LLYSPLQPNIEQGK-LSVSSDPEEcMLR-LVVWNTFDVVLDEK-SITGEQMSDIYVK-TSFVEELFYNEFR-VFVLEDFER-WLLLcNPEDPMSGAK	ELSSETSScVLQIR-EYSDLPDKYEALNLGK-ILLYMAEDLPR-LASVNSPSVEFEIGGK-SVLAADQSGLSDPFVR-VFVLEDFER	ELSSETSScVLQIR-LASVNSPSVEFEIGGK-LGAVNLLLR-SVLAADQSGLSDPFVR-VFVLEDFER	ELSSETSScVLQIR-LASVNSPSVEFEIGGK-LGAVNLLLR-SVLAADQSGLSDPFVR-TSFVEELFYNEFR-VFVLEDFER				0	0	0	0	0				0	0	0	0	0				22	13	6	6	7
Ferritin OS=Schistosoma mansoni (Blood fluke) GN=Smp_047650 PE=3 SV=1	tr|G4VBG6|G4VBG6_SCHMA	19706.5	4		1	1	2				0.378		0.105	0.064	0.169				NNDPALADFIESEFLHEQEDAIK-QFADYLTETQR-QSFATEcENAINK-TEFSSLEDAMNTALGMEK		TEFSSLEDAMNTALGMEK	QFADYLTETQR	QFADYLTETQR-TEFSSLEDAMNTALGMEK				0		0	0	0				0		0	0	0				4		1	1	2
Ferritin OS=Schistosoma mansoni (Blood fluke) GN=Smp_047660 PE=3 SV=1	tr|G4VBG5|G4VBG5_SCHMA	20935	3								0.249								cPTKVEFSDLVDAMNTALSMEK-QFADYVTETNR-VGSGLGQYLFDK								0								0								3
Ferritin OS=Schistosoma mansoni (Blood fluke) GN=Smp_063530.1 PE=3 SV=1	tr|G4VA01|G4VA01_SCHMA	22287.2	3		1		1				0.259		0.0725		0.0725				ESANEELEHAR-LHLDNSAVYLMDKEFR-MNDATTQDFLDDFLQEQVNSVSK		NILLASSGVPMDFK		NILLASSGVPMDFK				0		0		0				0		0		0				3		1		1
Ferritin-1 heavy chain OS=Schistosoma mansoni (Blood fluke) GN=SCM-1 PE=2 SV=1	sp|P25319|FRIH1_SCHMA,tr|G4LUZ7|G4LUZ7_SCHMA	20173	4	1	2	1		1		1	0.26	0.116	0.139	0.0809		0.0809		0.0578	DDVALNGFYK-KVNQSLMELVAVGER-VGNGLGEYTFDKETLHGESQ-VNQSLMELVAVGER	VGNGLGEYTFDKETLHGESQ	LSDYITNLIR-VNQSLMELVAVGER	VNQSLmELVAVGER		VNQSLMELVAVGER		LSDYITNLIR	0	0	0	0		0		0	0	0	0	0		0		0	4	1	3	1		1
Filamin OS=Schistosoma mansoni (Blood fluke) GN=Smp_000100 PE=4 SV=1	tr|G4LVU8|G4LVU8_SCHMA	251411	52	20	25	34	32	18	18	19	0.356	0.172	0.187	0.243	0.241	0.113	0.117	0.125	AGEPSNFTLITR-AGTYDIFVK-AHGPGIMPTGNVAGQPTEFTVDIR-AIVTGDAVHETITTDTTHVVVETGGR-AQQPAHFTVDASQAGDAPIQVATVDR-ATASGPGIEPTGNQVGR-AYGPGLEGGFTHEPQR-AYVVAPSGIQSDAFVHQVDVDQHAVR-cDVLAMDDVNYTIK-DAGAGGLSLSVEGPSK-DGTcTVDYLPTR-DLTANVTSPSGVSQR-DNEGEPVALK-DSGGPAPLTVEcR-DVAMDTQDMR-EAGAGGLSIAIEGPSK-EGMANQNcQFTVDTR-ELADATYVGSQcELNLK-FMENHIPGSPFTAHIAGESR-FNDMNIPGSPFQVPIR-FNQVcVGTTSEMPLR-FTIDSQDAPPAPLSVTIEGPAEAK-FTIDTFSA…	AFGPGLVGGVVNKPAVFVVETNGETGALGFSIEGPSEAR-AGTYDIFVK-AHGPGIMPTGNVAGQPTEFTVDIR-AQQPAHFTVDASQAGDAPIQVATVDR-ATASGPGIEPTGNQVGR-AYVVAPSGIQSDAFVHQVDVDQHAVR-DLTANVTSPSGVSQR-DSGGPAPLTVEcR-EAGAGGLSIAIEGPSK-FTIDTFSAGR-GQPTYFTVDcK-HTVLVSYGGVNIPR-IHVENLEPNITTGVPTEFDVITAGAGPPNNSKPKPTVTVK-ITETDIYNLVATVR-QAGHGNVGISVTDEAGR-VHATGQGLQNGLTYSLNDFSIYTR-VHTEDAGEGPLEVSVIAPDGR-VPcTLAESVDGYTPSFTPTVVGPHTVAVEVGGVPVK-VPVKPNIDM…	AGEPSNFTLITR-AGTYDIFVK-AHGPGImPTGNVAGQPTEFTVDIR-AQQPAHFTVDASQAGDAPIQVATVDR-DAGAGGLSLSVEGPSK-DSGGPAPLTVEcR-DVAMDTQDMR-GQPTYFTVDcK-HTVLVSYGGVNIPR-IHVENLEPNITTGVPTEFDVITAGAGPPNNSKPKPTVTVK-ITETDIYNLVATVR-NAGYGGLNLSIEGPSK-VAYTANTPGPYYTVQVFFNNQEVPR-VEVAEPSNPGK-VFGPGVENVTR-VHATGQGLQNGLTYSLNDFSIYTR-VHTEDAGEGPLEVSVIAPDGR-VLVGQEETGHVTASGEGLTHGR-VNIYYTPPIR-VPcTLAESVDGYTPSFTPTVVGPHTVAVEVGGVPVK-VPVKPNIDMSK-WG…	AGEPSNFTLITR-AGTYDIFVK-AHGPGImPTGNVAGQPTEFTVDIR-AQQPAHFTVDASQAGDAPIQVATVDR-AYGPGLEGGFTHEPQR-DAGAGGLSLSVEGPSK-DSGGPAPLTVEcR-DVAMDTQDMR-EAGAGGLSIAIEGPSK-EGMANQNcQFTVDTR-GQPTYFTVDcK-HMGYGQYSISYTVR-HTVLVSYGGVNIPR-IHVENLEPNITTGVPTEFDVITAGAGPPNNSKPKPTVTVK-ITETDIYNLVATVR-IVTPSGATADVEIHEAPNGR-IYVGENEIGNASK-LLNITSIQDR-NAGYGGLNLSIEGPSK-QAGHGNVGISVTDEAGR-SPFmVPIEPDMGK-VAYTANTPGPYYTVQVFFNNQEVPR-VFGPGVENVTR-V…	AGEPSNFTLITR-AGTYDIFVK-AIVTGDAVHETITTDTTHVVVETGGR-AQQPAHFTVDASQAGDAPIQVATVDR-ATASGPGIEPTGNQVGR-AYGPGLEGGFTHEPQR-AYVVAPSGIQSDAFVHQVDVDQHAVR-DAGAGGLSLSVEGPSK-DLTANVTSPSGVSQR-DSGGPAPLTVEcR-EAGAGGLSIAIEGPSK-EGMANQNcQFTVDTR-FMENHIPGSPFTAHIAGESR-GQPTYFTVDcK-HTVLVSYGGVNIPR-IHVENLEPNITTGVPTEFDVITAGAGPPNNSKPKPTVTVK-ITETDIYNLVATVR-NAGYGGLNLSIEGPSK-SPSGHEQPSTLKR-TNAIPPAAVQEPIYPK-VAYTANTPGPYYTVQVFFNNQEVPR-VH…	AGTYDIFVK-AHGPGIMPTGNVAGQPTEFTVDIR-DAGAGGLSLSVEGPSK-DLTANVTSPSGVSQR-DVAMDTQDMR-EGMANQNcQFTVDTR-FTIDTFSAGR-ITETDIYNLVATVR-IYVGENEIGNASK-NAGYGGLNLSIEGPSK-QAGHGNVGISVTDEAGR-TNAIPPAAVQEPIYPK-VAYTANTPGPYYTVQVFFNNQEVPR-VEVAEPSNPGK-VFGPGVENVTR-VHTEDAGEGPLEVSVIAPDGR-VPVKPNIDMSK-VTcSGPGLK	AGTYDIFVK-AHGPGIMPTGNVAGQPTEFTVDIR-AQQPAHFTVDASQAGDAPIQVATVDR-DAGAGGLSLSVEGPSK-DLTANVTSPSGVSQR-DSGGPAPLTVEcR-EAGAGGLSIAIEGPSK-FTIDTFSAGR-ITETDIYNLVATVR-IYVGENEIGNASK-LLNITSIQDR-NAGYGGLNLSIEGPSK-QAGHGNVGISVTDEAGR-VEVAEPSNPGK-VHTEDAGEGPLEVSVIAPDGR-VNIYYTPPIR-YGDSQHIIGSPYK-YGGDHImLSPFTVEVAPYK	AHGPGImPTGNVAGQPTEFTVDIR-DAGAGGLSLSVEGPSK-DLTANVTSPSGVSQR-DNEGEPVALK-DNGDGTYTcSYTPK-DSGGPAPLTVEcR-EGMANQNcQFTVDTR-FGGELIPNGR-FNDMNIPGSPFQVPIR-GQPTYFTVDcK-ITETDIYNLVATVR-IYVGENEIGNASK-NAGYGGLNLSIEGPSK-QAGHGNVGISVTDEAGR-SPFMVPIEPDMGK-VAYTANTPGPYYTVQVFFNNQEVPR-VFGPGVENVTR-VHTEDAGEGPLEVSVIAPDGR-YGGDHIMLSPFTVEVAPYK	22	5	9	12	13	7	8	8	tr|Q6S8B5|Q6S8B5_SCHMA	tr|Q6S8B5|Q6S8B5_SCHMA	tr|Q6S8B5|Q6S8B5_SCHMA	tr|Q6S8B5|Q6S8B5_SCHMA	tr|Q6S8B5|Q6S8B5_SCHMA	tr|Q6S8B5|Q6S8B5_SCHMA	tr|Q6S8B5|Q6S8B5_SCHMA	tr|Q6S8B5|Q6S8B5_SCHMA	81	33	31	41	35	25	23
Filamin-related OS=Schistosoma mansoni (Blood fluke) GN=Smp_156590 PE=4 SV=2	tr|C4QEK9|C4QEK9_SCHMA	179183				2	1	1		1				0.0144	0.0198	0.0054		0.0054				AEWSFGPNSVYK-HLSNNQYTVSYR	SQVSMGAPSDIALEAVDEDIATLTASVHSASGR	QASEEVVVK		QASEEVVVK				0	0	0		0				0	0	0		0				2	1	1
Filamin-related OS=Schistosoma mansoni (Blood fluke) GN=Smp_198050 PE=4 SV=1	tr|G4VHV6|G4VHV6_SCHMA	64838	2								0.0435								AGDQAPLSVTMTR-AYGPGLDSNENR								0								0								2
Fimbrin OS=Schistosoma mansoni (Blood fluke) GN=FM PE=2 SV=1	tr|Q26574|Q26574_SCHMA	74286.7	14	9	8	6	7	3	5	2	0.347	0.241	0.209	0.14	0.175	0.0614	0.115	0.0399	DDFLVEGETLEER-DDKDILTWVNEQMMEAR-DIWLGNNIDDASIR-DPALATGIPILQLLEHIKPNSTNK-GLIDTITLNR-IKPGAVDWSLVDQDFDPK-ITNFNSDLADSVVYAHLMEQIVPIDKR-LFQETGNcNLVIDSAQSMNIR-LGHDVELQDGILPVDPSVDGQLYQR-LLHEVTPGESHIPR-LMSASEILSSTSR-LVNVASPNTIDER-RDDFLVEGETLEER-TALEVVGVSVAGHEIR	DIWLGNNIDDASIR-DPALATGIPILQLLEHIKPNSTNK-GLIDTITLNR-IKPGAVDWSLVDQDFDPK-ITNFNSDLADSVVYAHLMEQIVPIDKR-LMSASEILSSTSR-LNLAFLATLFNmYPGLDAR-sINQLTQEQWDDLFHK-TALEVVGVSVAGHEIR	AMNVLNNNETLGTPFTLAPEDIYLAGEK-DDKDILTWVNEQMMEAR-DIWLGNNIDDASIR-GLIDTITLNR-LGHDVELQDGILPVDPSVDGQLYQR-LMSASEILSSTSR-LVNVASPNTIDER-TALEVVGVSVAGHEIR	DIWLGNNIDDASIR-GLIDTITLNR-LGHDVELQDGILPVDPSVDGQLYQR-LMSASEILSSTSR-LVNVASPNTIDER-TALEVVGVSVAGHEIR	DDKDILTWVNEQMMEAR-DIWLGNNIDDASIR-LGHDVELQDGILPVDPSVDGQLYQR-LMSASEILSSTSR-LVNVASPNTIDER-sINQLTQEQWDDLFHK-TALEVVGVSVAGHEIR	DIWLGNNIDDASIR-LMSASEILSSTSR-LVNVASPNTIDER	DIWLGNNIDDASIR-GLIDTITLNR-LGHDVELQDGILPVDPSVDGQLYQR-LMSASEILSSTSR-LVNVASPNTIDER	LMSASEILSSTSR-LVNVASPNTIDER	12	9	7	6	6	3	5	2	tr|G4LXR0|G4LXR0_SCHMA-tr|G4LXQ9|G4LXQ9_SCHMA	tr|G4LXQ9|G4LXQ9_SCHMA-tr|G4LXR0|G4LXR0_SCHMA	tr|G4LXR0|G4LXR0_SCHMA-tr|G4LXQ9|G4LXQ9_SCHMA	tr|G4LXQ9|G4LXQ9_SCHMA-tr|G4LXR0|G4LXR0_SCHMA	tr|G4LXQ9|G4LXQ9_SCHMA-tr|G4LXR0|G4LXR0_SCHMA	tr|G4LXQ9|G4LXQ9_SCHMA-tr|G4LXR0|G4LXR0_SCHMA	tr|G4LXQ9|G4LXQ9_SCHMA-tr|G4LXR0|G4LXR0_SCHMA	tr|G4LXR0|G4LXR0_SCHMA	25	12	13	8	9	3	6
Fimbrin, putative OS=Schistosoma mansoni (Blood fluke) GN=Smp_037230 PE=4 SV=1	tr|G4LXR0|G4LXR0_SCHMA	58466.3	10	7	6	5	5	2	4	2	0.306	0.232	0.205	0.15	0.162	0.0507	0.119	0.0507	DDFLVEGETLEER-GLIDTITLNR-IKPGAVDWSLVDQDFDPK-ITNFNSDLADSVVYAHLMEQIVPIDKR-LFQETGNcNLVIDSAQSMNIR-LGHDVELQDGILPVDPSVDGQLYQR-LMSASEILSSTSR-LVNVASPNTIDER-RDDFLVEGETLEER-TALEVVGVSVAGHEIR	GLIDTITLNR-IKPGAVDWSLVDQDFDPK-ITNFNSDLADSVVYAHLMEQIVPIDKR-LMSASEILSSTSR-LNLAFLATLFNmYPGLDAR-sINQLTQEQWDDLFHK-TALEVVGVSVAGHEIR	AMNVLNNNETLGTPFTLAPEDIYLAGEK-GLIDTITLNR-LGHDVELQDGILPVDPSVDGQLYQR-LMSASEILSSTSR-LVNVASPNTIDER-TALEVVGVSVAGHEIR	GLIDTITLNR-LGHDVELQDGILPVDPSVDGQLYQR-LMSASEILSSTSR-LVNVASPNTIDER-TALEVVGVSVAGHEIR	LGHDVELQDGILPVDPSVDGQLYQR-LMSASEILSSTSR-LVNVASPNTIDER-sINQLTQEQWDDLFHK-TALEVVGVSVAGHEIR	LMSASEILSSTSR-LVNVASPNTIDER	GLIDTITLNR-LGHDVELQDGILPVDPSVDGQLYQR-LMSASEILSSTSR-LVNVASPNTIDER	LMSASEILSSTSR-LVNVASPNTIDER	10	7	6	5	5	2	4	2	tr|Q26574|Q26574_SCHMA	tr|Q26574|Q26574_SCHMA	tr|Q26574|Q26574_SCHMA	tr|Q26574|Q26574_SCHMA	tr|Q26574|Q26574_SCHMA	tr|Q26574|Q26574_SCHMA	tr|Q26574|Q26574_SCHMA	tr|Q26574|Q26574_SCHMA	20	9	10	7	7	2	5
Fimbrin, putative OS=Schistosoma mansoni (Blood fluke) GN=Smp_195040 PE=4 SV=1	tr|G4LXQ9|G4LXQ9_SCHMA	14258.6	3	2	1	1	1	1	1		0.416	0.304	0.112	0.112	0.112	0.112	0.112		DIWLGNNIDDASIR-DPALATGIPILQLLEHIKPNSTNK-VFTLPEHLEDLNGK	DIWLGNNIDDASIR-DPALATGIPILQLLEHIKPNSTNK	DIWLGNNIDDASIR	DIWLGNNIDDASIR	DIWLGNNIDDASIR	DIWLGNNIDDASIR	DIWLGNNIDDASIR		2	2	1	1	1	1	1		tr|Q26574|Q26574_SCHMA	tr|Q26574|Q26574_SCHMA	tr|Q26574|Q26574_SCHMA	tr|Q26574|Q26574_SCHMA	tr|Q26574|Q26574_SCHMA	tr|Q26574|Q26574_SCHMA	tr|Q26574|Q26574_SCHMA		4	3	2	1	1	1	1
Formin binding protein and related proteins OS=Schistosoma mansoni (Blood fluke) GN=Smp_071150 PE=4 SV=1	tr|G4V7Y0|G4V7Y0_SCHMA	65290.7	2	1							0.0466	0.0294							AQNDIQLAR-VDSTNSGWTAVVSEDGTR	LISEAVSALDSSYDSAK							0	0							0	0							2	2
Formin-homology protein SmDia OS=Schistosoma mansoni (Blood fluke) GN=SmDia PE=2 SV=1	tr|C0MP97|C0MP97_SCHMA,tr|G4LWR6|G4LWR6_SCHMA	119531	1	1							0.0141	0.0141							LDVESTVALLVDALK	LDVESTVALLVDALK							0	0							0	0							1	1
Fragile X related 1, frx1 OS=Schistosoma mansoni (Blood fluke) GN=Smp_099630 PE=4 SV=1	tr|G4VBN1|G4VBN1_SCHMA	65844.3	8	7	7	6	9	4	3	3	0.189	0.125	0.151	0.151	0.204	0.0903	0.0686	0.0686	ALVEFTLPPSSLR-ASAIEGVLSVK-ASVIDNTFVDMLR-KLLDFSQDIFQIPK-LLVISTDVSTINR-SLEELNVTLLDSSHSK-SPEDDREHVSFQLTGTQQAIR-VSILQQTEELSK	ASAIEGVLSVK-EPANYHHFAR-LLDFSQDIFQIPK-LLVISTDVSTINR-RASAIEGVLSVK-SLEELNVTLLDSSHSK-SYVGPILGSGR	ALVEFTLPPSSLR-ASAIEGVLSVK-KLLDFSQDIFQIPK-LLVISTDVSTINR-LSAWWPAVVR-SLEELNVTLLDSSHSK-YGEFYPGVINGLK	ASVIDNTFVDMLR-KLLDFSQDIFQIPK-LLVISTDVSTINR-SLEELNVTLLDSSHSK-SPEDDREHVSFQLTGTQQAIR-YGEFYPGVINGLK	ALVEFTLPPSSLR-ASAIEGVLSVK-ASVIDNTFVDMLR-EPANYHHFAR-LLVISTDVSTINR-SLEELNVTLLDSSHSK-SPEDDREHVSFQLTGTQQAIR-VSILQQTEELSK-YGEFYPGVINGLK	ALVEFTLPPSSLR-ASVIDNTFVDMLR-SLEELNVTLLDSSHSK-VSILQQTEELSK	ASVIDNTFVDMLR-SLEELNVTLLDSSHSK-VSILQQTEELSK	ASVIDNTFVDMLR-SLEELNVTLLDSSHSK-VSILQQTEELSK	0	0	0	0	0	0	0	0	0	0	0	0	0	0	0	0	12	7	9	6	10	4	3
Frataxin homolog, mitochondrial,putative OS=Schistosoma mansoni (Blood fluke) GN=Smp_137190 PE=4 SV=1	tr|G4M097|G4M097_SCHMA	18595	2		2	2		1			0.18		0.18	0.168		0.087			ITFGPEVGTYIINR-TLELLADSFEQLPER		ITFGPEVGTYIINR-TLELLADSFEQLPER	QLWLSSPQSGPK-TLELLADSFEQLPER		ITFGPEVGTYIINR			0		0	0		0			0		0	0		0			2		2	2		1
Fructose-bisphosphate aldolase OS=Schistosoma mansoni (Blood fluke) PE=2 SV=1	sp|P53442|ALF_SCHMA,tr|G4VJT9|G4VJT9_SCHMA	39646.1	15	17	10	15	15	6	6	7	0.62	0.612	0.355	0.603	0.518	0.256	0.256	0.3	ALADHHVYLEGTLLKPNMVTAGQAcK-ALQASVLATWK-ENVHAAQEELLK-FEGNMGTTLGDK-FQPYLTEAQENDLR-GILAADESTATMGK-GVVPLAGTDNETTTQGLDDLASR-IAQAIcAPGK-ISSHTPSYLAMLENANVLAR-KAYTPQENALATVR-LAENISGVILFEETLHQK-SDDGKTLPTLLAER-TVPPAVPGITFLSGGQSELDATK-VDKGVVPLAGTDNETTTQGLDDLASR-VTEQVLAFVYK	ALQASVLATWK-AYTPQENALATVR-ENVHAAQEELLK-FEGNMGTTLGDK-FQPYLTEAQENDLR-GILAADESTATMGK-GVVPLAGTDNETTTQGLDDLASR-IAQAIcAPGK-IPGPKPWALTFSFGR-ISSHTPSYLAMLENANVLAR-KAYTPQENALATVR-LAENISGVILFEETLHQK-LQQIGVENNEENR-QLLFSADHK-TVPPAVPGITFLSGGQSELDATK-VDKGVVPLAGTDNETTTQGLDDLASR-VTEQVLAFVYK	ALQASVLATWK-AYTPQENALATVR-ENVHAAQEELLK-FEGNMGTTLGDK-GILAADESTATMGK-GVVPLAGTDNETTTQGLDDLASR-IAQAIcAPGK-ISSHTPSYLAmLENANVLAR-VDKGVVPLAGTDNETTTQGLDDLASR-VTEQVLAFVYK	ALQASVLATWK-ENVHAAQEELLK-FQPYLTEAQENDLRR-GILAADESTATMGK-GILAADESTATmGKR-GVVPLAGTDNETTTQGLDDLASR-IAQAIcAPGK-ISSHTPSYLAMLENANVLAR-KAYTPQENALATVR-LAENISGVILFEETLHQK-LQQIGVENNEENR-TVPPAVPGITFLSGGQSELDATK-VDKGVVPLAGTDNETTTQGLDDLASR-VTEQVLAFVYK-YASIcQQNGLVPIVEPEVLPDGDHDLLTAQR	AYTPQENALATVR-ENVHAAQEELLK-FEGNMGTTLGDK-GILAADESTATMGK-GILAADESTATMGKR-GVVPLAGTDNETTTQGLDDLASR-IPGPKPWALTFSFGR-ISSHTPSYLAMLENANVLAR-KAYTPQENALATVR-LAENISGVILFEETLHQK-LQQIGVENNEENR-QLLFSADHK-TVPPAVPGITFLSGGQSELDATK-VDKGVVPLAGTDNETTTQGLDDLASR-VTEQVLAFVYK	AYTPQENALATVR-ENVHAAQEELLK-GILAADESTATMGK-GVVPLAGTDNETTTQGLDDLASR-ISSHTPSYLAmLENANVLAR-VTEQVLAFVYK	AYTPQENALATVR-ENVHAAQEELLK-GILAADESTATMGK-GVVPLAGTDNETTTQGLDDLASR-ISSHTPSYLAMLENANVLAR-VTEQVLAFVYK	AYTPQENALATVR-ENVHAAQEELLK-GILAADESTATMGK-GVVPLAGTDNETTTQGLDDLASR-LQQIGVENNEENR-TVPPAVPGITFLSGGQSELDATK-VTEQVLAFVYK	0	0	0	0	0	0	0	0	0	0	0	0	0	0	0	0	23	28	12	23	26	7	8
Fumarate hydratase OS=Schistosoma mansoni (Blood fluke) GN=Smp_158240 PE=4 SV=1	tr|G4LVG5|G4LVG5_SCHMA	54597.6		2								0.0586								SLMLVTVLTPHIGYDLSAK-VNPTQcESLR								0								0								2
Gag-pol polyprotein OS=Schistosoma mansoni (Blood fluke) PE=2 SV=1	tr|Q4QQD3|Q4QQD3_SCHMA	131239		1								0.013								LVHAAQPMDISELAK								0								0								1
Gamma-glutamyltransferase-like protein 3 (T03 family) OS=Schistosoma mansoni (Blood fluke) GN=Smp_089100 PE=4 SV=1	tr|G4VHL2|G4VHL2_SCHMA	58593.3	1								0.0204								EATVASVLDDR								0								0								1
Gap associated protein-related OS=Schistosoma mansoni (Blood fluke) GN=Smp_006320.1 PE=4 SV=1	tr|G4VQQ6|G4VQQ6_SCHMA	34404.2	1		2	1	1				0.0575		0.125	0.0735	0.0735				AKIEIPQEQYPAINFVGK		ELQNLDSNAFPALYSLAENELFR-GGIADSFDLVSNKPVK	ELQNLDSNAFPALYSLAENELFR	ELQNLDSNAFPALYSLAENELFR				0		0	0	0				0		0	0	0				1		2	1	1
GDP-4-keto-6-deoxy-D-mannose-3, 5-epimerase-4-reductase OS=Schistosoma mansoni (Blood fluke) GN=GMER PE=2 SV=1	tr|C1M169|C1M169_SCHMA	35918	2	3	1	2				1	0.126	0.16	0.0503	0.0912				0.0346	EYNDSSPIILSVPESDEISIR-mETTVLVTGGSGLVGNGIR	DVNLTDSNATR-EYNDSSPIILSVPESDEISIR-mETTVLVTGGSGLVGNGIR	VGGLFANMSDNLEFFR	FTPFEQAIEYTcK-VGGLFANMSDNLEFFR				DVNLTDSNATR	0	0	0	0				0	0	0	0	0				0	2	3	1	2
GDP-D-mannose-4,6-dehydratase OS=Schistosoma mansoni (Blood fluke) GN=GMD PE=2 SV=1	tr|E2EAJ1|E2EAJ1_SCHMA	41133.7	2	3		1	1				0.105	0.149		0.0523	0.0523				GTGIDEVGVDSETGNVLVR-VSFDLSEYTGEVVALGTLR	GTGIDEVGVDSETGNVLVR-VMPDEIYNLAAQSHVK-VSFDLSEYTGEVVALGTLR		GTGIDEVGVDSETGNVLVR	GTGIDEVGVDSETGNVLVR				2	3		1	0				tr|G4VNM6|G4VNM6_SCHMA	tr|G4VNM6|G4VNM6_SCHMA		tr|G4VNM6|G4VNM6_SCHMA	0				2	3		1	1
GDP-mannose 4,6-dehydratase OS=Schistosoma mansoni (Blood fluke) GN=Smp_153490 PE=3 SV=1	tr|G4VNM6|G4VNM6_SCHMA	41669.6	2	3		1					0.104	0.148		0.0519					GTGIDEVGVDSETGNVLVR-VSFDLSEYTGEVVALGTLR	GTGIDEVGVDSETGNVLVR-VMPDEIYNLAAQSHVK-VSFDLSEYTGEVVALGTLR		GTGIDEVGVDSETGNVLVR					2	3		1					tr|E2EAJ1|E2EAJ1_SCHMA	tr|E2EAJ1|E2EAJ1_SCHMA		tr|E2EAJ1|E2EAJ1_SCHMA					2	3		1
Glucosamine-6-phosphate isomerase OS=Schistosoma mansoni (Blood fluke) GN=Smp_091850 PE=3 SV=1	tr|G4LUQ5|G4LUQ5_SCHMA	20193.2	2	2			1				0.144	0.238			0.0663				FFGDNLSQVPER-SIFVVDEDATMELR	AGGIHLFVGGIGPDGHIAFNEPGSSLASR-SIFVVDEDATMELR			FFGDNLSQVPER				0	0			0				0	0			0				2	2			1
Glucose transport protein OS=Schistosoma mansoni (Blood fluke) GN=GTP1 PE=2 SV=1	tr|Q26579|Q26579_SCHMA	56817.9	3	3							0.0653	0.0653							ENVDTFIGELR-ENVDTFIGELREEIEVAK-QGNNEGPASESLLYPR	ENVDTFIGELR-ENVDTFIGELREEIEVAK-QGNNEGPASESLLYPR							0	0							0	0							7	5
Glucose-6-phosphate 1-dehydrogenase OS=Schistosoma mansoni (Blood fluke) GN=Smp_052810 PE=3 SV=1	tr|G4VAM6|G4VAM6_SCHMA	47349.7	6	7	2	2	1		2		0.173	0.21	0.061	0.061	0.0366		0.061		DSITPTYVcAVLYVK-EMVQNLLILR-ENIDNITISFK-FQTEETELDLTYAHR-GGYFDQFGIIR-LFTEEQIYR	DSITPTYVcAVLYVK-EmVQNLLILR-ENIDNITISFK-FQTEETELDLTYAHR-GGYFDQFGIIR-LFTEEQIYR-LILDVFcGVQTNFVR	EMVQNLLILR-FQTEETELDLTYAHR	EMVQNLLILR-FQTEETELDLTYAHR	FQTEETELDLTYAHR		EMVQNLLILR-FQTEETELDLTYAHR		0	0	0	0	0		0		0	0	0	0	0		0		10	8	2	2	1		2
Glucose-6-phosphate isomerase OS=Schistosoma mansoni (Blood fluke) GN=Smp_022400 PE=3 SV=1	tr|G4VPH5|G4VPH5_SCHMA	61086.7	15	20	15	14	14	6	5	8	0.417	0.525	0.417	0.398	0.376	0.16	0.106	0.198	DVMPGVNAVLQHMSK-ELFAAGVTGDmLNSLALHK-FAAYFQQGDMESNGK-FSEFSQILSLPGGTILLDYSK-GNRPSNSIVFTK-HFVALSTNATEVcK-IQPELTTNEVITSHDSSTNGLIAFIK-KIQPELTTNEVITSHDSSTNGLIAFIK-KVNSETVLFIIASK-LLEGAHEMDK-LTPYILGALIAMYEHK-QITDVVNIGIGGSDLGPVMVTEcLKPYASHIR-TFTTIETMTNANSAK-VHFVSNIDGTHIAETLK-VNSETVLFIIASK	DVMPGVNAVLQHMSK-ELFAAGVTGDMLNSLALHK-EVDYSTGPIVWGEPGTNGQHAFYQLIHQGTR-FAAYFQQGDMESNGK-FGIAPENmFEFWDWVGGR-FSEFSQILSLPGGTILLDYSK-HFVALSTNATEVcK-IQPELTTNEVITSHDSSTNGLIAFIK-KVNSETVLFIIASK-LLEGAHEMDK-LLEGAHEMDKHFK-LTPYILGALIAMYEHK-mRDDMMEGR-QITDVVNIGIGGSDLGPVmVTEcLKPYASHIR-RFSEFSQILSLPGGTILLDYSK-SNVPIMVDGKDVMPGVNAVLQHMSK-TFTTIETMTNANSAK-VHFVSNIDGTHIAETLK-VHFVSNIDGTHIAETLKK-VNSETVLFIIASK	DVMPGVNAVLQHMSK-ELFAAGVTGDMLNSLALHK-FAAYFQQGDMESNGK-FGIAPENmFEFWDWVGGR-FSEFSQILSLPGGTILLDYSK-HFVALSTNATEVcK-KIQPELTTNEVITSHDSSTNGLIAFIK-KVNSETVLFIIASK-LLEGAHEMDKHFK-LTPYILGALIAMYEHK-NLIDTQSFDQLIK-SNVPIMVDGKDVMPGVNAVLQHMSK-TFTTIETMTNANSAK-VHFVSNIDGTHIAETLK-VNSETVLFIIASK	DVMPGVNAVLQHMSK-ELFAAGVTGDMLNSLALHK-FAAYFQQGDMESNGK-FGIAPENMFEFWDWVGGR-FSEFSQILSLPGGTILLDYSK-HFVALSTNATEVcK-KIQPELTTNEVITSHDSSTNGLIAFIK-KVNSETVLFIIASK-LLEGAHEMDKHFK-LTPYILGALIAMYEHK-NLIDTQSFDQLIK-TFTTIETMTNANSAK-VHFVSNIDGTHIAETLK-VNSETVLFIIASK	DVMPGVNAVLQHMSK-ELFAAGVTGDMLNSLALHK-FAAYFQQGDMESNGK-FSEFSQILSLPGGTILLDYSK-HFVALSTNATEVcK-KIQPELTTNEVITSHDSSTNGLIAFIK-KVNSETVLFIIASK-LTPYILGALIAMYEHK-MRDDMMEGR-NLIDTQSFDQLIK-SNVPIMVDGKDVMPGVNAVLQHMSK-TFTTIETMTNANSAK-VHFVSNIDGTHIAETLK-VNSETVLFIIASK	FAAYFQQGDMESNGK-FSEFSQILSLPGGTILLDYSK-NLIDTQSFDQLIK-SNVPIMVDGK-TFTTIETmTNANSAK-VNSETVLFIIASK	FAAYFQQGDMESNGK-HFVALSTNATEVcK-KVNSETVLFIIASK-TFTTIETMTNANSAK-VNSETVLFIIASK	ELFAAGVTGDMLNSLALHK-FAAYFQQGDMESNGK-GNRPSNSIVFTK-HFVALSTNATEVcK-LLEGAHEMDK-SNVPIMVDGK-TFTTIETmTNANSAK-VNSETVLFIIASK	0	0	0	0	0	0	0	0	0	0	0	0	0	0	0	0	21	46	26	25	26	8	7
Glut4 vesicle protein-related OS=Schistosoma mansoni (Blood fluke) GN=Smp_050640 PE=4 SV=1	tr|G4VI99|G4VI99_SCHMA	35681.2	1							1	0.0405							0.0374	LPVQLVPDIDIQR							NVVNQLVVLPNR	0							0	0							0	1
Glutamate dehydrogenase OS=Schistosoma mansoni (Blood fluke) GN=Smp_093820 PE=3 SV=1	tr|G4LYZ1|G4LYZ1_SCHMA	52405.3	5	9	9	6	8	5	4	7	0.156	0.29	0.275	0.184	0.252	0.152	0.14	0.203	DSNYQLLNSVQQSLEK-QGFLGPGTDVPAPDMGTGPR-SIAMGGIHGR-TFIVQGFGNVGLHTMR-YADAIGLSPGLK	ASALVEQNLISK-cIGIAEIDGQIYNPDGIDPR-DSLLFEEcDILIPAANEK-DSNYQLLNSVQQSLEK-IPITPSEDFQLR-LIGEGANGPTTPK-QGFLGPGTDVPAPDMGTGPR-SIAMGGIHGR-TFIVQGFGNVGLHTMR	ASALVEQNLISK-DKTFIVQGFGNVGLHTMR-DSLLFEEcDILIPAANEK-DSNYQLLNSVQQSLEK-EEVMALAALMTYK-ELEDWQIANGTIVGFPHAKPYTK-QGFLGPGTDVPAPDmGTGPR-SIAMGGIHGR-TFIVQGFGNVGLHTMR	ASALVEQNLISK-DSNYQLLNSVQQSLEK-LIGEGANGPTTPK-QGFLGPGTDVPAPDMGTGPR-SIAMGGIHGR-TFIVQGFGNVGLHTMR	ASALVEQNLISK-DSLLFEEcDILIPAANEK-DSNYQLLNSVQQSLEK-GVYHGIDNFLNNPK-LIGEGANGPTTPK-QGFLGPGTDVPAPDMGTGPR-SIAMGGIHGR-TFIVQGFGNVGLHTMR	ASALVEQNLISK-DSNYQLLNSVQQSLEK-IPITPSEDFQLR-QGFLGPGTDVPAPDMGTGPR-YADAIGLSPGLK	ASALVEQNLISK-DSLLFEEcDILIPAANEK-DSNYQLLNSVQQSLEK-QGFLGPGTDVPAPDMGTGPR	ASALVEQNLISK-cAVVDVPFGGAK-DSLLFEEcDILIPAANEK-DSNYQLLNSVQQSLEK-GVYHGIDNFLNNPK-IPITPSEDFQLR-YADAIGLSPGLK	0	0	0	0	0	0	0	1	0	0	0	0	0	0	0	sp|P00366|DHE3_BOVIN	5	11	9	6	10	5	4
Glutamate-cysteine ligase OS=Schistosoma mansoni (Blood fluke) GN=Smp_013860 PE=4 SV=1	tr|G4LVH9|G4LVH9_SCHMA	50445.4	2			1					0.0766			0.0338					IDPSTHAAQLYLGASELLK-SLFFPDAAITQEHPR			SLFFPDAAITQEHPR					0			0					0			0					2			1
Glutamine synthetase OS=Schistosoma mansoni (Blood fluke) GN=Smp_091460 PE=3 SV=1	tr|G4V9E4|G4V9E4_SCHMA	40904.6	4	8	1	3	2	2	3	4	0.168	0.253	0.033	0.118	0.0879	0.0852	0.0989	0.154	IQVMYVWIDGSGENLR-LTGSHETSSINDFSSGVANR-QVAENGcGYLEDR-SGLQAIEHAIEK	IQVMYVWIDGSGENLR-LTGSHETSSINDFSSGVANR-LVLcETYNYDK-QVAENGcGYLEDR-RLTGSHETSSINDFSSGVANR-SGLQAIEHAIEK-TMTMQEEPK-YYDLPQPDDKIQVMYVWIDGSGENLR	SGLQAIEHAIEK	LTGSHETSSINDFSSGVANR-LVLcETYNYDK-SGLQAIEHAIEK	LTGSHETSSINDFSSGVANR-SGLQAIEHAIEK	LTGSHETSSINDFSSGVANR-LVLcETYNYDK	LVLcETYNYDK-QVAENGcGYLEDR-SGLQAIEHAIEK	LTGSHETSSINDFSSGVANR-LVLcETYNYDK-QVAENGcGYLEDR-SGLQAIEHAIEK	0	0	0	0	0	0	0	0	0	0	0	0	0	0	0	0	6	15	1	4	3	2	3
Glutaminyl-tRNA synthetase OS=Schistosoma mansoni (Blood fluke) PE=2 SV=1	tr|Q95WA1|Q95WA1_SCHMA	60819.8	11	8	2	3	5		3	1	0.307	0.192	0.0546	0.0998	0.141		0.0847	0.0301	AFIHWVSNPLHFEAR-AINFNFGYAK-DYLNDHAPR-IGFFSVDPDTNSK-IGVTMAQTILDPSALDAcVR-LIEAGIVNDWDDPR-NAEVYTAYQFER-NSLVVIPDALIEQSVK-SSVELTVADFPAIPDSK-THSVLLQQELYIESSDFQEVAEK-VTLGDGKVDPVAYR	AFIHWVSNPLHFEAR-AINFNFGYAK-DRPIEESLR-IDEGMATLR-LIEAGIVNDWDDPR-NAEVYTAYQFER-NSLVVIPDALIEQSVK-SSVELTVADFPAIPDSK	AFIHWVSNPLHFEAR-LIEAGIVNDWDDPR	LIEAGIVNDWDDPR-SSVELTVADFPAIPDSK-YDDTNPEKEEAEFFEAIEDMVR	IGFFSVDPDTNSK-LIEAGIVNDWDDPR-QTDGIVVTR-SSVELTVADFPAIPDSK-YDDTNPEKEEAEFFEAIEDMVR		NAEVYTAYQFER-NSLVVIPDALIEQSVK-SSVELTVADFPAIPDSK	NSLVVIPDALIEQSVK	4	4	0	1	3		0	0	tr|G4V8J0|G4V8J0_SCHMA	tr|G4V8J0|G4V8J0_SCHMA	0	tr|G4V8J0|G4V8J0_SCHMA	tr|G4V8J0|G4V8J0_SCHMA		0	0	13	9	2	3	5		3
Glutathione peroxidase OS=Schistosoma mansoni (Blood fluke) GN=GPX1 PE=1 SV=2	sp|Q00277|GPX1_SCHMA,tr|G4LX61|G4LX61_SCHMA	19471.5	6		2	1	2	1			0.509		0.124	0.0651	0.124	0.0592			DINGVDVSLEK-ILAFPcNQFGGQEPWAEAEIKK-SWNSIYEFTVK-VNGSDADDLYK-YGVQFDMFSK-YSPTTAPYDIEGDIMELLEKK		SWNSIYEFTVK-YGVQFDMFSK	SWNSIYEFTVK	SWNSIYEFTVK-YGVQFDMFSK	YGVQFDMFSK			4		2	1	0	0			tr|G4LX59|G4LX59_SCHMA		tr|G4LX59|G4LX59_SCHMA	tr|G4LX59|G4LX59_SCHMA	0	0			6		2	1	2	1
Glutathione peroxidase, putative OS=Schistosoma mansoni (Blood fluke) GN=Smp_058700 PE=4 SV=1	tr|G4LX59|G4LX59_SCHMA	17590.5	4		2	1					0.283		0.138	0.0724					DINGVDVSLEK-SWNSIYEFTVK-VNGSDADDLYK-YGVQFDMFSK		SWNSIYEFTVK-YGVQFDMFSK	SWNSIYEFTVK					4		2	1					sp|Q00277|GPX1_SCHMA,tr|G4LX61|G4LX61_SCHMA		sp|Q00277|GPX1_SCHMA,tr|G4LX61|G4LX61_SCHMA	sp|Q00277|GPX1_SCHMA,tr|G4LX61|G4LX61_SCHMA					4		2	1
Glutathione S-transferase class-mu 26 kDa isozyme OS=Schistosoma mansoni (Blood fluke) GN=Smp_102070 PE=2 SV=2	sp|P35661|GST27_SCHMA	22547.6	15	12	8	9	6	7	5	4	0.682	0.621	0.508	0.564	0.426	0.472	0.333	0.287	AEISMLEGAILDIR-AEISMLEGAILDIRYGVSR-EFETLKVDFLNQLPGMLK-ERAEISMLEGAILDIR-GLVQPTRLLLEYLGEAYEER-IKGLVQPTR-LGLDFPNLPYYIDGDVK-LGLDFPNLPYYIDGDVKLTQSMAILR-LLLEYLGEAYEER-LSHNTYLNGDK-LTQSMAILR-VDFLNQLPGMLK-WPLQGWSATFGGGDAPPK-YIADKHNMLGGcPK-YIKWPLQGWSATFGGGDAPPK	AEISmLEGAILDIR-EFETLKVDFLNQLPGmLK-ERAEISmLEGAILDIR-HNMLGGcPK-IAYNKEFETLK-LGLDFPNLPYYIDGDVK-LLLEYLGEAYEER-LSHNTYLNGDK-LTQSmAILR-VDFLNQLPGMLK-WPLQGWSATFGGGDAPPK-YIADKHNMLGGcPK	AEISMLEGAILDIR-ERAEISmLEGAILDIR-LGLDFPNLPYYIDGDVK-LLLEYLGEAYEER-LTQSMAILR-VDFLNQLPGMLK-WPLQGWSATFGGGDAPPK-YIADKHNMLGGcPK	AEISMLEGAILDIR-ERAEISmLEGAILDIR-FKLGLDFPNLPYYIDGDVK-IKGLVQPTR-LLLEYLGEAYEER-LTQSMAILR-VDFLNQLPGMLK-WPLQGWSATFGGGDAPPK-YIADKHNMLGGcPK	AEISmLEGAILDIR-LGLDFPNLPYYIDGDVK-LLLEYLGEAYEER-LTQSMAILR-VDFLNQLPGMLK-WPLQGWSATFGGGDAPPK	AEISmLEGAILDIR-HNMLGGcPK-LGLDFPNLPYYIDGDVK-LLLEYLGEAYEER-LTQSMAILR-VDFLNQLPGMLK-WPLQGWSATFGGGDAPPK	AEISmLEGAILDIR-LGLDFPNLPYYIDGDVK-LLLEYLGEAYEER-LTQSMAILR-VDFLNQLPGMLK	AEISMLEGAILDIR-LLLEYLGEAYEER-LSHNTYLNGDK-WPLQGWSATFGGGDAPPK	3	3	2	3	1	2	1	0	sp|P63165ups|SUMO1_HUMAN_UPS-sp|P63165ups|SUMO1_HUMAN_UPS,sp|P15964|GST26_SCHMA	sp|P63165ups|SUMO1_HUMAN_UPS-sp|P63165ups|SUMO1_HUMAN_UPS,sp|P15964|GST26_SCHMA	sp|P15964|GST26_SCHMA,sp|P63165ups|SUMO1_HUMAN_UPS-sp|P63165ups|SUMO1_HUMAN_UPS	sp|P63165ups|SUMO1_HUMAN_UPS-sp|P63165ups|SUMO1_HUMAN_UPS,sp|P15964|GST26_SCHMA	sp|P63165ups|SUMO1_HUMAN_UPS,sp|P15964|GST26_SCHMA	sp|P63165ups|SUMO1_HUMAN_UPS-sp|P15964|GST26_SCHMA,sp|P63165ups|SUMO1_HUMAN_UPS	sp|P15964|GST26_SCHMA,sp|P63165ups|SUMO1_HUMAN_UPS	0	60	49	14	16	14	13	11
Glutathione S-transferase class-mu 26 kDa isozyme OS=Schistosoma mansoni (Blood fluke) PE=2 SV=1	sp|P15964|GST26_SCHMA	25402.9	9	6	5	6	3	2	3	1	0.44	0.289	0.252	0.335	0.188	0.106	0.188	0.0642	AEISMLEGAVLDIR-cIEDLPQIKNYLNSSR-ERAEISMLEGAVLDIR-HNMLGAcPK-LLLEHLEETYEER-LTQSMAIIR-NEIDAWSNDKFK-WPLQGWDATFGGGDTPPK-YIKWPLQGWDATFGGGDTPPK	AEISMLEGAVLDIR-ERAEISMLEGAVLDIR-IAYNKEYETLK-LLLEHLEETYEER-LTQSmAIIR-YIADKHNMLGAcPK	AEISMLEGAVLDIR-ERAEISmLEGAVLDIR-LGLEFPNLPYYIDGDFK-LLLEHLEETYEER-LTQSMAIIR	AEISMLEGAVLDIR-ERAEISmLEGAVLDIR-LGLEFPNLPYYIDGDFK-LLLEHLEETYEER-LTQSMAIIR-WPLQGWDATFGGGDTPPK	AEISmLEGAVLDIR-LTQSMAIIR-WPLQGWDATFGGGDTPPK	AEISmLEGAVLDIR-LTQSMAIIR	AEISmLEGAVLDIR-LTQSMAIIR-WPLQGWDATFGGGDTPPK	AEISmLEGAVLDIR	3	3	3	3	2	2	2	1	sp|P63165ups|SUMO1_HUMAN_UPS-sp|P63165ups|SUMO1_HUMAN_UPS,sp|P35661|GST27_SCHMA	sp|P63165ups|SUMO1_HUMAN_UPS-sp|P63165ups|SUMO1_HUMAN_UPS,sp|P35661|GST27_SCHMA	sp|P63165ups|SUMO1_HUMAN_UPS-sp|P63165ups|SUMO1_HUMAN_UPS,sp|P35661|GST27_SCHMA	sp|P63165ups|SUMO1_HUMAN_UPS-sp|P63165ups|SUMO1_HUMAN_UPS,sp|P35661|GST27_SCHMA	sp|P63165ups|SUMO1_HUMAN_UPS-sp|P35661|GST27_SCHMA,sp|P63165ups|SUMO1_HUMAN_UPS	sp|P63165ups|SUMO1_HUMAN_UPS-sp|P35661|GST27_SCHMA,sp|P63165ups|SUMO1_HUMAN_UPS	sp|P63165ups|SUMO1_HUMAN_UPS-sp|P63165ups|SUMO1_HUMAN_UPS,sp|P35661|GST27_SCHMA	sp|P63165ups|SUMO1_HUMAN_UPS	30	25	10	13	6	6	8
Glutathione S-transferase class-mu 28 kDa isozyme OS=Schistosoma mansoni (Blood fluke) GN=GST28 PE=1 SV=1	sp|P09792|GST28_SCHMA	23820.2	15	13	10	10	10	5	5	4	0.649	0.63	0.55	0.531	0.502	0.284	0.284	0.242	EILNGKVPVLLNMIcESLK-ENLLASSPR-HHMMGETDEEYYSVEK-KHHMMGETDEEYYSVEK-LAVGDKVTLADLVLIAVIDHVTDLDK-LIGQAEDVEHEYHK-MTLVAAGVDYEDER-MTLVAAGVDYEDERISFQDWPK-VPVLLNMIcESLK-VPVLLNMIcESLKGSTGK-VTDDHGHVK-VTDDHGHVKWMLESLAIAR-VTLADLVLIAVIDHVTDLDK-VTLADLVLIAVIDHVTDLDKGFLTGK-WmLESLAIAR	EILNGKVPVLLNMIcESLK-HHMMGETDEEYYSVEK-HRENLLASSPR-KHHMMGETDEEYYSVEK-LAVGDKVTLADLVLIAVIDHVTDLDK-LIGQAEDVEHEYHK-MTLVAAGVDYEDER-mTLVAAGVDYEDERISFQDWPK-VPVLLNMIcESLK-VPVLLNMIcESLKGSTGK-VTDDHGHVK-VTLADLVLIAVIDHVTDLDK-WMLESLAIAR	aGEHIKVIYFDGR-ENLLASSPR-LAVGDKVTLADLVLIAVIDHVTDLDK-LIGQAEDVEHEYHK-MTLVAAGVDYEDER-MTLVAAGVDYEDERISFQDWPK-VPVLLNMIcESLK-VTDDHGHVK-VTLADLVLIAVIDHVTDLDK-WmLESLAIAR	EILNGKVPVLLNMIcESLK-ENLLASSPR-LAVGDKVTLADLVLIAVIDHVTDLDK-LIGQAEDVEHEYHK-mTLVAAGVDYEDER-TLMKPQEEKEK-VPVLLNMIcESLK-VTDDHGHVK-VTLADLVLIAVIDHVTDLDK-WmLESLAIAR	ENLLASSPR-LAVGDKVTLADLVLIAVIDHVTDLDK-LIGQAEDVEHEYHK-mTLVAAGVDYEDER-TLMKPQEEK-TLMKPQEEKEK-VPVLLNMIcESLK-VTDDHGHVK-VTLADLVLIAVIDHVTDLDK-WmLESLAIAR	ENLLASSPR-LIGQAEDVEHEYHK-mTLVAAGVDYEDER-VPVLLNMIcESLK-WMLESLAIAR	ENLLASSPR-LIGQAEDVEHEYHK-MTLVAAGVDYEDER-VPVLLNmIcESLK-WMLESLAIAR	LIGQAEDVEHEYHK-mTLVAAGVDYEDER-VPVLLNmIcESLK-WMLESLAIAR	0	0	0	0	0	0	0	0	0	0	0	0	0	0	0	0	71	54	31	29	35	16	8
Glutathione S-transferase omega OS=Schistosoma mansoni (Blood fluke) PE=2 SV=1	tr|Q86LC0|Q86LC0_SCHMA	27561.7	8	11	6	7	5	4	3	3	0.419	0.469	0.307	0.373	0.241	0.203	0.162	0.162	GPYFTGPDVSLADLILFPHLHR-IHAQYAASVLAGQSNPDIE-KPEEINELGVNDELRK-LPESDVIIR-LTEFLDTMR-LYGSETLLSR-QPFVANVTVPYR-YIDKLYGSETLLSR	GPYFTGPDVSLADLILFPHLHR-IHAQYAASVLAGQSNPDIE-KPEEINELGVNDELRK-KQPFVANVTVPYR-LPESDVIIR-LTEFLDTMR-LYGSETLLSR-QPFVANVTVPYR-VPLLLLPNGEK-VPLLLLPNGEKLPESDVIIR-YIDKLYGSETLLSR	GPYFTGPDVSLADLILFPHLHR-IHAQYAASVLAGQSNPDIE-KQPFVANVTVPYR-LTEFLDTMR-QPFVANVTVPYR-VPLLLLPNGEK	GPYFTGPDVSLADLILFPHLHR-IHAQYAASVLAGQSNPDIE-KPEEINELGVNDELRK-KQPFVANVTVPYR-LTEFLDTMR-QPFVANVTVPYR-VPLLLLPNGEK	GPYFTGPDVSLADLILFPHLHR-KQPFVANVTVPYR-LTEFLDTMR-QPFVANVTVPYR-YIDKLYGSETLLSR	IHAQYAASVLAGQSNPDIE-LPESDVIIR-LTEFLDTMR-QPFVANVTVPYR	IHAQYAASVLAGQSNPDIE-LTEFLDTMR-VPLLLLPNGEK	IHAQYAASVLAGQSNPDIE-LTEFLDTMR-VPLLLLPNGEK	8	11	6	7	5	4	3	3	tr|G4M1D9|G4M1D9_SCHMA	tr|G4M1D9|G4M1D9_SCHMA	tr|G4M1D9|G4M1D9_SCHMA	tr|G4M1D9|G4M1D9_SCHMA	tr|G4M1D9|G4M1D9_SCHMA	tr|G4M1D9|G4M1D9_SCHMA	tr|G4M1D9|G4M1D9_SCHMA	tr|G4M1D9|G4M1D9_SCHMA	10	13	7	9	6	4	3
Glutathione-s-transferase omega,putative OS=Schistosoma mansoni (Blood fluke) GN=Smp_152710.1 PE=4 SV=1	tr|G4M1D9|G4M1D9_SCHMA	20580.8	8	11	6	7	5	4	3	3	0.552	0.617	0.404	0.492	0.317	0.268	0.213	0.213	GPYFTGPDVSLADLILFPHLHR-IHAQYAASVLAGQSNPDIE-KPEEINELGVNDELRK-LPESDVIIR-LTEFLDTMR-LYGSETLLSR-QPFVANVTVPYR-YIDKLYGSETLLSR	GPYFTGPDVSLADLILFPHLHR-IHAQYAASVLAGQSNPDIE-KPEEINELGVNDELRK-KQPFVANVTVPYR-LPESDVIIR-LTEFLDTMR-LYGSETLLSR-QPFVANVTVPYR-VPLLLLPNGEK-VPLLLLPNGEKLPESDVIIR-YIDKLYGSETLLSR	GPYFTGPDVSLADLILFPHLHR-IHAQYAASVLAGQSNPDIE-KQPFVANVTVPYR-LTEFLDTMR-QPFVANVTVPYR-VPLLLLPNGEK	GPYFTGPDVSLADLILFPHLHR-IHAQYAASVLAGQSNPDIE-KPEEINELGVNDELRK-KQPFVANVTVPYR-LTEFLDTMR-QPFVANVTVPYR-VPLLLLPNGEK	GPYFTGPDVSLADLILFPHLHR-KQPFVANVTVPYR-LTEFLDTMR-QPFVANVTVPYR-YIDKLYGSETLLSR	IHAQYAASVLAGQSNPDIE-LPESDVIIR-LTEFLDTMR-QPFVANVTVPYR	IHAQYAASVLAGQSNPDIE-LTEFLDTMR-VPLLLLPNGEK	IHAQYAASVLAGQSNPDIE-LTEFLDTMR-VPLLLLPNGEK	8	11	6	7	5	4	3	3	tr|Q86LC0|Q86LC0_SCHMA	tr|Q86LC0|Q86LC0_SCHMA	tr|Q86LC0|Q86LC0_SCHMA	tr|Q86LC0|Q86LC0_SCHMA	tr|Q86LC0|Q86LC0_SCHMA	tr|Q86LC0|Q86LC0_SCHMA	tr|Q86LC0|Q86LC0_SCHMA	tr|Q86LC0|Q86LC0_SCHMA	10	13	7	9	6	4	3
Glyceraldehyde-3-phosphate dehydrogenase OS=Schistosoma mansoni (Blood fluke) GN=Smp_056970.2 PE=3 SV=1	tr|G4V5I4|G4V5I4_SCHMA	35240.5	14	17	13	13	12	12	11	12	0.661	0.719	0.624	0.621	0.621	0.624	0.505	0.55	AGISLNNNFVK-DGAEYVVESTGVFTTIDK-DPANIPWDKDGAEYVVESTGVFTTIDK-DSTHGTFPGEVSTENGK-GAmQNIIPASTGAAK-GASYEEIKAAVK-GILEYTEDEVVSSDFVGSTSSSIFDAK-KVIISAPSADAPMFVVGVNENSYEK-NTVDVVSVNDPFIDLEYmVYmIK-NTVDVVSVNDPFIDLEYMVYMIKR-SMSVVSNAScTTNcLAPLAK-VIHDKFEIVEGLMTTVHSFTATQK-VIISAPSADAPMFVVGVNENSYEK-VPTPDVSVVDLTcR	AGISLNNNFVK-DGAEYVVESTGVFTTIDK-DGAEYVVESTGVFTTIDKAQAHIK-DPANIPWDK-DPANIPWDKDGAEYVVESTGVFTTIDK-DSTHGTFPGEVSTENGK-FEIVEGLMTTVHSFTATQK-GAmQNIIPASTGAAK-GILEYTEDEVVSSDFVGSTSSSIFDAK-KVIISAPSADAPMFVVGVNENSYEK-NTVDVVSVNDPFIDLEYmVYmIK-SmSVVSNAScTTNcLAPLAK-VIHDKFEIVEGLMTTVHSFTATQK-VIISAPSADAPMFVVGVNENSYEK-VIPALNGKLTGMAFR-VPTPDVSVVDLTcR-VVDGPSSKLWR	AGISLNNNFVK-DGAEYVVESTGVFTTIDK-DPANIPWDKDGAEYVVESTGVFTTIDK-DSTHGTFPGEVSTENGK-GAmQNIIPASTGAAK-GILEYTEDEVVSSDFVGSTSSSIFDAK-KVIISAPSADAPmFVVGVNENSYEK-NTVDVVSVNDPFIDLEYMVYMIK-NTVDVVSVNDPFIDLEYMVYMIKR-SMSVVSNAScTTNcLAPLAK-VIHDKFEIVEGLmTTVHSFTATQK-VIISAPSADAPMFVVGVNENSYEK-VPTPDVSVVDLTcR	AGISLNNNFVK-DGAEYVVESTGVFTTIDK-DPANIPWDKDGAEYVVESTGVFTTIDK-DSTHGTFPGEVSTENGK-FEIVEGLmTTVHSFTATQK-GAmQNIIPASTGAAK-GILEYTEDEVVSSDFVGSTSSSIFDAK-KVIISAPSADAPMFVVGVNENSYEK-NTVDVVSVNDPFIDLEYMVYmIK-SMSVVSNAScTTNcLAPLAK-VIHDKFEIVEGLMTTVHSFTATQK-VIISAPSADAPMFVVGVNENSYEK-VPTPDVSVVDLTcR	AGISLNNNFVK-DGAEYVVESTGVFTTIDK-DPANIPWDKDGAEYVVESTGVFTTIDK-DSTHGTFPGEVSTENGK-GAmQNIIPASTGAAK-GILEYTEDEVVSSDFVGSTSSSIFDAK-KVIISAPSADAPMFVVGVNENSYEK-NTVDVVSVNDPFIDLEYMVYMIK-SMSVVSNAScTTNcLAPLAK-VIHDKFEIVEGLMTTVHSFTATQK-VIISAPSADAPMFVVGVNENSYEK-VPTPDVSVVDLTcR	AAVKAAASGPLK-DGAEYVVESTGVFTTIDK-DPANIPWDKDGAEYVVESTGVFTTIDK-DSTHGTFPGEVSTENGK-GAMQNIIPASTGAAK-GILEYTEDEVVSSDFVGSTSSSIFDAK-KVIISAPSADAPMFVVGVNENSYEK-NTVDVVSVNDPFIDLEYmVYmIK-SmSVVSNAScTTNcLAPLAK-VIHDKFEIVEGLmTTVHSFTATQK-VIISAPSADAPmFVVGVNENSYEK-VPTPDVSVVDLTcR	AAVKAAASGPLK-AGISLNNNFVK-DGAEYVVESTGVFTTIDK-DPANIPWDKDGAEYVVESTGVFTTIDK-DSTHGTFPGEVSTENGK-GAMQNIIPASTGAAK-KVIISAPSADAPmFVVGVNENSYEK-SMSVVSNAScTTNcLAPLAK-VIHDKFEIVEGLmTTVHSFTATQK-VIISAPSADAPmFVVGVNENSYEK-VPTPDVSVVDLTcR	AGISLNNNFVK-DGAEYVVESTGVFTTIDK-DPANIPWDKDGAEYVVESTGVFTTIDK-DSTHGTFPGEVSTENGK-GAmQNIIPASTGAAK-GILEYTEDEVVSSDFVGSTSSSIFDAK-KVIISAPSADAPmFVVGVNENSYEK-NTVDVVSVNDPFIDLEYMVYmIK-RDSTHGTFPGEVSTENGK-SmSVVSNAScTTNcLAPLAK-VIISAPSADAPmFVVGVNENSYEK-VPTPDVSVVDLTcR	12	16	11	12	11	11	11	11	tr|G4V5I1|G4V5I1_SCHMA	tr|G4V5I1|G4V5I1_SCHMA	tr|G4V5I1|G4V5I1_SCHMA	tr|G4V5I1|G4V5I1_SCHMA	tr|G4V5I1|G4V5I1_SCHMA	tr|G4V5I1|G4V5I1_SCHMA	tr|G4V5I1|G4V5I1_SCHMA	tr|G4V5I1|G4V5I1_SCHMA	75	77	84	59	83	42	39
Glyceraldehyde-3-phosphate dehydrogenase OS=Schistosoma mansoni (Blood fluke) GN=Smp_056970.3 PE=3 SV=1	tr|G4V5I1|G4V5I1_SCHMA	31742.8	14	19	14	15	14	13	13	13	0.73	0.811	0.703	0.703	0.703	0.693	0.639	0.611	AGISLNNNFVK-DGAEYVVESTGVFTTIDK-DPANIPWDKDGAEYVVESTGVFTTIDK-DSTHGTFPGEVSTENGK-GAmQNIIPASTGAAK-GASYEEIKAAVK-GILEYTEDEVVSSDFVGSTSSSIFDAK-KVIISAPSADAPMFVVGVNENSYEK-LVSWYDNEFGYScR-SMSVVSNAScTTNcLAPLAK-VIHDKFEIVEGLMTTVHSFTATQK-VIISAPSADAPMFVVGVNENSYEK-VPTPDVSVVDLTcR-VVDLITHMHK	AGISLNNNFVK-DGAEYVVESTGVFTTIDK-DGAEYVVESTGVFTTIDKAQAHIK-DPANIPWDK-DPANIPWDKDGAEYVVESTGVFTTIDK-DSTHGTFPGEVSTENGK-FEIVEGLMTTVHSFTATQK-GAmQNIIPASTGAAK-GILEYTEDEVVSSDFVGSTSSSIFDAK-KVIISAPSADAPMFVVGVNENSYEK-LVSWYDNEFGYScR-SmSVVSNAScTTNcLAPLAK-VIHDKFEIVEGLMTTVHSFTATQK-VIISAPSADAPMFVVGVNENSYEK-VIPALNGKLTGMAFR-VPTPDVSVVDLTcR-VVDGPSSKLWR-VVDLITHMHK-VVDLITHmHKVDHA	AGISLNNNFVK-DGAEYVVESTGVFTTIDK-DPANIPWDKDGAEYVVESTGVFTTIDK-DSTHGTFPGEVSTENGK-GAmQNIIPASTGAAK-GILEYTEDEVVSSDFVGSTSSSIFDAK-KVIISAPSADAPmFVVGVNENSYEK-LVSWYDNEFGYScR-SMSVVSNAScTTNcLAPLAK-VIHDKFEIVEGLmTTVHSFTATQK-VIISAPSADAPMFVVGVNENSYEK-VPTPDVSVVDLTcR-VVDLITHmHK-VVDLITHMHKVDHA	AGISLNNNFVK-DGAEYVVESTGVFTTIDK-DPANIPWDKDGAEYVVESTGVFTTIDK-DSTHGTFPGEVSTENGK-FEIVEGLmTTVHSFTATQK-GAmQNIIPASTGAAK-GILEYTEDEVVSSDFVGSTSSSIFDAK-KVIISAPSADAPMFVVGVNENSYEK-LVSWYDNEFGYScR-SMSVVSNAScTTNcLAPLAK-VIHDKFEIVEGLMTTVHSFTATQK-VIISAPSADAPMFVVGVNENSYEK-VPTPDVSVVDLTcR-VVDLITHmHK-VVDLITHMHKVDHA	AGISLNNNFVK-DGAEYVVESTGVFTTIDK-DPANIPWDKDGAEYVVESTGVFTTIDK-DSTHGTFPGEVSTENGK-GAmQNIIPASTGAAK-GILEYTEDEVVSSDFVGSTSSSIFDAK-KVIISAPSADAPMFVVGVNENSYEK-LVSWYDNEFGYScR-SMSVVSNAScTTNcLAPLAK-VIHDKFEIVEGLMTTVHSFTATQK-VIISAPSADAPMFVVGVNENSYEK-VPTPDVSVVDLTcR-VVDLITHmHK-VVDLITHMHKVDHA	AAVKAAASGPLK-DGAEYVVESTGVFTTIDK-DPANIPWDKDGAEYVVESTGVFTTIDK-DSTHGTFPGEVSTENGK-GAMQNIIPASTGAAK-GILEYTEDEVVSSDFVGSTSSSIFDAK-KVIISAPSADAPMFVVGVNENSYEK-LVSWYDNEFGYScR-SmSVVSNAScTTNcLAPLAK-VIHDKFEIVEGLmTTVHSFTATQK-VIISAPSADAPmFVVGVNENSYEK-VPTPDVSVVDLTcR-VVDLITHMHK	AAVKAAASGPLK-AGISLNNNFVK-DGAEYVVESTGVFTTIDK-DPANIPWDKDGAEYVVESTGVFTTIDK-DSTHGTFPGEVSTENGK-GAMQNIIPASTGAAK-KVIISAPSADAPmFVVGVNENSYEK-LVSWYDNEFGYScR-SMSVVSNAScTTNcLAPLAK-VIHDKFEIVEGLmTTVHSFTATQK-VIISAPSADAPmFVVGVNENSYEK-VPTPDVSVVDLTcR-VVDLITHMHK	AGISLNNNFVK-DGAEYVVESTGVFTTIDK-DPANIPWDKDGAEYVVESTGVFTTIDK-DSTHGTFPGEVSTENGK-GAmQNIIPASTGAAK-GILEYTEDEVVSSDFVGSTSSSIFDAK-KVIISAPSADAPmFVVGVNENSYEK-LVSWYDNEFGYScR-RDSTHGTFPGEVSTENGK-SmSVVSNAScTTNcLAPLAK-VIISAPSADAPmFVVGVNENSYEK-VPTPDVSVVDLTcR-VVDLITHMHK	12	16	11	12	11	11	11	11	tr|G4V5I4|G4V5I4_SCHMA	tr|G4V5I4|G4V5I4_SCHMA	tr|G4V5I4|G4V5I4_SCHMA	tr|G4V5I4|G4V5I4_SCHMA	tr|G4V5I4|G4V5I4_SCHMA	tr|G4V5I4|G4V5I4_SCHMA	tr|G4V5I4|G4V5I4_SCHMA	tr|G4V5I4|G4V5I4_SCHMA	77	86	89	65	92	45	46
Glycerol-3-phosphate dehydrogenase [NAD(+)] OS=Schistosoma mansoni (Blood fluke) GN=Smp_030500.2 PE=3 SV=1	tr|C4Q5J9|C4Q5J9_SCHMA	28361.7	5	10	3	7	4	1	2	4	0.273	0.523	0.199	0.309	0.246	0.0469	0.0898	0.188	DADVLIIVMPHQFLNR-IVVIKDEVATELcGALK-LPENVVADPDVK-SFIYQFFADR-VSVIGSGNWGSTIAK	DADVLIIVMPHQFLNR-IVVIKDEVATELcGALK-KFPEYVPEVR-KLFQTDYFR-KLTEIINTSHENVK-LPENVVADPDVK-MWVFEELVNGR-NIVAVAAGVIEGLGYGDNTK-SFIYQFFADR-VSVIGSGNWGSTIAK	DADVLIIVMPHQFLNR-NIVAVAAGVIEGLGYGDNTK-VSVIGSGNWGSTIAK	DADVLIIVMPHQFLNR-GLALSDDHGIK-KLTEIINTSHENVK-LPENVVADPDVK-LTEIINTSHENVK-MWVFEELVNGR-VSVIGSGNWGSTIAK	DADVLIIVMPHQFLNR-LPENVVADPDVK-NIVAVAAGVIEGLGYGDNTK-VSVIGSGNWGSTIAK	LPENVVADPDVK	GLALSDDHGIK-LPENVVADPDVK	GLALSDDHGIK-LPENVVADPDVK-SFIYQFFADR-VSVIGSGNWGSTIAK	5	7	3	4	4	1	2	4	tr|Q5QEI6|Q5QEI6_SCHMA	tr|Q5QEI6|Q5QEI6_SCHMA	tr|Q5QEI6|Q5QEI6_SCHMA	tr|Q5QEI6|Q5QEI6_SCHMA	tr|Q5QEI6|Q5QEI6_SCHMA	tr|Q5QEI6|Q5QEI6_SCHMA	tr|Q5QEI6|Q5QEI6_SCHMA	tr|Q5QEI6|Q5QEI6_SCHMA	5	14	3	8	6	1	2
Glycerol-3-phosphate dehydrogenase [NAD(+)] OS=Schistosoma mansoni (Blood fluke) PE=2 SV=1	tr|Q5QEI6|Q5QEI6_SCHMA	38439.3	8	10	5	5	5	1	2	5	0.38	0.463	0.257	0.214	0.24	0.0343	0.0657	0.189	DADVLIIVMPHQFLNR-HPQEGTFLEScGVADLITTcYGGR-IVVIKDEVATELcGALK-LHGQSAQGPLTAAEVYAMLER-LPENVVADPDVK-QMGIALATTNEPLAQLEK-SFIYQFFADR-VSVIGSGNWGSTIAK	DADVLIIVMPHQFLNR-HPQEGTFLEScGVADLITTcYGGR-IVVIKDEVATELcGALK-KLFQTDYFR-LHGQSAQGPLTAAEVYAmLER-LPENVVADPDVK-NIVAVAAGVIEGLGYGDNTK-QMGIALATTNEPLAQLEK-SFIYQFFADR-VSVIGSGNWGSTIAK	DADVLIIVMPHQFLNR-LHGQSAQGPLTAAEVYAMLER-NIVAVAAGVIEGLGYGDNTK-QMGIALATTNEPLAQLEK-VSVIGSGNWGSTIAK	DADVLIIVMPHQFLNR-GLALSDDHGIK-LHGQSAQGPLTAAEVYAMLER-LPENVVADPDVK-VSVIGSGNWGSTIAK	DADVLIIVMPHQFLNR-LHGQSAQGPLTAAEVYAMLER-LPENVVADPDVK-NIVAVAAGVIEGLGYGDNTK-VSVIGSGNWGSTIAK	LPENVVADPDVK	GLALSDDHGIK-LPENVVADPDVK	GLALSDDHGIK-LPENVVADPDVK-QMGIALATTNEPLAQLEK-SFIYQFFADR-VSVIGSGNWGSTIAK	5	7	3	4	4	1	2	4	tr|C4Q5J9|C4Q5J9_SCHMA	tr|C4Q5J9|C4Q5J9_SCHMA	tr|C4Q5J9|C4Q5J9_SCHMA	tr|C4Q5J9|C4Q5J9_SCHMA	tr|C4Q5J9|C4Q5J9_SCHMA	tr|C4Q5J9|C4Q5J9_SCHMA	tr|C4Q5J9|C4Q5J9_SCHMA	tr|C4Q5J9|C4Q5J9_SCHMA	8	15	5	5	7	1	2
Glycine amidinotransferase OS=Schistosoma mansoni (Blood fluke) GN=Smp_144220 PE=4 SV=1	tr|G4VB55|G4VB55_SCHMA	44484.6	4	8	4	4	5	4	4	4	0.174	0.26	0.148	0.151	0.206	0.151	0.138	0.154	AGWQIVNAPYPLMK-LIRDEPINVGLSDEHNPDYGK-LLDIETQGFYAAMPR-YANSIGGGFHcWTcDIR	AGWQIVNAPYPLMK-DEPINVGLSDEHNPDYGK-HNFYIQNGGK-LIRDEPINVGLSDEHNPDYGK-LLDIETQGFYAAMPR-SMGIKPINVK-SQVTNLSGIEWVR-YANSIGGGFHcWTcDIR	AGWQIVNAPYPLMK-LLDIETQGFYAAMPR-SQVTNLSGIEWVR-VVVESEETGIQEMYK	AGWQIVNAPYPLMK-LLDIETQGFYAAMPR-SQVTNLSGIEWVR-VTTESEPcFDAADFIR	AGWQIVNAPYPLMK-LIRDEPINVGLSDEHNPDYGK-LLDIETQGFYAAMPR-SQVTNLSGIEWVR-VTTESEPcFDAADFIR	AGWQIVNAPYPLMK-SQVTNLSGIEWVR-VTTESEPcFDAADFIR-VVVESEETGIQEmYK	LESYFDWSK-LLDIETQGFYAAMPR-SQVTNLSGIEWVR-VTTESEPcFDAADFIR	LLDIETQGFYAAMPR-SQVTNLSGIEWVR-VTTESEPcFDAADFIR-VVVESEETGIQEmYK	0	0	0	0	0	0	0	0	0	0	0	0	0	0	0	0	5	10	4	6	9	4	4
Glycogen synthase OS=Schistosoma mansoni (Blood fluke) GN=Smp_018260 PE=4 SV=1	tr|G4VGQ5|G4VGQ5_SCHMA	80690	13								0.239								AASAVEELGDR-DSLISDDLIQSINPEVYQR-ETVNSIQcEMGHR-FQScEDSVQQLTK-GADIFIEALAR-GRIPQGSDLLTQGDVFR-HLPVATVFTTHATLLGR-IPQGSDLLTQGDVFR-SYGIYIVDR-TEVDVTEPTNEALKR-VGGIYTVIR-YLcASSVDLYNHLSDFDLDKEAGDR-YLVEFSQYSR								0								0								13
Glycylpeptide N-tetradecanoyltransferase OS=Schistosoma mansoni (Blood fluke) GN=Smp_121420 PE=3 SV=1	tr|G4LUK0|G4LUK0_SCHMA	53055.5		1	1	1						0.0371	0.0306	0.0306						LVGFIAAIPcHLQIYDK	FDVFNALDLMENGK	FDVFNALDLMENGK						0	0	0						0	0	0						1	1	1
Glyoxalase I (Lactoylglutathione lyase) OS=Schistosoma mansoni (Blood fluke) GN=Smp_001410.1 PE=4 SV=1	tr|G4VDP7|G4VDP7_SCHMA	32667.6	3	5	4	3	3	2		2	0.187	0.187	0.167	0.129	0.116	0.112		0.112	IAFAcPSSQLPILQK-QLSQVDPQADNLLQSAIASDKSDEWFNK-TmDSQNETILTR	LISIQKPIDHASAFGR-MVALATSNLK-MVALATSNLKR-QLSQVDPQADNLLQSAIASDK-QLSQVDPQADNLLQSAIASDKSDEWFNK	IAFAcPSSQLPILQK-IIGGLWPITLK-MVALATSNLKR-TMDSQNETILTR	IAFAcPSSQLPILQK-MVALATSNLKR-TmDSQNETILTR	IIGGLWPITLK-MVALATSNLKR-TmDSQNETILTR	QLSQVDPQADNLLQSAIASDK-TmDSQNETILTR		QLSQVDPQADNLLQSAIASDK-TmDSQNETILTR	0	0	0	0	0	0		0	0	0	0	0	0	0		0	4	5	4	5	6	2
GMP synthetase (Glutamine-hydrolysing) OS=Schistosoma mansoni (Blood fluke) GN=Smp_063830 PE=4 SV=1	tr|G4M0Y0|G4M0Y0_SCHMA	81372.5	6	1	1	1	2		1		0.106	0.0135	0.0135	0.0135	0.0298		0.0135		IAILDAGAQYGK-QLGLPEAIVNR-SLAAYVLPIR-STLDSMAYFQSTDTSNTKR-VFGGQVMEGDTR-VVEPLSDFHKDEVR	SLAAYVLPIR	SLAAYVLPIR	SLAAYVLPIR	IAILDAGAQYGK-SLAAYVLPIR		SLAAYVLPIR		0	0	0	0	0		0		0	0	0	0	0		0		10	2	1	1	2		1
GrpE protein homolog OS=Schistosoma mansoni (Blood fluke) GN=Smp_062790 PE=3 SV=1	tr|G4VA96|G4VA96_SCHMA	25042.8	2	1	1	1	1				0.104	0.0631	0.0631	0.0631	0.0631				ALAESENMR-DLLEVADILTSATK	DLLEVADILTSATK	DLLEVADILTSATK	DLLEVADILTSATK	DLLEVADILTSATK				0	0	0	0	0				0	0	0	0	0				2	1	1	1	1
Guanine nucleotide-binding protein G(s) subunit alpha OS=Schistosoma mansoni (Blood fluke) PE=2 SV=1	sp|P30669|GNAS_SCHMA,tr|C4QDC7|C4QDC7_SCHMA	44047.2	2	3	3	1	1				0.0554	0.0818	0.0818	0.029	0.0633				LLLLGAGESGK-VLTSGIFETK	LLLLGAGESGK-NISVILFLNK-VLTSGIFETK	LLLLGAGESGK-NISVILFLNK-VLTSGIFETK	LLLLGAGESGK	SKIEVYFPHYATYQAPADTLAEYR				1	1	1	1	0				tr|Q8IT62|Q8IT62_SCHMA	tr|Q8IT62|Q8IT62_SCHMA,tr|G4VHF0|G4VHF0_SCHMA,tr|G4VHE9|G4VHE9_SCHMA	tr|Q8IT62|Q8IT62_SCHMA	tr|Q8IT62|Q8IT62_SCHMA,tr|G4VHE9|G4VHE9_SCHMA	0				2	4	3	1	1
Gynecophoral canal protein OS=Schistosoma mansoni (Blood fluke) PE=2 SV=1	tr|Q26557|Q26557_SCHMA	79408.1	7	3	2	1	6	5	13	6	0.128	0.0596	0.0465	0.0262	0.128	0.0872	0.205	0.125	ATEFLNLLAEcDIK-DFTNSAEHIVPGR-LNNIGNFASHTQGHR-SSILNLLESNPETQAFAK-TPDKPYTIFAPSTR-YAIVLPQDSSMK-YKDFTNSAEHIVPGR	SSILNLLESNPETQAFAK-TGLQLNTLDPK-YAIVLPQDSSMK	SSILNLLESNPETQAFAK-TPDKPYTIFAPSTR	SSILNLLESNPETQAFAK	ATEFLNLLAEcDIK-LNNIGNFASHTQGHR-SSILNLLESNPETQAFAK-TPDKPYTIFAPSTR-YAIVLPQDSSMK-YKDFTNSAEHIVPGR	DFTNSAEHIVPGR-LNNIGNFASHTQGHR-SSILNLLESNPETQAFAK-YAIVLPQDSSMK-YKDFTNSAEHIVPGR	ATEFLNLLAEcDIK-ccAGYDKIEK-DFTNSAEHIVPGR-LEFLcETDTNGK-LNNIGNFASHTQGHR-NLYLVTTDNGWK-NLYLVTTDNGWKDPR-NRPDTTIAK-QKYSSEQLQR-SSILNLLESNPETQAFAK-TGLQLNTLDPK-YAIVLPQDSSMK-YKDFTNSAEHIVPGR	ATEFLNLLAEcDIK-DFTNSAEHIVPGR-LNNIGNFASHTQGHR-SSILNLLESNPETQAFAK-TPDKPYTIFAPSTR-YAIVLPQDSSMK	7	3	2	1	6	5	10	6	tr|G4VG71|G4VG71_SCHMA	tr|G4VG71|G4VG71_SCHMA	tr|G4VG71|G4VG71_SCHMA	tr|G4VG71|G4VG71_SCHMA	tr|G4VG71|G4VG71_SCHMA	tr|G4VG71|G4VG71_SCHMA	tr|G4VG71|G4VG71_SCHMA	tr|G4VG71|G4VG71_SCHMA	10	3	4	2	7	7	18
Hcnp homolog, putative OS=Schistosoma mansoni (Blood fluke) GN=Smp_166250 PE=4 SV=1	tr|G4LY77|G4LY77_SCHMA	35687.1	1								0.0293								LEEQHGLAR								0								0								1
Heat shock 70 kDa protein homolog OS=Schistosoma mansoni (Blood fluke) PE=2 SV=2	sp|P08418|HSP70_SCHMA	69876.5	31	27	25	26	27	24	23	21	0.518	0.484	0.436	0.444	0.473	0.43	0.397	0.385	ARFEELNADLFR-cEDTISWLDVHQSAEK-DAGAIAGLNVLR-FDDPSVQSDMK-FDDPSVQSDMKHWPFEVTQVGGK-FEELNADLFR-FELSGIPPAPR-HWPFEVTQVGGK-IcVEYKGEK-IINEPTAAAIAYGLDK-IINEPTAAAIAYGLDKK-ITITNDKGR-KMFSAEEISSMVLTK-LLQDFFNGK-MDKSQIHDIVLVGGSTR-mFSAEEISSMVLTK-MKEVAESYLGR-NQVAmNPTNTVFDAK-NQVAMNPTNTVFDAKR-NSLESYVYTmK-PNAIGIDLGTTYScVGVFQHGK-QATKDAGAIAGLNVLR-QQVEGELKEK-QTQTFTTYSDNQPGVLIQVFEGER-RFDDPSVQSDMK-SQIHDIVLVGGSTR-STAGDTHLG…	ARFEELNADLFR-cEDTISWLDVHQSAEK-cEDTISWLDVHQSAEKHEYESK-DAGAIAGLNVLR-FDDPSVQSDmK-FEELNADLFR-IcVEYKGEK-IINEPTAAAIAYGLDK-IINEPTAAAIAYGLDKK-ITITNDKGR-KMFSAEEISSMVLTK-LLQDFFNGK-MDKSQIHDIVLVGGSTR-MFSAEEISSMVLTK-mKEVAESYLGR-NQVAmNPTNTVFDAK-NQVAmNPTNTVFDAKR-NSLESYVYTMK-PNAIGIDLGTTYScVGVFQHGK-QQVEGELKEK-QTQTFTTYSDNQPGVLIQVFEGER-SQIHDIVLVGGSTR-STAGDTHLGGEDFDNR-TTPSYVAFTDSER-TVSDAVITVPAYFNDSQR-VEIIANDQGNR-VYQ…	ARFEELNADLFR-cEDTISWLDVHQSAEK-DAGAIAGLNVLR-FDDPSVQSDMK-FEELNADLFR-IINEPTAAAIAYGLDK-IINEPTAAAIAYGLDKK-KMFSAEEISSMVLTK-LLQDFFNGK-LLQDFFNGKELNK-MDKSQIHDIVLVGGSTR-MFSAEEISSMVLTK-NQVAmNPTNTVFDAK-NQVAMNPTNTVFDAKR-NSLESYVYTmK-PNAIGIDLGTTYScVGVFQHGK-QQVEGELKEK-QTQTFTTYSDNQPGVLIQVFEGER-RFDDPSVQSDMK-SQIHDIVLVGGSTR-STAGDTHLGGEDFDNR-TTPSYVAFTDSER-TVSDAVITVPAYFNDSQR-VEIIANDQGNR-VYQAGGMPGGMHEASGAGGGSGK	ARFEELNADLFR-DAGAIAGLNVLR-FDDPSVQSDMK-FDDPSVQSDMKHWPFEVTQVGGK-FEELNADLFR-IINEPTAAAIAYGLDK-IINEPTAAAIAYGLDKK-KMFSAEEISSMVLTK-LLQDFFNGK-LLQDFFNGKELNK-mDKSQIHDIVLVGGSTR-mFSAEEISSMVLTK-MKEVAESYLGR-MVDHFVKEFQK-NQVAMNPTNTVFDAK-NQVAMNPTNTVFDAKR-NSLESYVYTmK-PNAIGIDLGTTYScVGVFQHGK-QQVEGELKEK-QTQTFTTYSDNQPGVLIQVFEGER-RFDDPSVQSDMK-SQIHDIVLVGGSTR-STAGDTHLGGEDFDNR-TVSDAVITVPAYFNDSQR-VEIIANDQGNR-VYQAGGMPGGMHEA…	ARFEELNADLFR-cEDTISWLDVHQSAEK-DAGAIAGLNVLR-FDDPSVQSDMK-FEELNADLFR-HWPFEVTQVGGK-IINEPTAAAIAYGLDK-IINEPTAAAIAYGLDKK-KMFSAEEISSMVLTK-LLQDFFNGK-LLQDFFNGKELNK-MDKSQIHDIVLVGGSTR-MFSAEEISSMVLTK-MKEVAESYLGR-NQVAmNPTNTVFDAK-NQVAMNPTNTVFDAKR-NSLESYVYTMK-PNAIGIDLGTTYScVGVFQHGK-QQVEGELKEK-QTQTFTTYSDNQPGVLIQVFEGER-RFDDPSVQSDMK-SQIHDIVLVGGSTR-STAGDTHLGGEDFDNR-TTPSYVAFTDSER-TVSDAVITVPAYFNDSQR-VEIIANDQGNR-VYQAGG…	ARFEELNADLFR-DAGAIAGLNVLR-EVAESYLGR-FDDPSVQSDMK-FEELNADLFR-IcVEYKGEK-IINEPTAAAIAYGLDK-IINEPTAAAIAYGLDKK-LLQDFFNGK-MFSAEEISSMVLTK-mKEVAESYLGR-NQVAmNPTNTVFDAK-NQVAmNPTNTVFDAKR-NSLESYVYTMK-PNAIGIDLGTTYScVGVFQHGK-QQVEGELKEK-QTQTFTTYSDNQPGVLIQVFEGER-RFDDPSVQSDMK-SQIHDIVLVGGSTR-STAGDTHLGGEDFDNR-TTPSYVAFTDSER-TVSDAVITVPAYFNDSQR-VEIIANDQGNR-VYQAGGMPGGMHEASGAGGGSGK	ARFEELNADLFR-DAGAIAGLNVLR-FDDPSVQSDMK-FEELNADLFR-HWPFEVTQVGGK-IINEPTAAAIAYGLDK-IINEPTAAAIAYGLDKK-ITITNDKGR-KMFSAEEISSMVLTK-LLQDFFNGK-mFSAEEISSMVLTK-mKEVAESYLGR-NQVAmNPTNTVFDAK-NQVAmNPTNTVFDAKR-NSLESYVYTMK-PNAIGIDLGTTYScVGVFQHGK-RFDDPSVQSDMK-SQIHDIVLVGGSTR-STAGDTHLGGEDFDNR-TTPSYVAFTDSER-TVSDAVITVPAYFNDSQR-VEIIANDQGNR-VYQAGGMPGGMHEASGAGGGSGK	ARFEELNADLFR-DAGAIAGLNVLR-EVAESYLGR-FDDPSVQSDmK-FEELNADLFR-IINEPTAAAIAYGLDK-IINEPTAAAIAYGLDKK-ITITNDKGR-LLQDFFNGK-MFSAEEISSMVLTK-MKEVAESYLGR-NQVAmNPTNTVFDAK-NQVAmNPTNTVFDAKR-NSLESYVYTMK-PNAIGIDLGTTYScVGVFQHGK-QTQTFTTYSDNQPGVLIQVFEGER-SQIHDIVLVGGSTR-STAGDTHLGGEDFDNR-TTPSYVAFTDSER-VEIIANDQGNR-VYQAGGMPGGMHEASGAGGGSGK	31	27	25	26	27	24	23	21	tr|G4V8L4|G4V8L4_SCHMA-tr|G4V8L4|G4V8L4_SCHMA,tr|G4V910|G4V910_SCHMA-tr|G4V8L4|G4V8L4_SCHMA,tr|G4V9M3|G4V9M3_SCHMA-tr|G4V8L4|G4V8L4_SCHMA,tr|Q9BHK5|Q9BHK5_SCHMA-tr|G4V8L4|G4V8L4_SCHMA,tr|Q9BHK5|Q9BHK5_SCHMA,tr|G4V9M3|G4V9M3_SCHMA	tr|G4V8L4|G4V8L4_SCHMA-tr|G4V8L4|G4V8L4_SCHMA,tr|G4V910|G4V910_SCHMA-tr|G4V8L4|G4V8L4_SCHMA,tr|G4V9M3|G4V9M3_SCHMA-tr|G4V8L4|G4V8L4_SCHMA,tr|Q9BHK5|Q9BHK5_SCHMA-tr|G4V8L4|G4V8L4_SCHMA,tr|Q9BHK5|Q9BHK5_SCHMA,tr|G4V9M3|G4V9M3_SCHMA	tr|G4V8L4|G4V8L4_SCHMA-tr|G4V8L4|G4V8L4_SCHMA,tr|G4V910|G4V910_SCHMA-tr|G4V8L4|G4V8L4_SCHMA,tr|Q9BHK5|Q9BHK5_SCHMA-tr|G4V9M3|G4V9M3_SCHMA,tr|G4V8L4|G4V8L4_SCHMA,tr|Q9BHK5|Q9BHK5_SCHMA	tr|G4V8L4|G4V8L4_SCHMA-tr|G4V8L4|G4V8L4_SCHMA,tr|G4V910|G4V910_SCHMA-tr|G4V8L4|G4V8L4_SCHMA,tr|Q9BHK5|Q9BHK5_SCHMA-tr|G4V9M3|G4V9M3_SCHMA,tr|G4V8L4|G4V8L4_SCHMA,tr|Q9BHK5|Q9BHK5_SCHMA	tr|G4V8L4|G4V8L4_SCHMA-tr|G4V8L4|G4V8L4_SCHMA,tr|G4V910|G4V910_SCHMA-tr|G4V8L4|G4V8L4_SCHMA,tr|Q9BHK5|Q9BHK5_SCHMA-tr|G4V9M3|G4V9M3_SCHMA,tr|G4V8L4|G4V8L4_SCHMA,tr|Q9BHK5|Q9BHK5_SCHMA	tr|G4V8L4|G4V8L4_SCHMA-tr|G4V910|G4V910_SCHMA,tr|G4V8L4|G4V8L4_SCHMA-tr|G4V8L4|G4V8L4_SCHMA,tr|Q9BHK5|Q9BHK5_SCHMA-tr|G4V9M3|G4V9M3_SCHMA,tr|G4V8L4|G4V8L4_SCHMA,tr|Q9BHK5|Q9BHK5_SCHMA	tr|G4V8L4|G4V8L4_SCHMA-tr|G4V8L4|G4V8L4_SCHMA,tr|G4V910|G4V910_SCHMA-tr|G4V9M3|G4V9M3_SCHMA,tr|G4V8L4|G4V8L4_SCHMA-tr|G4V8L4|G4V8L4_SCHMA,tr|Q9BHK5|Q9BHK5_SCHMA	tr|G4V8L4|G4V8L4_SCHMA-tr|G4V910|G4V910_SCHMA,tr|G4V8L4|G4V8L4_SCHMA-tr|G4V9M3|G4V9M3_SCHMA,tr|G4V8L4|G4V8L4_SCHMA-tr|G4V8L4|G4V8L4_SCHMA,tr|Q9BHK5|Q9BHK5_SCHMA	129	98	75	68	84	66	53
Heat shock protein OS=Schistosoma mansoni (Blood fluke) GN=hsp70 PE=2 SV=1	tr|Q9BHK5|Q9BHK5_SCHMA	11094.1	3	3	3	3	3	3	2	2	0.436	0.436	0.436	0.436	0.436	0.436	0.337	0.337	NSLESYVYTmK-QQVEGELKEK-VYQAGGmPGGMHEASGAGGGSGK	NSLESYVYTMK-QQVEGELKEK-VYQAGGMPGGMHEASGAGGGSGK	NSLESYVYTmK-QQVEGELKEK-VYQAGGMPGGMHEASGAGGGSGK	NSLESYVYTmK-QQVEGELKEK-VYQAGGMPGGMHEASGAGGGSGK	NSLESYVYTMK-QQVEGELKEK-VYQAGGMPGGMHEASGAGGGSGK	NSLESYVYTMK-QQVEGELKEK-VYQAGGMPGGMHEASGAGGGSGK	NSLESYVYTMK-VYQAGGMPGGMHEASGAGGGSGK	NSLESYVYTMK-VYQAGGMPGGMHEASGAGGGSGK	3	3	3	3	3	3	2	2	tr|G4V8L4|G4V8L4_SCHMA,sp|P08418|HSP70_SCHMA-tr|G4V8L4|G4V8L4_SCHMA,sp|P08418|HSP70_SCHMA,tr|G4V9M3|G4V9M3_SCHMA	tr|G4V8L4|G4V8L4_SCHMA,sp|P08418|HSP70_SCHMA-tr|G4V8L4|G4V8L4_SCHMA,sp|P08418|HSP70_SCHMA,tr|G4V9M3|G4V9M3_SCHMA	tr|G4V8L4|G4V8L4_SCHMA,sp|P08418|HSP70_SCHMA-tr|G4V9M3|G4V9M3_SCHMA,tr|G4V8L4|G4V8L4_SCHMA,sp|P08418|HSP70_SCHMA	tr|G4V8L4|G4V8L4_SCHMA,sp|P08418|HSP70_SCHMA-tr|G4V9M3|G4V9M3_SCHMA,tr|G4V8L4|G4V8L4_SCHMA,sp|P08418|HSP70_SCHMA	sp|P08418|HSP70_SCHMA,tr|G4V8L4|G4V8L4_SCHMA-sp|P08418|HSP70_SCHMA,tr|G4V9M3|G4V9M3_SCHMA,tr|G4V8L4|G4V8L4_SCHMA	sp|P08418|HSP70_SCHMA,tr|G4V8L4|G4V8L4_SCHMA-tr|G4V9M3|G4V9M3_SCHMA,sp|P08418|HSP70_SCHMA,tr|G4V8L4|G4V8L4_SCHMA	tr|G4V8L4|G4V8L4_SCHMA,sp|P08418|HSP70_SCHMA	tr|G4V8L4|G4V8L4_SCHMA,sp|P08418|HSP70_SCHMA	13	8	4	4	7	8	5
Heat shock protein 70 (Hsp70)-4, putative OS=Schistosoma mansoni (Blood fluke) GN=Smp_069130.1 PE=3 SV=1	tr|C4QFY0|C4QFY0_SCHMA	69867	20	14	12	13	17	2	3	3	0.429	0.337	0.296	0.316	0.42	0.0397	0.0604	0.0604	aVSVVGFDIGSLTSYIGVAR-FASEFQQQYK-GcAFQAAIcSPAFK-GGGVEVITNEYSER-IGDASQIFSEPR-KFMTHQVEAAR-LKEITETTIGSK-LQQVMNIQNTFTSFTR-NmcIEVFPFLHPIPSSR-QIVLLQHGAFTLEAR-RTDFEELcSDLVER-SEDVHSVELIGGSSR-SMSANSSELPINVESLAEDR-SmSANSSELPINVESLAEDRDLTNK-TDFEELcSDLVER-TSLNADEAVAR-VLATTcDAFLGGR-VVDVVVNVPTYYTDAER-YANKDDLPNQNIVIGTFK-YHDLSIEVSNMQFTTK	aVSVVGFDIGSLTSYIGVAR-GcAFQAAIcSPAFK-GGGVEVITNEYSER-IGDASQIFSEPR-KFMTHQVEAAR-LKEITETTIGSK-LQQVMNIQNTFTSFTR-QIVLLQHGAFTLEAR-SMSANSSELPINVESLAEDRDLTNK-TPFVPEQILAIQMNK-TSLNADEAVAR-VLATTcDAFLGGR-YANKDDLPNQNIVIGTFK-YHDLSIEVSNMQFTTK	aVSVVGFDIGSLTSYIGVAR-FASEFQQQYK-GcAFQAAIcSPAFK-IGDASQIFSEPR-KFMTHQVEAAR-LKSEDVHSVELIGGSSR-LQQVMNIQNTFTSFTR-QcMQTEEIDGILTTQGK-SMSANSSELPINVESLAEDRDLTNK-TPFVPEQILAIQMNK-TSLNADEAVAR-YANKDDLPNQNIVIGTFK	ATPTcVAFSGDLVLVGTAAK-FASEFQQQYK-GcAFQAAIcSPAFK-GGGVEVITNEYSER-KFMTHQVEAAR-LKSEDVHSVELIGGSSR-LQQVMNIQNTFTSFTR-QIVLLQHGAFTLEAR-SMSANSSELPINVESLAEDRDLTNK-TPFVPEQILAIQMNK-TSLNADEAVAR-VLATTcDAFLGGR-YANKDDLPNQNIVIGTFK	ATPTcVAFSGDLVLVGTAAK-aVSVVGFDIGSLTSYIGVAR-cLSDFSVVNER-FASEFQQQYK-GcAFQAAIcSPAFK-GGGVEVITNEYSER-IGDASQIFSEPR-KFMTHQVEAAR-LKSEDVHSVELIGGSSR-LQQVMNIQNTFTSFTR-QcMQTEEIDGILTTQGK-QIVLLQHGAFTLEAR-SMSANSSELPINVESLAEDRDLTNK-TPFVPEQILAIQMNK-VLATTcDAFLGGR-YANKDDLPNQNIVIGTFK-YHDLSIEVSNmQFTTK	GGGVEVITNEYSER-TSLNADEAVAR	GGGVEVITNEYSER-TSLNADEAVAR-VLATTcDAFLGGR	GcAFQAAIcSPAFK-TSLNADEAVAR-VLATTcDAFLGGR	20	14	12	13	17	2	3	3	tr|C4QFX9|C4QFX9_SCHMA-tr|C4QFX9|C4QFX9_SCHMA,tr|O17461|O17461_SCHMA	tr|C4QFX9|C4QFX9_SCHMA-tr|O17461|O17461_SCHMA,tr|C4QFX9|C4QFX9_SCHMA	tr|C4QFX9|C4QFX9_SCHMA-tr|O17461|O17461_SCHMA,tr|C4QFX9|C4QFX9_SCHMA	tr|C4QFX9|C4QFX9_SCHMA-tr|C4QFX9|C4QFX9_SCHMA,tr|O17461|O17461_SCHMA	tr|C4QFX9|C4QFX9_SCHMA-tr|O17461|O17461_SCHMA,tr|C4QFX9|C4QFX9_SCHMA	tr|C4QFX9|C4QFX9_SCHMA	tr|C4QFX9|C4QFX9_SCHMA	tr|C4QFX9|C4QFX9_SCHMA	46	21	13	14	19	2	4
Heat shock protein 70 (Hsp70)-4, putative OS=Schistosoma mansoni (Blood fluke) GN=Smp_069130.2 PE=3 SV=1	tr|C4QFX9|C4QFX9_SCHMA	94464.1	24	14	12	14	17	2	3	3	0.372	0.25	0.22	0.248	0.312	0.0295	0.0449	0.0449	ANEHLNRPLAVDNFNR-aVSVVGFDIGSLTSYIGVAR-FASEFQQQYK-GcAFQAAIcSPAFK-GGGVEVITNEYSER-IGDASQIFSEPR-KFMTHQVEAAR-LKEITETTIGSK-LQQVMNIQNTFTSFTR-NmcIEVFPFLHPIPSSR-QIVLLQHGAFTLEAR-QLNEFcEIGANLIQQDK-QLNEFcEIGANLIQQDKLER-RTDFEELcSDLVER-SEDVHSVELIGGSSR-SKGDPIVHR-SMSANSSELPINVESLAEDR-SmSANSSELPINVESLAEDRDLTNK-TDFEELcSDLVER-TSLNADEAVAR-VLATTcDAFLGGR-VVDVVVNVPTYYTDAER-YANKDDLPNQNIVIGTFK-YHDLSIEVSNMQFTTK	aVSVVGFDIGSLTSYIGVAR-GcAFQAAIcSPAFK-GGGVEVITNEYSER-IGDASQIFSEPR-KFMTHQVEAAR-LKEITETTIGSK-LQQVMNIQNTFTSFTR-QIVLLQHGAFTLEAR-SMSANSSELPINVESLAEDRDLTNK-TPFVPEQILAIQMNK-TSLNADEAVAR-VLATTcDAFLGGR-YANKDDLPNQNIVIGTFK-YHDLSIEVSNMQFTTK	aVSVVGFDIGSLTSYIGVAR-FASEFQQQYK-GcAFQAAIcSPAFK-IGDASQIFSEPR-KFMTHQVEAAR-LKSEDVHSVELIGGSSR-LQQVMNIQNTFTSFTR-QcMQTEEIDGILTTQGK-SMSANSSELPINVESLAEDRDLTNK-TPFVPEQILAIQMNK-TSLNADEAVAR-YANKDDLPNQNIVIGTFK	ATPTcVAFSGDLVLVGTAAK-FASEFQQQYK-GcAFQAAIcSPAFK-GGGVEVITNEYSER-KFMTHQVEAAR-LKSEDVHSVELIGGSSR-LQQVMNIQNTFTSFTR-QAYIDKLAELR-QIVLLQHGAFTLEAR-SMSANSSELPINVESLAEDRDLTNK-TPFVPEQILAIQMNK-TSLNADEAVAR-VLATTcDAFLGGR-YANKDDLPNQNIVIGTFK	ATPTcVAFSGDLVLVGTAAK-aVSVVGFDIGSLTSYIGVAR-cLSDFSVVNER-FASEFQQQYK-GcAFQAAIcSPAFK-GGGVEVITNEYSER-IGDASQIFSEPR-KFMTHQVEAAR-LKSEDVHSVELIGGSSR-LQQVMNIQNTFTSFTR-QcMQTEEIDGILTTQGK-QIVLLQHGAFTLEAR-SMSANSSELPINVESLAEDRDLTNK-TPFVPEQILAIQMNK-VLATTcDAFLGGR-YANKDDLPNQNIVIGTFK-YHDLSIEVSNmQFTTK	GGGVEVITNEYSER-TSLNADEAVAR	GGGVEVITNEYSER-TSLNADEAVAR-VLATTcDAFLGGR	GcAFQAAIcSPAFK-TSLNADEAVAR-VLATTcDAFLGGR	23	14	12	13	17	2	3	3	tr|O17461|O17461_SCHMA-tr|C4QFY0|C4QFY0_SCHMA-tr|O17461|O17461_SCHMA,tr|C4QFY0|C4QFY0_SCHMA	tr|C4QFY0|C4QFY0_SCHMA-tr|O17461|O17461_SCHMA,tr|C4QFY0|C4QFY0_SCHMA	tr|C4QFY0|C4QFY0_SCHMA-tr|C4QFY0|C4QFY0_SCHMA,tr|O17461|O17461_SCHMA	tr|C4QFY0|C4QFY0_SCHMA-tr|O17461|O17461_SCHMA,tr|C4QFY0|C4QFY0_SCHMA	tr|C4QFY0|C4QFY0_SCHMA-tr|O17461|O17461_SCHMA,tr|C4QFY0|C4QFY0_SCHMA	tr|C4QFY0|C4QFY0_SCHMA	tr|C4QFY0|C4QFY0_SCHMA	tr|C4QFY0|C4QFY0_SCHMA	50	21	13	15	19	2	4
Heat shock protein HSP60 OS=Schistosoma mansoni (Blood fluke) PE=2 SV=1	tr|Q8MXA4|Q8MXA4_SCHMA	58435.8	8	9	6	3	6	2	1	2	0.213	0.286	0.158	0.0893	0.195	0.0765	0.031	0.0656	AAIEEGIVPGGGTALLR-AIGDLIATAMK-GVMSAVDAVVK-INSIQTLLPALELcHQQK-LEDVQLQDLGR-LSNGVAVIK-TALVDAAGVASLLTTAETVVTDLPK-VAEVVVTKDDcLLMR	AAIEEGIVPGGGTALLR-AIGDLIATAMK-ALSTPcYTIAHNAGVNASVVVEK-GVMSAVDAVVK-GYISPYFLNTEK-TALVDAAGVASLLTTAETVVTDLPK-TLHDELEFIEGMK-VAEVVVTKDDcLLMR-VMGMGQNMGYDAQNDAYVDMIEAGIIDPTK	AIGDLIATAMK-cEFQDAFVLFSEK-TALVDAAGVASLLTTAETVVTDLPK-TLHDELEFIEGMK-VAEVVVTKDDcLLMR-VGNDGTITVK	AIGDLIATAMK-cEFQDAFVLFSEK-TALVDAAGVASLLTTAETVVTDLPK	AIGDLIATAMK-cEFQDAFVLFSEK-TALVDAAGVASLLTTAETVVTDLPK-TLHDELEFIEGMK-VAEVVVTKDDcLLMR-VMGMGQNMGYDAQNDAYVDMIEAGIIDPTK	AAIEEGIVPGGGTALLR-TALVDAAGVASLLTTAETVVTDLPK	AAIEEGIVPGGGTALLR	AIGDLIATAMK-TALVDAAGVASLLTTAETVVTDLPK	8	8	5	3	5	2	1	2	tr|G4LWI2|G4LWI2_SCHMA	tr|G4LWI2|G4LWI2_SCHMA	tr|G4LWI2|G4LWI2_SCHMA	tr|G4LWI2|G4LWI2_SCHMA	tr|G4LWI2|G4LWI2_SCHMA	tr|G4LWI2|G4LWI2_SCHMA	tr|G4LWI2|G4LWI2_SCHMA	tr|G4LWI2|G4LWI2_SCHMA	10	14	8	4	8	2	1
Heat shock protein HSP60, putative OS=Schistosoma mansoni (Blood fluke) GN=Smp_008545 PE=3 SV=1	tr|G4LWI2|G4LWI2_SCHMA	59555.3	12	14	9	7	9	3	3	3	0.353	0.419	0.276	0.194	0.312	0.12	0.0968	0.086	AAIEEGIVPGGGTALLR-AIGDLIATAMK-GVMSAVDAVVK-INSIQTLLPALELcHQQK-LEDVQLQDLGR-LSNGVAVIK-LVQDVANNTNEEAGDGTTTATVLAR-RPLLIIAEDVEGEALTALVLNR-SAMLVGVDILADAVAVTMGPK-TALVDAAGVASLLTTAETVVTDLPK-VAEVVVTKDDcLLMR-VGGSSEVEVSEK	AAIEEGIVPGGGTALLR-AIGDLIATAMK-ALSTPcYTIAHNAGVNASVVVEK-GVMSAVDAVVK-GYISPYFLNTEK-LVQDVANNTNEEAGDGTTTATVLAR-RPLLIIAEDVEGEALTALVLNR-SAmLVGVDILADAVAVTMGPK-TALVDAAGVASLLTTAETVVTDLPK-VAEVVVTKDDcLLMR-VGGSSEVEVSEK-VGGSSEVEVSEKK-VMGMGQNMGYDAQNDAYVDMIEAGIIDPTK-YTDALNATR	AIGDLIATAMK-cEFQDAFVLFSEK-LVQDVANNTNEEAGDGTTTATVLAR-RPLLIIAEDVEGEALTALVLNR-SAMLVGVDILADAVAVTMGPK-TALVDAAGVASLLTTAETVVTDLPK-VAEVVVTKDDcLLMR-VGGSSEVEVSEK-VGNDGTITVK	AIGDLIATAMK-cEFQDAFVLFSEK-LVQDVANNTNEEAGDGTTTATVLAR-SAMLVGVDILADAVAVTMGPK-TALVDAAGVASLLTTAETVVTDLPK-VGGSSEVEVSEK-VGGSSEVEVSEKK	AIGDLIATAMK-cEFQDAFVLFSEK-LVQDVANNTNEEAGDGTTTATVLAR-RPLLIIAEDVEGEALTALVLNR-SAMLVGVDILADAVAVTmGPK-TALVDAAGVASLLTTAETVVTDLPK-VAEVVVTKDDcLLMR-VGGSSEVEVSEK-VMGMGQNMGYDAQNDAYVDMIEAGIIDPTK	AAIEEGIVPGGGTALLR-LVQDVANNTNEEAGDGTTTATVLAR-TALVDAAGVASLLTTAETVVTDLPK	AAIEEGIVPGGGTALLR-LVQDVANNTNEEAGDGTTTATVLAR-VGGSSEVEVSEK	AIGDLIATAMK-TALVDAAGVASLLTTAETVVTDLPK-VGGSSEVEVSEK	8	8	5	3	5	2	1	2	tr|Q8MXA4|Q8MXA4_SCHMA	tr|Q8MXA4|Q8MXA4_SCHMA	tr|Q8MXA4|Q8MXA4_SCHMA	tr|Q8MXA4|Q8MXA4_SCHMA	tr|Q8MXA4|Q8MXA4_SCHMA	tr|Q8MXA4|Q8MXA4_SCHMA	tr|Q8MXA4|Q8MXA4_SCHMA	tr|Q8MXA4|Q8MXA4_SCHMA	15	18	12	9	12	4	3
Hemoglobinase OS=Schistosoma mansoni (Blood fluke) PE=1 SV=3	sp|P09841|HGLB_SCHMA	49033.3	8	7	5	2	4	3	2	3	0.301	0.226	0.11	0.0653	0.17	0.0793	0.0443	0.0793	ATIDQTLDcTESVYEQFK-ETDLSHVQR-GIKPEHIITMMYDDIAYNLmNPFPGK-SFLMQILGLK-SGKNDDVFIYFTDHGAPGLIAFPDDELYAK-TLDQQYKEVK-VMNNEEIPNTK-WAVLVAGSNGYPNYR	ATIDQTLDcTESVYEQFK-DWYEGVVIDYR-ETDLSHVQR-GIKPEHIITMMYDDIAYNLmNPFPGK-LFNDYNHKDWYEGVVIDYR-SFLMQILGLK-WAVLVAGSNGYPNYR	DIPLHTLHR-DWYEGVVIDYR-ETDLSHVQR-LFNDYNHKDWYEGVVIDYR-SFLMQILGLK	ETDLSHVQR-LFNDYNHKDWYEGVVIDYR	ETDLSHVQR-LFNDYNHKDWYEGVVIDYR-SGKNDDVFIYFTDHGAPGLIAFPDDELYAK-WAVLVAGSNGYPNYR	ETDLSHVQR-LYVSEFQGSR-WAVLVAGSNGYPNYR	ETDLSHVQR-LYVSEFQGSR	ETDLSHVQR-LYVSEFQGSR-WAVLVAGSNGYPNYR	7	6	4	1	3	1	0	1	tr|Q9NFY9|Q9NFY9_SCHMA,tr|G4LW80|G4LW80_SCHMA-tr|Q9NFY9|Q9NFY9_SCHMA	tr|Q9NFY9|Q9NFY9_SCHMA,tr|G4LW80|G4LW80_SCHMA-tr|Q9NFY9|Q9NFY9_SCHMA	tr|G4LW80|G4LW80_SCHMA,tr|Q9NFY9|Q9NFY9_SCHMA-tr|Q9NFY9|Q9NFY9_SCHMA	tr|Q9NFY9|Q9NFY9_SCHMA	tr|Q9NFY9|Q9NFY9_SCHMA-tr|Q9NFY9|Q9NFY9_SCHMA,tr|G4LW80|G4LW80_SCHMA	tr|Q9NFY9|Q9NFY9_SCHMA	0	tr|Q9NFY9|Q9NFY9_SCHMA	11	9	6	3	8	3	2
Hemoglobinase (C13 family) OS=Schistosoma mansoni (Blood fluke) GN=Smp_075800 PE=4 SV=1	tr|G4LW80|G4LW80_SCHMA	49096.6	6	5	2		1				0.245	0.184	0.0443		0.0699				ATIDQTLDcTESVYEQFK-GIKPEHIITMMYDDIAYNLmNPFPGK-SFLMQILGLK-SGKNDDVFIYFTDHGAPGLIAFPDDELYAK-TLDQQYKEVK-VMNNEEIPNTK	ATIDQTLDcTESVYEQFK-GIKPEHIITMMYDDIAYNLmNPFPGK-LHVSEFQGSR-SFLMQILGLK-WAVLVAGSNGYFNYR	DIPLHTLHR-SFLMQILGLK		SGKNDDVFIYFTDHGAPGLIAFPDDELYAK				6	4	2		1				tr|Q9NFY9|Q9NFY9_SCHMA,sp|P09841|HGLB_SCHMA	tr|Q9NFY9|Q9NFY9_SCHMA,sp|P09841|HGLB_SCHMA-tr|Q9NFY9|Q9NFY9_SCHMA	tr|Q9NFY9|Q9NFY9_SCHMA,sp|P09841|HGLB_SCHMA		tr|Q9NFY9|Q9NFY9_SCHMA,sp|P09841|HGLB_SCHMA				7	6	2		2
Heterogeneous nuclear ribonucleoprotein l (Hnrnp l), putative OS=Schistosoma mansoni (Blood fluke) GN=Smp_006440 PE=4 SV=1	tr|G4LZ56|G4LZ56_SCHMA	76415.4	2	4		2	1				0.0352	0.0986		0.0408	0.0211				INPFLVGPNR-SLEALVEFENVEEAR	INPFLVGPNR-LEFSSETITPVIDR-SLEALVEFENVEEAR-VHVTQNDSESWDFTGPSGNLEGPLNNSSTQR		LEFSSETITPVIDR-SLEALVEFENVEEAR	SLEALVEFENVEEAR				0	0		0	0				0	0		0	0				3	4		3	2
Heterogeneous nuclear ribonucleoprotein l (Hnrnp l), putative OS=Schistosoma mansoni (Blood fluke) GN=Smp_051530 PE=4 SV=1	tr|C4QB35|C4QB35_SCHMA	61347.9	1								0.0202								LIVEcGASPPR								0								0								1
Heterogeneous nuclear ribonucleoprotein l (Hnrnp l), putative OS=Schistosoma mansoni (Blood fluke) GN=Smp_149700 PE=4 SV=2	tr|C4QB42|C4QB42_SCHMA	59167.2		1								0.0211								ISNNELLEFVR								0								0								1
Hexokinase OS=Schistosoma mansoni (Blood fluke) PE=1 SV=2	sp|Q26609|HXK_SCHMA,tr|G4VIV9|G4VIV9_SCHMA	50446.6	5	12	2	1	4	1	1		0.144	0.408	0.0732	0.0266	0.155	0.0288	0.0288		GFSADGVEGHNVAELLQTELDKR-HIIVYLVEQK-MVSGMYLGELVR-SMDIDSLHPGK-VLSVTLEGK	AAYLAGAGIAcILR-GAAAIAAScTR-GFSADGVEGHNVAELLQTELDKR-MSGSGTELFK-MVSGMYLGELVR-SEVTVGVDGSLYK-TPNGTETGNFLALDLGGTNYR-VELMDGVKEPEVVINTEWGAFGEK-VFSDQQLFEK-VLSVTLEGK-VVEILKPFDLSVVDYEEIcDR-YIAETLADFLENNGMK	MVSGMYLGELVR-VVEILKPFDLSVVDYEEIcDR	MVSGMYLGELVR	AAYLAGAGIAcILR-GFSADGVEGHNVAELLQTELDKR-MVSGMYLGELVR-VVEILKPFDLSVVDYEEIcDR	SEVTVGVDGSLYK	SEVTVGVDGSLYK		0	0	0	0	0	0	0		0	0	0	0	0	0	0		6	13	2	1	6	1	1
Histone deacetylase OS=Schistosoma mansoni (Blood fluke) GN=HDAC1 PE=2 SV=1	tr|A5H658|A5H658_SCHMA,tr|G4V604|G4V604_SCHMA	58258.1		1								0.0329								SFPLPLLLVGGGGYTIR								0								0								1
Histone deacetylase 8 OS=Schistosoma mansoni (Blood fluke) GN=HDAC8 PE=1 SV=1	tr|A5H660|A5H660_SCHMA	49783.7		15		6	6		7	9		0.4		0.18	0.189		0.191	0.293		HcEVVINWGGGWHHAK-KMTISPEIPEHSYFSR-LPIFLNGAGR-LVSSTPPETSPNR-MYEAVTAFHSTEYVDALK-MYEAVTAFHSTEYVDALKK-RSEASGFcYLNDIVLAIHR-SEASGFcYLNDIVLAIHR-sVGIVYGDQYR-VPPLQWDSPSR-VPTLILGGGGYNFPDTAR-VTALTIEEVK-VTALTIEEVKGK-YALVMDLINAYK-YGPDFELDIDYFPHESHNK		MYEAVTAFHSTEYVDALKK-SEASGFcYLNDIVLAIHR-VPTLILGGGGYNFPDTAR-VTALTIEEVK-VTALTIEEVKGK-YALVMDLINAYK	LVSSTPPETSPNR-SEASGFcYLNDIVLAIHR-sVGIVYGDQYR-VPPLQWDSPSR-VPTLILGGGGYNFPDTAR-YALVMDLINAYK		LVSSTPPETSPNR-SEASGFcYLNDIVLAIHR-VPPLQWDSPSR-VPTLILGGGGYNFPDTAR-VTALTIEEVK-VTALTIEEVKGK-YALVmDLINAYK	LIYDYDQVYQLYNLTGm-LVSSTPPETSPNR-MYEAVTAFHSTEYVDALKK-SEASGFcYLNDIVLAIHR-sVGIVYGDQYR-VPPLQWDSPSR-VPTLILGGGGYNFPDTAR-VTALTIEEVK-YALVMDLINAYK		14		6	6		7	9		tr|G4VAN3|G4VAN3_SCHMA		tr|G4VAN3|G4VAN3_SCHMA	tr|G4VAN3|G4VAN3_SCHMA		tr|G4VAN3|G4VAN3_SCHMA	tr|G4VAN3|G4VAN3_SCHMA		36		13	14		12
Histone H2A OS=Schistosoma mansoni (Blood fluke) GN=Smp_031720 PE=3 SV=1	tr|G4VN61|G4VN61_SCHMA	16512.4	2	1							0.122	0.0577							AGLVISVSR-NDAELNELLK	AGLVISVSR							0	0							0	0							2	1
Histone H2A OS=Schistosoma mansoni (Blood fluke) GN=Smp_086860 PE=3 SV=1	tr|G4V8L9|G4V8L9_SCHMA	14577.3	1	1	1		1				0.0672	0.0672	0.0672		0.0672				AGLQFPVGR	AGLQFPVGR	AGLQFPVGR		AGLQFPVGR				1	1	1		1				tr|G4VMF9|G4VMF9_SCHMA,tr|G4VCW1|G4VCW1_SCHMA,tr|G4VCW3|G4VCW3_SCHMA,tr|G4VFE8|G4VFE8_SCHMA	tr|G4VMF9|G4VMF9_SCHMA,tr|G4VCW1|G4VCW1_SCHMA,tr|G4VCW3|G4VCW3_SCHMA,tr|G4VFE8|G4VFE8_SCHMA	tr|G4VMF9|G4VMF9_SCHMA,tr|G4VCW1|G4VCW1_SCHMA,tr|G4VCW3|G4VCW3_SCHMA,tr|G4VFE8|G4VFE8_SCHMA		tr|G4VCW1|G4VCW1_SCHMA,tr|G4VCW3|G4VCW3_SCHMA,tr|G4VFE8|G4VFE8_SCHMA,tr|G4VMF9|G4VMF9_SCHMA				3	3	4		3
Histone H2A OS=Schistosoma mansoni (Blood fluke) GN=Smp_089840 PE=3 SV=1	tr|G4VCW1|G4VCW1_SCHMA,tr|G4VCW3|G4VCW3_SCHMA,tr|G4VFE8|G4VFE8_SCHMA	13413.2	2	1	1	1	2				0.256	0.072	0.072	0.072	0.256				AGLQFPVGR-LLGGVTIAQGGVLPNIQAVLLPK	AGLQFPVGR	AGLQFPVGR	AGLQFPVGR	AGLQFPVGR-LLGGVTIAQGGVLPNIQAVLLPK				1	1	1	1	1				tr|G4VMF9|G4VMF9_SCHMA,tr|G4V8L9|G4V8L9_SCHMA	tr|G4VMF9|G4VMF9_SCHMA,tr|G4V8L9|G4V8L9_SCHMA	tr|G4VMF9|G4VMF9_SCHMA,tr|G4V8L9|G4V8L9_SCHMA	tr|G4VMF9|G4VMF9_SCHMA	tr|G4VMF9|G4VMF9_SCHMA,tr|G4V8L9|G4V8L9_SCHMA				4	3	4	3	4
Histone H2A OS=Schistosoma mansoni (Blood fluke) GN=Smp_210630 PE=3 SV=1	tr|G4VMF9|G4VMF9_SCHMA	14276.6	2	1	1	1	2				0.281	0.0667	0.0667	0.0667	0.281				AGLQFPVGR-VGATAAVYSAAILEYLTAEVLELAGNASK	AGLQFPVGR	AGLQFPVGR	AGLQFPVGR	AGLQFPVGR-VGATAAVYSAAILEYLTAEVLELAGNASK				1	1	1	1	1				tr|G4VCW1|G4VCW1_SCHMA,tr|G4VCW3|G4VCW3_SCHMA,tr|G4VFE8|G4VFE8_SCHMA,tr|G4V8L9|G4V8L9_SCHMA	tr|G4VCW1|G4VCW1_SCHMA,tr|G4VCW3|G4VCW3_SCHMA,tr|G4VFE8|G4VFE8_SCHMA,tr|G4V8L9|G4V8L9_SCHMA	tr|G4VCW1|G4VCW1_SCHMA,tr|G4VCW3|G4VCW3_SCHMA,tr|G4VFE8|G4VFE8_SCHMA,tr|G4V8L9|G4V8L9_SCHMA	tr|G4VCW1|G4VCW1_SCHMA,tr|G4VCW3|G4VCW3_SCHMA,tr|G4VFE8|G4VFE8_SCHMA	tr|G4VCW1|G4VCW1_SCHMA,tr|G4VCW3|G4VCW3_SCHMA,tr|G4VFE8|G4VFE8_SCHMA,tr|G4V8L9|G4V8L9_SCHMA				4	3	4	3	4
Histone H2B OS=Schistosoma mansoni (Blood fluke) GN=Smp_036220 PE=3 SV=1	tr|G4V6E9|G4V6E9_SCHMA	13577.3	4	3	4	1	3		1		0.361	0.287	0.361	0.123	0.287		0.0738		AMSImNSFVNDIFER-ESYAIYIYK-LLLPGELAK-QVHPDTGISSK	AMSImNSFVNDIFER-LLLPGELAK-QVHPDTGISSK	AmSImNSFVNDIFER-ESYAIYIYK-LLLPGELAK-QVHPDTGISSK	AMSIMNSFVNDIFER	AMSIMNSFVNDIFER-LLLPGELAK-QVHPDTGISSK		ESYAIYIYK		4	3	4	1	3		1		tr|C1M1H8|C1M1H8_SCHMA-tr|G4VL73|G4VL73_SCHMA,tr|C1M1H8|C1M1H8_SCHMA	tr|C1M1H8|C1M1H8_SCHMA-tr|G4VL73|G4VL73_SCHMA,tr|C1M1H8|C1M1H8_SCHMA	tr|C1M1H8|C1M1H8_SCHMA-tr|G4VL73|G4VL73_SCHMA,tr|C1M1H8|C1M1H8_SCHMA	tr|C1M1H8|C1M1H8_SCHMA	tr|C1M1H8|C1M1H8_SCHMA-tr|G4VL73|G4VL73_SCHMA,tr|C1M1H8|C1M1H8_SCHMA		tr|C1M1H8|C1M1H8_SCHMA,tr|G4VL73|G4VL73_SCHMA		12	10	31	8	16		1
Histone H2B OS=Schistosoma mansoni (Blood fluke) GN=Smp_108390 PE=3 SV=1	tr|C1M1H8|C1M1H8_SCHMA	13575.4	4	3	4	1	3		1		0.361	0.287	0.361	0.123	0.287		0.0738		AMSImNSFVNDIFER-ESYAIYIYK-LLLPGELAK-QVHPDTGISSK	AMSImNSFVNDIFER-LLLPGELAK-QVHPDTGISSK	AmSImNSFVNDIFER-ESYAIYIYK-LLLPGELAK-QVHPDTGISSK	AMSIMNSFVNDIFER	AMSIMNSFVNDIFER-LLLPGELAK-QVHPDTGISSK		ESYAIYIYK		4	3	4	1	3		1		tr|G4V6E9|G4V6E9_SCHMA-tr|G4VL73|G4VL73_SCHMA,tr|G4V6E9|G4V6E9_SCHMA	tr|G4V6E9|G4V6E9_SCHMA-tr|G4V6E9|G4V6E9_SCHMA,tr|G4VL73|G4VL73_SCHMA	tr|G4V6E9|G4V6E9_SCHMA-tr|G4VL73|G4VL73_SCHMA,tr|G4V6E9|G4V6E9_SCHMA	tr|G4V6E9|G4V6E9_SCHMA	tr|G4V6E9|G4V6E9_SCHMA-tr|G4VL73|G4VL73_SCHMA,tr|G4V6E9|G4V6E9_SCHMA		tr|G4V6E9|G4V6E9_SCHMA,tr|G4VL73|G4VL73_SCHMA		12	10	31	8	16		1
Histone H3 OS=Schistosoma mansoni (Blood fluke) GN=Smp_074610 PE=3 SV=1	tr|C4QHD7|C4QHD7_SCHMA	15344.6	2	1	1	1	3				0.316	0.235	0.235	0.235	0.39				EIAQDFKTDLR-FQSSAVSALQEASEAYLVGLFEDTNLcAIHAK	FQSSAVSALQEASEAYLVGLFEDTNLcAIHAK	FQSSAVSALQEASEAYLVGLFEDTNLcAIHAK	FQSSAVSALQEASEAYLVGLFEDTNLcAIHAK	EIAQDFKTDLR-FQSSAVSALQEASEAYLVGLFEDTNLcAIHAK-kSAPATGGVK				1	0	0	0	2				tr|C4QJB5|C4QJB5_SCHMA	0	0	0	tr|C4QJB5|C4QJB5_SCHMA-tr|G4LXU7|G4LXU7_SCHMA,tr|C4QNM9|C4QNM9_SCHMA				2	1	2	1	5
Histone H3 OS=Schistosoma mansoni (Blood fluke) GN=Smp_082240 PE=3 SV=1	tr|C4QJB5|C4QJB5_SCHMA	15314.6	2		1		2				0.316		0.235		0.316				EIAQDFKTDLR-FQSAAVGALQEASEAYLVGLFEDTNLcAIHAK		FQSAAVGALQEASEAYLVGLFEDTNLcAIHAK		EIAQDFKTDLR-FQSAAVGALQEASEAYLVGLFEDTNLcAIHAK				1		0		1				tr|C4QHD7|C4QHD7_SCHMA		0		tr|C4QHD7|C4QHD7_SCHMA				2		1		2
Histone H3, putative OS=Schistosoma mansoni (Blood fluke) GN=Smp_177140 PE=4 SV=1	tr|C4QNM9|C4QNM9_SCHMA	10350.5					1								0.108								kSAPATGGVK								1								tr|G4LXU7|G4LXU7_SCHMA,tr|C4QHD7|C4QHD7_SCHMA								1
Histone H4 OS=Schistosoma mansoni (Blood fluke) GN=Smp_053300 PE=3 SV=1	tr|C4QBN1|C4QBN1_SCHMA	11367.7	6	5	6	4	7	1	2		0.553	0.437	0.447	0.34	0.485	0.117	0.233		DAVTYTEHAK-DNIQGITKPAIR-GVLKVFLENVIR-ISGLIYEETR-TVTAmDVVYALK-TVTAMDVVYALKR	DAVTYTEHAK-DNIQGITKPAIR-ISGLIYEETR-TVTAMDVVYALK-TVTAMDVVYALKR	DAVTYTEHAK-DNIQGITKPAIR-ISGLIYEETR-KTVTAMDVVYALK-TVTAMDVVYALK-TVTAMDVVYALKR	DAVTYTEHAK-DNIQGITKPAIR-TVTAMDVVYALK-TVTAMDVVYALKR	DAVTYTEHAK-DNIQGITKPAIR-ISGLIYEETR-ISGLIYEETRGVLK-KTVTAMDVVYALK-TVTAmDVVYALK-TVTAmDVVYALKR	DNIQGITKPAIR	DNIQGITKPAIR-TVTAMDVVYALK		0	0	0	0	0	0	0		0	0	0	0	0	0	0		11	11	23	12	31	2	2
HMG-CoA synthase OS=Schistosoma mansoni (Blood fluke) GN=Smp_198690 PE=4 SV=1	tr|G4LWY6|G4LWY6_SCHMA	36551.8						1								0.0377								SNNSEVFLSSSK								0								0								1
Homeobox protein six-related OS=Schistosoma mansoni (Blood fluke) GN=Smp_210130 PE=4 SV=1	tr|G4VKM8|G4VKM8_SCHMA	113814	1								0.00896								LLELQDAVR								0								0								1
Hsp90 co-chaperone (Tebp), putative OS=Schistosoma mansoni (Blood fluke) GN=Smp_072900.1 PE=4 SV=1	tr|G4LW12|G4LW12_SCHMA	19778.5	1	1							0.0971	0.0971							sGDcQATVHPSVLWAQR	sGDcQATVHPSVLWAQR							0	0							0	0							1	1
Hypothetical conserved protein OS=Schistosoma mansoni (Blood fluke) PE=2 SV=1	tr|Q15ET0|Q15ET0_SCHMA	13156.8			1								0.145								VVLGVENAEQLENLASK								0								0								1
Hypoxanthine-guanine phosphoribosyltransferase OS=Schistosoma mansoni (Blood fluke) GN=HGPRT PE=2 SV=1	sp|P09383|HPRT_SCHMA	31854.3	4	6	2	2	2		2	1	0.169	0.306	0.088	0.088	0.088		0.0845	0.0387	FLADLVDGLER-GFPTEYFcTSPR-GIVLPMSVEFVR-NVLVVEDIIDTGK	FVVGYALDYNDNFR-GFPTEYFcTSPR-GIVLPMSVEFVR-LISHLDSLSTK-NVLVVEDIIDTGK-SYVNDVSIHEPILTGLGDPSEYKDK	GIVLPMSVEFVR-NVLVVEDIIDTGK	GIVLPMSVEFVR-NVLVVEDIIDTGK	GIVLPMSVEFVR-NVLVVEDIIDTGK		FLADLVDGLER-NVLVVEDIIDTGK	FLADLVDGLER	4	6	2	2	2		2	1	tr|G4LWQ2|G4LWQ2_SCHMA	tr|G4LWQ2|G4LWQ2_SCHMA	tr|G4LWQ2|G4LWQ2_SCHMA	tr|G4LWQ2|G4LWQ2_SCHMA	tr|G4LWQ2|G4LWQ2_SCHMA		tr|G4LWQ2|G4LWQ2_SCHMA	tr|G4LWQ2|G4LWQ2_SCHMA	4	6	2	2	2		2
Hypoxanthine-guanine phosphoribosyltransferase (HGPRT) (HGPRTase), putative OS=Schistosoma mansoni (Blood fluke) GN=Smp_103560 PE=4 SV=1	tr|G4LWQ2|G4LWQ2_SCHMA	28037.5	5	6	3	2	2		2	1	0.253	0.349	0.161	0.1	0.1		0.0964	0.0442	FLADLVDGLER-GFPTEYFcTSPR-GIVLPMSVEFVR-NDYRPDFVGFEVPNR-NVLVVEDIIDTGK	FVVGYALDYNDNFR-GFPTEYFcTSPR-GIVLPMSVEFVR-LISHLDSLSTK-NVLVVEDIIDTGK-SYVNDVSIHEPILTGLGDPSEYKDK	GIVLPMSVEFVR-NDYRPDFVGFEVPNR-NVLVVEDIIDTGK	GIVLPMSVEFVR-NVLVVEDIIDTGK	GIVLPMSVEFVR-NVLVVEDIIDTGK		FLADLVDGLER-NVLVVEDIIDTGK	FLADLVDGLER	4	6	2	2	2		2	1	sp|P09383|HPRT_SCHMA	sp|P09383|HPRT_SCHMA	sp|P09383|HPRT_SCHMA	sp|P09383|HPRT_SCHMA	sp|P09383|HPRT_SCHMA		sp|P09383|HPRT_SCHMA	sp|P09383|HPRT_SCHMA	5	6	3	2	2		2
Hypoxanthine-guanine phosphoribosyltransferase,putative OS=Schistosoma mansoni (Blood fluke) GN=Smp_168500 PE=4 SV=1	tr|G4LWQ1|G4LWQ1_SCHMA	26019.1				1								0.0614								FIVGYAIDYNDFFR								0								0								1
Hypoxia upregulated 1 (Hyou1)-related OS=Schistosoma mansoni (Blood fluke) GN=Smp_088950 PE=3 SV=1	tr|G4VAR6|G4VAR6_SCHMA	95223.1	1								0.0284								GVNSDDAAALGAVYQAAFHTPGFR								0								0								1
Immunophilin OS=Schistosoma mansoni (Blood fluke) PE=4 SV=1	tr|Q7JQ21|Q7JQ21_SCHMA	48209.6	1	5							0.0233	0.128							ELSAVIVAVR	DIYNPVAGAEATIVFR-ELSAVIVAVR-FDSAIELYK-GKDIYNPVAGAEATIVFR-RLDDELQYIVANGPAEQK							1	5							tr|G4VD60|G4VD60_SCHMA	tr|G4VD60|G4VD60_SCHMA							1	5
Importin subunit alpha OS=Schistosoma mansoni (Blood fluke) GN=Smp_051210.1 PE=3 SV=1	tr|G4LY37|G4LY37_SCHMA	58779.7		3	1		1		1			0.121	0.0223		0.0223		0.0223			AVGNIVTGSDQQTQVVLDcGALSHFASLLTHPR-ELLPALLYLIK-STLLNLESIVANAENEDPAVR	LLTPNIPLNFLR		LLTPNIPLNFLR		LLTPNIPLNFLR			0	0		0		0			0	0		0		0			3	1		1		1
Importin-alpha re-exporter (Chromosome segregation 1-like protein) OS=Schistosoma mansoni (Blood fluke) GN=Smp_128050 PE=4 SV=1	tr|G4LYD9|G4LYD9_SCHMA	117348	3								0.0315								IITGLATGPGR-LDLEGSNAQTR-NLLGLVIGTNR								0								0								3
Innexin OS=Schistosoma mansoni (Blood fluke) GN=inx PE=3 SV=1	tr|G4V7R2|G4V7R2_SCHMA	52477.8	7	9	6	6	7		3	1	0.146	0.194	0.124	0.124	0.146		0.0721	0.0218	AAADAAISER-ADLDEFIDDYLR-ADLDEFIDDYLRR-DWPETILFPR-FLGFYADGSAGQK-SGGDLFALVK-VAKDFIELFAK	AAADAAISER-ADLDEFIDDYLR-ADLDEFIDDYLRR-DWPETILFPR-EWEQYDQLR-FLGFYADGSAGQK-SGGDLFALVK-VAEFLEDMIDGHK-VAKDFIELFAK	ADLDEFIDDYLR-ADLDEFIDDYLRR-DWPETILFPR-FLGFYADGSAGQK-SGGDLFALVK-VAKDFIELFAK	AAADAAISER-ADLDEFIDDYLR-ADLDEFIDDYLRR-FLGFYADGSAGQK-SGGDLFALVK-VAKDFIELFAK	AAADAAISER-ADLDEFIDDYLR-ADLDEFIDDYLRR-DWPETILFPR-FLGFYADGSAGQK-SGGDLFALVK-VAKDFIELFAK		AAADAAISER-FLGFYADGSAGQK-SGGDLFALVK	AAADAAISER	6	8	5	5	6		3	0	tr|G4V7R4|G4V7R4_SCHMA	tr|G4V7R4|G4V7R4_SCHMA	tr|G4V7R4|G4V7R4_SCHMA	tr|G4V7R4|G4V7R4_SCHMA	tr|G4V7R4|G4V7R4_SCHMA		tr|G4V7R4|G4V7R4_SCHMA	0	11	11	7	10	14		3
Innexin OS=Schistosoma mansoni (Blood fluke) GN=inx PE=3 SV=1	tr|G4V7R4|G4V7R4_SCHMA	64495.1	6	8	5	5	6		3		0.1	0.14	0.0823	0.0823	0.1		0.059		AAADAAISER-ADLDEFIDDYLR-ADLDEFIDDYLRR-DWPETILFPR-FLGFYADGSAGQK-SGGDLFALVK	AAADAAISER-ADLDEFIDDYLR-ADLDEFIDDYLRR-DWPETILFPR-EWEQYDQLR-FLGFYADGSAGQK-SGGDLFALVK-VAEFLEDMIDGHK	ADLDEFIDDYLR-ADLDEFIDDYLRR-DWPETILFPR-FLGFYADGSAGQK-SGGDLFALVK	AAADAAISER-ADLDEFIDDYLR-ADLDEFIDDYLRR-FLGFYADGSAGQK-SGGDLFALVK	AAADAAISER-ADLDEFIDDYLR-ADLDEFIDDYLRR-DWPETILFPR-FLGFYADGSAGQK-SGGDLFALVK		AAADAAISER-FLGFYADGSAGQK-SGGDLFALVK		6	8	5	5	6		3		tr|G4V7R2|G4V7R2_SCHMA	tr|G4V7R2|G4V7R2_SCHMA	tr|G4V7R2|G4V7R2_SCHMA	tr|G4V7R2|G4V7R2_SCHMA	tr|G4V7R2|G4V7R2_SCHMA		tr|G4V7R2|G4V7R2_SCHMA		10	9	6	8	11		3
Innexin OS=Schistosoma mansoni (Blood fluke) GN=inx PE=3 SV=1	tr|G4V7R0|G4V7R0_SCHMA	49122.8				1								0.0397								VAQEFIDLFNSISLAQR								0								0								1
Inosine-5'-monophosphate dehydrogenase OS=Schistosoma mansoni (Blood fluke) GN=Smp_012930 PE=3 SV=1	tr|G4V9I5|G4V9I5_SCHMA	55063.9	5	4			1				0.155	0.145			0.0491				NLIDAGVDGLR-QPIYDIIEIK-SSSAQLEGGVHSLYSYNK-VmTPFDDLVTAFSGVTLSEANDLLR-YNQGFILSPVVVSPR	DVDFLDPNDFNTPVEK-SSSAQLEGGVHSLYSYNK-VmTPFDDLVTAFSGVTLSEANDLLR-VPFASSPMDTVTEAK			VMTPFDDLVTAFSGVTLSEANDLLR				0	0			0				0	0			0				5	5			1
Inositol monophosphatase OS=Schistosoma mansoni (Blood fluke) GN=Smp_095000.2 PE=4 SV=1	tr|G4VRY6|G4VRY6_SCHMA	29216.3	4	2		1		1			0.278	0.139		0.0451		0.0451			aDILFVSNLAVK-AVENYIcQEILASFPTHK-EAGGFccNFDGKPVDLMAR-LQDLSQALVLTDWGGDRNPSVLDIK	aDILFVSNLAVK-LQDLSQALVLTDWGGDRNPSVLDIK		aDILFVSNLAVK		aDILFVSNLAVK			0	0		0		0			0	0		0		0			4	2		1		1
Integrin beta OS=Schistosoma mansoni (Blood fluke) GN=beta-Int1 PE=2 SV=1	tr|E7BBC0|E7BBC0_SCHMA	95492.5	3		3	2	2				0.0509		0.0462	0.0462	0.0451				LAEFLPSAAVGILTDSSTNIVR-MPMPSSLTPFSAR-YSDAIYVNR		IVLFASDGGFHLAGDGR-KIVLFASDGGFHLAGDGR-LAEFLPSAAVGILTDSSTNIVR	KIVLFASDGGFHLAGDGR-LAEFLPSAAVGILTDSSTNIVR	IVLFASDGGFHLAGDGR-LAEFLPSAAVGILTDSSTNIVR				3		3	0	0				tr|G4V5U8|G4V5U8_SCHMA		tr|G4V5U8|G4V5U8_SCHMA	0	0				4		4	3	2
Integrin beta OS=Schistosoma mansoni (Blood fluke) GN=Smp_089700 PE=3 SV=1	tr|G4V5U8|G4V5U8_SCHMA	90747.8	3		3						0.0535		0.0487						LAEFLPSAAVGILTDSSTNIVR-MPMPSSLTPFSAR-YSDAIYVNR		IVLFASDGGFHLAGDGR-KIVLFASDGGFHLAGDGR-LAEFLPSAAVGILTDSSTNIVR						3		3						tr|E7BBC0|E7BBC0_SCHMA		tr|E7BBC0|E7BBC0_SCHMA						4		4
Interleukin enhancer binding factor, putative OS=Schistosoma mansoni (Blood fluke) GN=Smp_141000 PE=4 SV=1	tr|G4LV53|G4LV53_SCHMA	42152.2		1		1						0.0426		0.0426						TLPTLEAVQNLASFVR		TLPTLEAVQNLASFVR						0		0						0		0						1		1
Isocitrate dehydrogenase [NAD] subunit, mitochondrial OS=Schistosoma mansoni (Blood fluke) GN=Smp_018680 PE=3 SV=1	tr|G4VGL2|G4VGL2_SCHMA	41345.5	10	10	2	4	3	1	3	2	0.359	0.383	0.0831	0.193	0.123	0.0375	0.115	0.0831	ALDLFANVVHIR-EQIEGEYSSLEHESVK-GIPSFHQNLDLVIIR-HINLESFANK-HINLESFANKIETALLK-KALTSDIGGSSSTTQFTEAVLEQAHIS-LSDGLFLETcQNMAK-NMANPTAILLASANLLR-RALDLFANVVHIR-TPVETQGSSALNLR	ALDLFANVVHIR-EQIEGEYSSLEHESVK-GIPSFHQNLDLVIIR-HINLESFANKIETALLK-HSFNLASGK-KALTSDIGGSSSTTQFTEAVLEQAHIS-LSDGLFLETcQNMAK-NMANPTAILLASANLLR-RALDLFANVVHIR-TPVETQGSSALNLR	NMANPTAILLASANLLR-TPVETQGSSALNLR	ALTSDIGGSSSTTQFTEAVLEQAHIS-GIPSFHQNLDLVIIR-NMANPTAILLASANLLR-TPVETQGSSALNLR	GIPSFHQNLDLVIIR-NMANPTAILLASANLLR-TPVETQGSSALNLR	TPVETQGSSALNLR	ALDLFANVVHIR-NmANPTAILLASANLLR-TPVETQGSSALNLR	NMANPTAILLASANLLR-TPVETQGSSALNLR	0	0	0	0	0	0	0	0	0	0	0	0	0	0	0	0	12	13	2	6	8	1	3
Isocitrate dehydrogenase [NAD] subunit, mitochondrial OS=Schistosoma mansoni (Blood fluke) GN=Smp_056200 PE=3 SV=1	tr|G4V5Y0|G4V5Y0_SCHMA	43546.8	4	8		2	1	1	1	2	0.138	0.273		0.0551	0.0276	0.0276	0.0276	0.0476	HQNVDIVIIR-IAQFAFDYAVR-LNLNLYAFVQR-NIANPcGMLLTSADMLEYLGHIK	DSVVDVIGEQK-HQNVDIVIIR-HTVAmLLGDGVGPELLSYVK-IAQFAFDYAVR-LEHENVPGVVESLK-LNLNLYAFVQR-NIANPcGMLLTSADMLEYLGHIK-TADLGGSFK		IAQFAFDYAVR-LNLNLYAFVQR	IAQFAFDYAVR	IAQFAFDYAVR	IAQFAFDYAVR	HQNVDIVIIR-TADLGGSFK	0	0		0	0	0	0	0	0	0		0	0	0	0	0	5	10		2	2	1	1
Isocitrate dehydrogenase [NADP] OS=Schistosoma mansoni (Blood fluke) GN=Smp_163050 PE=3 SV=1	tr|G4LUW3|G4LUW3_SCHMA	50741	3	8	1	2					0.0964	0.242	0.0247	0.0561					FKDIFQEVYNQDYQTK-TIESEAAHGTVTR-TNDQVTIDAAHAIK	EQGVLELVFTPK-FKDIFQEVYNQDYQTK-LIDDMVAQTLK-STLIFPFVDVDcK-TIESEAAHGTVTR-TNDQVTIDAAHAIK-VANPVVDLDGDEMTHIIWDK-YFDLGLPNR	LIDDMVAQTLK	LIDDMVAQTLK-TNDQVTIDAAHAIK					0	0	0	0					0	0	0	0					3	10	1	2
Kettin/titin-related protein OS=Schistosoma mansoni (Blood fluke) GN=Smp_197080 PE=4 SV=1	tr|G4V6Y5|G4V6Y5_SCHMA	89736.8	8	3	2	3	2		4	3	0.222	0.0715	0.0358	0.0715	0.0358		0.0826	0.0814	ESAPAHFETcVEPTNDPSLTVEWYK-ESISYLQSLDAWESDAMAGYDTVKR-IFQDGGISNLEFHR-NAAGQVQSNVVELQcNADEHIVTSSVLSK-NNmGEAAAETILIIEPQLDFRPDLR-NSVSIDGIDSSGPPQFVVHPVGQLTIAEGEPANITAR-VGTPGELHIK-VRPAGDSTLVVEWYK	IFQDGGISNLEFHR-NAAGQVQSNVVELQcNADEHIVTSSVLSK-VRPAGDSTLVVEWYK	IFQDGGISNLEFHR-VRPAGDSTLVVEWYK	IFQDGGISNLEFHR-NAAGQVQSNVVELQcNADEHIVTSSVLSK-VRPAGDSTLVVEWYK	IFQDGGISNLEFHR-VRPAGDSTLVVEWYK		IFQDGGISNLEFHR-NAAGQVQSNVVELQcNADEHIVTSSVLSK-RFPSGDQSK-VRPAGDSTLVVEWYK	IFQDGGISNLEFHR-NSVSIDGIDSSGPPQFVVHPVGQLTIAEGEPANITAR-VRPAGDSTLVVEWYK	0	0	0	0	0		0	0	0	0	0	0	0		0	0	16	11	5	7	7		5
Kinesin light chain, putative OS=Schistosoma mansoni (Blood fluke) GN=Smp_000040 PE=4 SV=1	tr|G4LUF7|G4LUF7_SCHMA	47160		2								0.0847								EAATLLNDALTIR-TLGPEHPAVAATLNNLAVLYGK								0								0								2
Kinesin-like protein OS=Schistosoma mansoni (Blood fluke) GN=Smp_001040 PE=3 SV=1	tr|G4V5R8|G4V5R8_SCHMA	115094	3	3	1	1	4		2	1	0.0394	0.0315	0.0138	0.0118	0.062		0.0226	0.0118	IATLTDKIDESESR-QQVEEQDEIINTLR-TGAEGTVLDEAK	LDEEFTVVR-LYLVDLAGSEK-TGAEGTVLDEAK	IATLTDKIDESESR	TGAEGTVLDEAK	AKELEDVQESLLK-FVSSPEEVFDVIDEGK-SLSALGNVINALVEGSSHVPYR-TGAEGTVLDEAK		ILQESLGGNAR-TGAEGTVLDEAK	TGAEGTVLDEAK	0	0	0	0	0		0	0	0	0	0	0	0		0	0	5	3	1	1	6		3
Kinesin-like protein OS=Schistosoma mansoni (Blood fluke) GN=Smp_132300 PE=3 SV=1	tr|G4VGN0|G4VGN0_SCHMA	86086.7			1								0.016								IWSLVSQATYEK								0								0								1
KRAB-A domain-containing protein OS=Schistosoma mansoni (Blood fluke) GN=Smp_195120 PE=4 SV=1	tr|G4LXM2|G4LXM2_SCHMA	155629	2	2	1	1	1				0.0257	0.0279	0.0125	0.0125	0.0125				AIVNGFAADNTLAQNWK-ILDDcFSTPVDPQQAAIR	AIVNGFAADNTLAQNWK-KVPASEQFDYLVSYLSDEATK	AIVNGFAADNTLAQNWK	AIVNGFAADNTLAQNWK	AIVNGFAADNTLAQNWK				2	2	1	1	1				tr|Q6IFU0|Q6IFU0_SCHMA,tr|G4LX44|G4LX44_SCHMA	tr|Q6IFU0|Q6IFU0_SCHMA,tr|G4LX44|G4LX44_SCHMA	tr|G4LX44|G4LX44_SCHMA,tr|Q6IFU0|Q6IFU0_SCHMA	tr|G4LX44|G4LX44_SCHMA,tr|Q6IFU0|Q6IFU0_SCHMA	tr|Q6IFU0|Q6IFU0_SCHMA,tr|G4LX44|G4LX44_SCHMA				2	2	1	1	1
Lamin, putative OS=Schistosoma mansoni (Blood fluke) GN=Smp_159900.1 PE=4 SV=1	tr|G4LVZ3|G4LVZ3_SCHMA	744474	34	31	12	9	13	7	6	6	0.0578	0.0523	0.0256	0.0147	0.023	0.0132	0.00935	0.011	ADELSHDLSK-ALDTQSFELEVVTEK-DFESQLLFQR-DLEAETLLR-DQTASELEEYK-DQTASELEEYKIQMEETFESK-EENAATLTALER-ELMTEVDLLR-GPVEFFKEQDTHGK-GRLDMADDVDAR-IAELELLQR-IALDQEILMYR-IIEHDVALSSGFTSDLR-IQMEETFESK-KDFESQLLFQR-KEEVSAMYVESR-KMLEGEESR-KTYEDEITALR-LKEELEESFR-LVETVAGDSVSGIVHDR-QNKELMTEVDLLR-QTEVQELESR-RLESYVTVTSDLENDVTK-RVDGDFEGDESNASLTGASYSSSR-SEEKDELAHLNDR-SFHPGTEVTILLLDTDGEEQAK-SLYIEEEVEGR-SSANFSAEDASR-SSSPLTI…	ADELSHDLSK-ALDTQSFELEVVTEK-ALLVFVVDHIR-DFESQLLFQR-DLEAETLLR-DQTASELEEYK-DQTASELEEYKIQMEETFESK-DSPFNIPVKR-EENAATLTALER-ELMTEVDLLR-IAELELLQR-IALDQEILMYR-IIEHDVALSSGFTSDLR-KDFESQLLFQR-KEEVSAMYVESR-KIAELELLQR-KTYEDEITALR-LKEELEESFR-LVETVAGDSVSGIVHDR-QMRDELNDIK-QTEVQELESR-RLESYVTVTSDLENDVTK-RVDGDFEGDESNASLTGASYSSSR-SEEKDELAHLNDR-SFHPGTEVTILLLDTDGEEQAK-SLYIEEEVEGRK-SSANFSAEDASR-SVEESDASLmDVR-TYEDEITALR…	ALLVFVVDHIR-DLEAETLLR-DQTASELEEYKIQMEETFESK-GPVEFFKEQDTHGK-IAELELLQR-IALDQEILMYR-KTYEDEITALR-SEEKDELAHLNDR-SFHPGTEVTILLLDTDGEEQAK-SLYIEEEVEGR-SSANFSAEDASR-VDGDFEGDESNASLTGASYSSSR	ALDTQSFELEVVTEK-DLEAETLLR-IAELELLQR-IALDQEILMYR-IALDQEILMYRK-KIAELELLQR-LVETVAGDSVSGIVHDR-SFHPGTEVTILLLDTDGEEQAK-SLYIEEEVEGR	ALDTQSFELEVVTEK-DLEAETLLR-DQTASELEEYKIQMEETFESK-GPVEFFKEQDTHGK-IAELELLQR-IALDQEILMYR-IALDQEILMYRK-KIAELELLQR-KTYEDEITALR-SEEKDELAHLNDR-SFHPGTEVTILLLDTDGEEQAK-SLYIEEEVEGR-SSANFSAEDASR	ALDTQSFELEVVTEK-DLEAETLLR-IAELELLQR-IALDQEILMYR-LVETVAGDSVSGIVHDR-SSANFSAEDASR-SVEESDASLMDVR	DLEAETLLR-IAELELLQR-IALDQEILMYR-IQMEETFESK-QTEVQELESR-SSANFSAEDASR	ALDTQSFELEVVTEK-IAELELLQR-IALDQEILMYR-LVETVAGDSVSGIVHDR-QTEVQELESR-VTDEADALSK	1	1	0	0	0	0	0	0	tr|G4VM82|G4VM82_SCHMA	tr|G4VM82|G4VM82_SCHMA	0	0	0	0	0	0	62	41	17	9	16	7	6
Lar interacting protein (Lip)-related protein OS=Schistosoma mansoni (Blood fluke) GN=Smp_149910 PE=4 SV=1	tr|G4VI40|G4VI40_SCHMA	230061						1								0.0072								ANVPIAAASIGPAPR								0								0								1
Leucine aminopeptidase (M17 family) OS=Schistosoma mansoni (Blood fluke) GN=Smp_030000 PE=4 SV=1	tr|G4VFK1|G4VFK1_SCHMA	55678.1	27	32	19	18	19	12	11	12	0.723	0.807	0.556	0.528	0.596	0.304	0.306	0.296	AGGIMAGMHR-AKSEYEDLLQcNNLASSATPR-cGAAAIAGLMK-DKcGAAAIAGLMK-DLQLAYKPLKEFSEVNPK-EIDTSLFLVGK-FGVmEADNSLLNIANAIEEGR-FSDEVSVIPFPEHPSKR-GHQmPAAFLVVASGLDK-GHQMPAAFLVVASGLDKHGLDAK-GVTVTVDKVDAK-HFTAVMDNGPAR-IAEYLQNALNGLK-IGNTDAEGR-KVSYELQNSGDLISDIAEISTIR-mVmADLLcEAK-MVMADLLcEAKEK-NcLLLNAILGAYHVLYTPLEVR-NPFIFTIATLTGHAIR-NSIGSESYVADEIIIAR-SEYEDLLQcNNLASSATPR-SPLLccGSFISAPK-sTSVVTPVFPVScLTDPSYDAVLLLNDDIEHLPR…	AGGIMAGMHR-AKSEYEDLLQcNNLASSATPR-ALTTKNPFIFTIATLTGHAIR-cGAAAIAGLmK-DIGGSDPER-DKcGAAAIAGLmK-DLQLAYKPLKEFSEVNPK-EIDTSLFLVGK-FGVmEADNSLLNIANAIEEGR-FSDEVSVIPFPEHPSKR-GHQmPAAFLVVASGLDK-GHQMPAAFLVVASGLDKHGLDAK-GVTVTVDKVDAK-HFTAVMDNGPAR-IAEYLQNALNGLK-IGNTDAEGR-IPYTHVDVAGSAGDINVTPTAAPLLmFAR-KVSYELQNSGDLISDIAEISTIR-KYPLMAAVNR-LNTDEADIR-MVMADLLcEAK-NcLLLNAILGAYHVLYTPLEVR-NPFIFTIATLTGHAIR-NSIGSESYVADEIIIAR-…	AGGIMAGMHR-AKSEYEDLLQcNNLASSATPR-DKcGAAAIAGLMK-EIDTSLFLVGK-FGVMEADNSLLNIANAIEEGR-FSDEVSVIPFPEHPSK-FSDEVSVIPFPEHPSKR-GHQmPAAFLVVASGLDK-IAEYLQNALNGLK-IGNTDAEGR-KVSYELQNSGDLISDIAEISTIR-NPFIFTIATLTGHAIR-NSIGSESYVADEIIIAR-SEYEDLLQcNNLASSATPR-sTSVVTPVFPVScLTDPSYDAVLLLNDDIEHLPR-TIGLLQPDGISVSAGLAFVR-VRIPYTHVDVAGSAGDINVTPTAAPLLMFAR-VSYELQNSGDLISDIAEISTIR-VVHVDYKPSNSK	AKSEYEDLLQcNNLASSATPR-DKcGAAAIAGLMK-DLQLAYKPLKEFSEVNPK-EIDTSLFLVGK-FGVmEADNSLLNIANAIEEGR-GHQMPAAFLVVASGLDK-GVTVTVDKVDAK-IAEYLQNALNGLK-IPYTHVDVAGSAGDINVTPTAAPLLMFAR-MVMADLLcEAK-NcLLLNAILGAYHVLYTPLEVR-NPFIFTIATLTGHAIR-NSIGSESYVADEIIIAR-SEYEDLLQcNNLASSATPR-SPLLccGSFISAPK-VRIPYTHVDVAGSAGDINVTPTAAPLLMFAR-VSYELQNSGDLISDIAEISTIR-VVHVDYKPSNSK	AGGIMAGMHR-AKSEYEDLLQcNNLASSATPR-DKcGAAAIAGLMK-EIDTSLFLVGK-FGVmEADNSLLNIANAIEEGR-FSDEVSVIPFPEHPSK-GHQMPAAFLVVASGLDK-GHQMPAAFLVVASGLDKHGLDAK-GVTVTVDKVDAK-IAEYLQNALNGLK-NPFIFTIATLTGHAIR-NSIGSESYVADEIIIAR-SEYEDLLQcNNLASSATPR-SPLLccGSFISAPK-sTSVVTPVFPVScLTDPSYDAVLLLNDDIEHLPR-TIGLLQPDGISVSAGLAFVR-VRIPYTHVDVAGSAGDINVTPTAAPLLMFAR-VSYELQNSGDLISDIAEISTIR-VVHVDYKPSNSK	AGGIMAGMHR-EIDTSLFLVGK-GVTVTVDKVDAK-HFTAVMDNGPAR-IAEYLQNALNGLK-IGNTDAEGR-MVMADLLcEAK-NPFIFTIATLTGHAIR-NSIGSESYVADEIIIAR-SEYEDLLQcNNLASSATPR-SPLLccGSFISAPK-VVHVDYKPSNSK	AGGIMAGMHR-EIDTSLFLVGK-FGVmEADNSLLNIANAIEEGR-GVTVTVDKVDAK-HFTAVMDNGPAR-IAEYLQNALNGLK-NPFIFTIATLTGHAIR-NSIGSESYVADEIIIAR-SEYEDLLQcNNLASSATPR-SPLLccGSFISAPK-VVHVDYKPSNSK	AGGIMAGMHR-EIDTSLFLVGK-FGVmEADNSLLNIANAIEEGR-GVTVTVDKVDAK-IAEYLQNALNGLK-IGNTDAEGR-KVSYELQNSGDLISDIAEISTIR-MVMADLLcEAK-NPFIFTIATLTGHAIR-SPLLccGSFISAPK-VSYELQNSGDLISDIAEISTIR-VVHVDYKPSNSK	26	30	18	17	18	11	10	11	tr|D6BNU4|D6BNU4_SCHMA	tr|D6BNU4|D6BNU4_SCHMA-tr|D6BNU5|D6BNU5_SCHMA,tr|D6BNU4|D6BNU4_SCHMA,tr|G4LVV4|G4LVV4_SCHMA	tr|D6BNU4|D6BNU4_SCHMA	tr|D6BNU4|D6BNU4_SCHMA	tr|D6BNU4|D6BNU4_SCHMA	tr|D6BNU4|D6BNU4_SCHMA	tr|D6BNU4|D6BNU4_SCHMA	tr|D6BNU4|D6BNU4_SCHMA	67	75	38	39	41	12	11
Leucine aminopeptidase 1 OS=Schistosoma mansoni (Blood fluke) PE=2 SV=1	tr|D6BNU4|D6BNU4_SCHMA	56760.4	28	31	18	19	19	11	11	11	0.719	0.774	0.514	0.528	0.595	0.268	0.293	0.26	AGGIMAGMHR-AKSEYEDLLQcNNLASSATPR-cGAAAIAGLMK-DKcGAAAIAGLMK-DLQLAYKPLKEFSEVNPK-EIDTSLFLVGK-FGVmEADNSLLNIANAIEEGR-FSDEVSVIPFPEHPSKR-GHQmPAAFLVVASGLDK-GHQMPAAFLVVASGLDKHGLDAK-GVTVTVDKVDAK-HFTAVMDNGPAR-IAEYLQNALNGLK-IGNTDAEGR-KVSYELQNSGDLISDIAEISTIR-LNTDEADIRNVYDAAVNGMLK-mVmADLLcEAK-MVMADLLcEAKEK-NcLLLNAILGAYHVLYTPLEVR-NSIGSESYVADEIIIAR-NVYDAAVNGMLK-SEYEDLLQcNNLASSATPR-SPLLccGSFISAPK-sTSVVTPVFPVScLTD…	AGGIMAGMHR-AKSEYEDLLQcNNLASSATPR-cGAAAIAGLmK-DIGGSDPER-DKcGAAAIAGLmK-DLQLAYKPLKEFSEVNPK-EIDTSLFLVGK-FGVmEADNSLLNIANAIEEGR-FSDEVSVIPFPEHPSKR-GHQmPAAFLVVASGLDK-GHQMPAAFLVVASGLDKHGLDAK-GVTVTVDKVDAK-HFTAVMDNGPAR-IAEYLQNALNGLK-IGNTDAEGR-IPYTHVDVAGSAGDINVTPTAAPLLmFAR-KVSYELQNSGDLISDIAEISTIR-KYPLMAAVNR-LNTDEADIR-MVMADLLcEAK-NcLLLNAILGAYHVLYTPLEVR-NSIGSESYVADEIIIAR-NVYDAAVNGmLK-SEYEDLLQcNNLASSATPR-SPLLcc…	AGGIMAGMHR-AKSEYEDLLQcNNLASSATPR-DKcGAAAIAGLMK-EIDTSLFLVGK-FGVMEADNSLLNIANAIEEGR-FSDEVSVIPFPEHPSK-FSDEVSVIPFPEHPSKR-GHQmPAAFLVVASGLDK-IAEYLQNALNGLK-IGNTDAEGR-KVSYELQNSGDLISDIAEISTIR-NSIGSESYVADEIIIAR-SEYEDLLQcNNLASSATPR-sTSVVTPVFPVScLTDPSYDAVLLLNDDIEHLPR-TIGLLQPDGISVSAGLAFVR-VRIPYTHVDVAGSAGDINVTPTAAPLLMFAR-VSYELQNSGDLISDIAEISTIR-VVHVDYKPSNSK	AKSEYEDLLQcNNLASSATPR-DKcGAAAIAGLMK-DLQLAYKPLKEFSEVNPK-EIDTSLFLVGK-FGVmEADNSLLNIANAIEEGR-GHQMPAAFLVVASGLDK-GVTVTVDKVDAK-IAEYLQNALNGLK-IPYTHVDVAGSAGDINVTPTAAPLLMFAR-LNTDEADIRNVYDAAVNGMLK-MVMADLLcEAK-NcLLLNAILGAYHVLYTPLEVR-NSIGSESYVADEIIIAR-NVYDAAVNGMLK-SEYEDLLQcNNLASSATPR-SPLLccGSFISAPK-VRIPYTHVDVAGSAGDINVTPTAAPLLMFAR-VSYELQNSGDLISDIAEISTIR-VVHVDYKPSNSK	AGGIMAGMHR-AKSEYEDLLQcNNLASSATPR-DKcGAAAIAGLMK-EIDTSLFLVGK-FGVmEADNSLLNIANAIEEGR-FSDEVSVIPFPEHPSK-GHQMPAAFLVVASGLDK-GHQMPAAFLVVASGLDKHGLDAK-GVTVTVDKVDAK-IAEYLQNALNGLK-LNTDEADIRNVYDAAVNGMLK-NSIGSESYVADEIIIAR-SEYEDLLQcNNLASSATPR-SPLLccGSFISAPK-sTSVVTPVFPVScLTDPSYDAVLLLNDDIEHLPR-TIGLLQPDGISVSAGLAFVR-VRIPYTHVDVAGSAGDINVTPTAAPLLMFAR-VSYELQNSGDLISDIAEISTIR-VVHVDYKPSNSK	AGGIMAGMHR-EIDTSLFLVGK-GVTVTVDKVDAK-HFTAVMDNGPAR-IAEYLQNALNGLK-IGNTDAEGR-MVMADLLcEAK-NSIGSESYVADEIIIAR-SEYEDLLQcNNLASSATPR-SPLLccGSFISAPK-VVHVDYKPSNSK	AGGIMAGMHR-EIDTSLFLVGK-FGVmEADNSLLNIANAIEEGR-GVTVTVDKVDAK-HFTAVMDNGPAR-IAEYLQNALNGLK-NSIGSESYVADEIIIAR-NVYDAAVNGMLK-SEYEDLLQcNNLASSATPR-SPLLccGSFISAPK-VVHVDYKPSNSK	AGGIMAGMHR-EIDTSLFLVGK-FGVmEADNSLLNIANAIEEGR-GVTVTVDKVDAK-IAEYLQNALNGLK-IGNTDAEGR-KVSYELQNSGDLISDIAEISTIR-MVMADLLcEAK-SPLLccGSFISAPK-VSYELQNSGDLISDIAEISTIR-VVHVDYKPSNSK	26	30	18	17	18	11	10	11	tr|G4VFK1|G4VFK1_SCHMA	tr|G4VFK1|G4VFK1_SCHMA-tr|D6BNU5|D6BNU5_SCHMA,tr|G4LVV4|G4LVV4_SCHMA,tr|G4VFK1|G4VFK1_SCHMA	tr|G4VFK1|G4VFK1_SCHMA	tr|G4VFK1|G4VFK1_SCHMA	tr|G4VFK1|G4VFK1_SCHMA	tr|G4VFK1|G4VFK1_SCHMA	tr|G4VFK1|G4VFK1_SCHMA	tr|G4VFK1|G4VFK1_SCHMA	63	69	30	37	36	11	11
Leucine aminopeptidase 2 OS=Schistosoma mansoni (Blood fluke) PE=2 SV=1	tr|D6BNU5|D6BNU5_SCHMA	59761.7	11	16	4	4	5	2	4	2	0.27	0.467	0.114	0.114	0.134	0.0588	0.101	0.0515	AEVLGWFSGTHYAVDHEK-cGAAAVAGFFK-DKcGAAAVAGFFK-ELTEPVQFTDcPVDR-GHQSPVAFMIIASGLDSHLK-GLYPLAAIVDR-GVTYDTGGSDLK-LVVSFTGHLDQDIDDARR-NSIGENAYVSDEIVTSR-TDEEYADLLNSAR-VGGIMATmHR	AEVLGWFSGTHYAVDHEK-DIGGSDPER-DKcGAAAVAGFFK-ELGEDYDYQFAGSLLGEMHEISTLR-ELTEPVQFTDcPVDR-GHQSPVAFMIIASGLDSHLK-GLYPLAAIVDR-GVTYDTGGSDLK-LVVSFTGHLDQDIDDAR-LVVSFTGHLDQDIDDARR-MVMTDLLcEAK-NSIGENAYVSDEIVTSR-NTEKPLAYTHMDIASSNGPcPGIPTGTPILTLASR-TDEEYADLLNSAR-VGGIMATMHR-VVHLEYNGSTESEIDPQQLVNLFLVGK	ELTEPVQFTDcPVDR-GHQSPVAFMIIASGLDSHLK-NSIGENAYVSDEIVTSR-VGGIMATMHR	ELTEPVQFTDcPVDR-GHQSPVAFMIIASGLDSHLK-NSIGENAYVSDEIVTSR-VGGIMATMHR	ELTEPVQFTDcPVDR-FcSDVHTLTcR-GHQSPVAFMIIASGLDSHLK-NSIGENAYVSDEIVTSR-VGGIMATMHR	ELTEPVQFTDcPVDR-NSIGENAYVSDEIVTSR	ELTEPVQFTDcPVDR-GVTYDTGGSDLK-MVMTDLLcEAK-NSIGENAYVSDEIVTSR	GLYPLAAIVDR-NSIGENAYVSDEIVTSR	11	16	4	4	5	2	4	2	tr|G4LVV4|G4LVV4_SCHMA	tr|G4LVV4|G4LVV4_SCHMA-tr|D6BNU4|D6BNU4_SCHMA,tr|G4LVV4|G4LVV4_SCHMA,tr|G4VFK1|G4VFK1_SCHMA	tr|G4LVV4|G4LVV4_SCHMA	tr|G4LVV4|G4LVV4_SCHMA	tr|G4LVV4|G4LVV4_SCHMA	tr|G4LVV4|G4LVV4_SCHMA	tr|G4LVV4|G4LVV4_SCHMA	tr|G4LVV4|G4LVV4_SCHMA	18	19	5	5	6	2	4
Leukotriene A4 hydrolase (M01 family) OS=Schistosoma mansoni (Blood fluke) GN=Smp_007550 PE=4 SV=1	tr|G4M023|G4M023_SCHMA	70897.4	13	10							0.313	0.255							GIDPDEAYSR-IAEPLLTDDKHLTYHFK-IDELLQLSK-IDYETSPDSSALQWLGPQLTADR-INFSTQTISGSVNIFLEK-LGPSDPMTK-LLTSSDLcSNVTEMKSLTR-NFYEQRPFMHQTTAMLVER-QSVPIPSYLIAIAcGDLASR-SLLPcQDTPTSK-SSVWAEPSIVDK-VcPDNLNPNILLDTR-VQWcLIcIISR	FDADELLSEcDSMQK-HLPALDHILEFLNSQGR-IAEPLLTDDKHLTYHFK-IDELLQLSK-LLTSSDLcSNVTEMKSLTR-NFYEQRPFmHQTTAMLVER-QSVPIPSYLIAIAcGDLASR-RQPFMFSQcQAIHAR-SLLPcQDTPTSK-VcPDNLNPNILLDTR							0	0							0	0							15	10
LIMPETin OS=Schistosoma mansoni (Blood fluke) PE=2 SV=1	tr|B1AAM6|B1AAM6_SCHMA	64750	4	4		3	4	4	7	7	0.0881	0.11		0.0809	0.0935	0.103	0.149	0.16	DEQPYcADcYGELFAK-EEQLYcSDcYDER-FTSKDEQPYcADcYGELFAK-GFLTSDDMIMcSEcGR	cSAcTTSLADRPFATK-cTKPITGFGGcK-ENQVVcVPcYEAK-FTSKDEQPYcADcYGELFAK		DEQPYcADcYGELFAK-EEQLYcSDcYDER-GFLTSDDMIMcSEcGR	cSAcTTSLADRPFATK-DEQPYcADcYGELFAK-FTSKDEQPYcADcYGELFAK-GFLTSDDMIMcSEcGR	cSAcTTSLADRPFATK-DEQPYcADcYGELFAK-FANTcEQcK-GFLTSDDMIMcSEcGR	cSAcTTSLADRPFATK-cTKPITGFGGcK-DEQPYcADcYGELFAK-EcFTcTScSK-FANTcEQcK-FTSKDEQPYcADcYGELFAK-GFLTSDDMIMcSEcGR	cSAcTTSLADRPFATK-cTKPITGFGGcK-DDEPHcLAcYEAK-EcFTcTScSK-ENQVVcVPcYEAK-FANTcEQcK-GFLTSDDMIMcSEcGR	4	4		3	4	4	7	7	tr|G4VSB7|G4VSB7_SCHMA	tr|G4VSB7|G4VSB7_SCHMA		tr|G4VSB7|G4VSB7_SCHMA	tr|G4VSB7|G4VSB7_SCHMA	tr|G4VSB7|G4VSB7_SCHMA	tr|G4VSB7|G4VSB7_SCHMA	tr|G4VSB7|G4VSB7_SCHMA	4	4		3	4	5	7
Lin-7-like proteins OS=Schistosoma mansoni (Blood fluke) GN=Smp_055600 PE=4 SV=1	tr|C4QC83|C4QC83_SCHMA	21551			1		1						0.0518		0.0829						VLELLEILQR		ATVAAFAASEGHAHPR						0		1						0		tr|O17458|O17458_SCHMA						1		1
Linker histone H1 OS=Schistosoma mansoni (Blood fluke) GN=Smp_162370 PE=3 SV=1	tr|G4LZC4|G4LZC4_SCHMA	18026.4	1	1	2			1			0.118	0.118	0.189			0.0592			TPASHPPVINMITAAILAVK	TPASHPPVINMITAAILAVK	TPASHPPVINMITAAILAVK-YIAANYKFDVEK			sVTVSVPLKK			0	0	0			0			0	0	0			0			1	1	3			1
Lipase maturation factor OS=Schistosoma mansoni (Blood fluke) GN=Smp_026910.1 PE=3 SV=1	tr|G4VFY8|G4VFY8_SCHMA	73833.8	1								0.0202								DASDFINNLNVVR								0								0								1
Lissencephaly-1 homolog OS=Schistosoma mansoni (Blood fluke) GN=Smp_129340 PE=3 SV=1	sp|C4Q0P6|LIS1_SCHMA	47106.5	1	4							0.0743	0.156							LNEAEKEFQSMQNAIGFGVAGAAPGSGLSDR	LLLSASDDK-QLVFHPHGR-SVRPSPEGNLLAScSNDHTIR-TLTGHDHNVSSVAFLPSGDFLVSASR							0	0							0	0							1	4
L-lactate dehydrogenase OS=Schistosoma mansoni (Blood fluke) GN=Smp_038950 PE=3 SV=1	tr|G4VQZ5|G4VQZ5_SCHMA	35962.7	14	14	8	10	11	5	7	5	0.554	0.536	0.28	0.361	0.446	0.211	0.217	0.211	cIIVVVSNPVDILTYVAR-GEVLDLQHGQQFFGR-IDGGTDYKYSANSDIVVITAGAR-IGcKDDPENFEEIHK-KSAATLNEVITGIK-LGVSANSVHGYVIGEHGDSSVAVWSNVNVAGVR-QVVQSAYDIIR-SAATLNEVITGIK-SAATLNEVITGIKW-SLcNALLNNLHTVYPLSVPVK-sSIcDALLKPVAPTDIEPR-VIGTGTMLDSAR-VKGEVLDLQHGQQFFGR-YSANSDIVVITAGAR	cIIVVVSNPVDILTYVAR-GEVLDLQHGQQFFGR-IDGGTDYKYSANSDIVVITAGAR-KLSGFEAHR-KSAATLNEVITGIK-LGVSANSVHGYVIGEHGDSSVAVWSNVNVAGVR-QVVQSAYDIIR-SAATLNEVITGIK-SAATLNEVITGIKW-SLcNALLNNLHTVYPLSVPVK-sSIcDALLKPVAPTDIEPR-VIGTGTMLDSAR-VKGEVLDLQHGQQFFGR-YSANSDIVVITAGAR	KSAATLNEVITGIK-QVVQSAYDIIR-SAATLNEVITGIK-SAATLNEVITGIKW-SLcNALLNNLHTVYPLSVPVK-sSIcDALLKPVAPTDIEPR-VIGTGTMLDSAR-YSANSDIVVITAGAR	cIIVVVSNPVDILTYVAR-KLSGFEAHR-KSAATLNEVITGIK-QVVQSAYDIIR-SAATLNEVITGIK-SAATLNEVITGIKW-SLcNALLNNLHTVYPLSVPVK-sSIcDALLKPVAPTDIEPR-VIGTGTMLDSAR-YSANSDIVVITAGAR	cIIVVVSNPVDILTYVAR-GEVLDLQHGQQFFGR-KLSGFEAHR-LKGYTSWAIGLTcR-QVVQSAYDIIR-SAATLNEVITGIK-SAATLNEVITGIKW-SLcNALLNNLHTVYPLSVPVK-sSIcDALLKPVAPTDIEPR-VIGTGTMLDSAR-YSANSDIVVITAGAR	QVVQSAYDIIR-SAATLNEVITGIK-sSIcDALLKPVAPTDIEPR-VIGTGTMLDSAR-YSANSDIVVITAGAR	KSAATLNEVITGIK-QVVQSAYDIIR-SAATLNEVITGIK-SAATLNEVITGIKW-sSIcDALLKPVAPTDIEPR-VIGTGTMLDSAR-YSANSDIVVITAGAR	QVVQSAYDIIR-SAATLNEVITGIK-sSIcDALLKPVAPTDIEPR-VIGTGTMLDSAR-YSANSDIVVITAGAR	10	10	4	6	8	3	3	3	tr|G4VQZ4|G4VQZ4_SCHMA	tr|G4VQZ4|G4VQZ4_SCHMA	tr|G4VQZ4|G4VQZ4_SCHMA	tr|G4VQZ4|G4VQZ4_SCHMA	tr|G4VQZ4|G4VQZ4_SCHMA	tr|G4VQZ4|G4VQZ4_SCHMA	tr|G4VQZ4|G4VQZ4_SCHMA	tr|G4VQZ4|G4VQZ4_SCHMA	40	40	15	20	24	14	15
L-lactate dehydrogenase OS=Schistosoma mansoni (Blood fluke) GN=Smp_038960 PE=3 SV=1	tr|G4VQZ4|G4VQZ4_SCHMA	35918.7	11	11	4	7	9	3	3	3	0.509	0.491	0.178	0.316	0.404	0.114	0.114	0.114	cIIVVVSNPVDILTYVAR-GEVLDLQHGQQFFGR-IDGGTDYKYSANSDIVVITAGAR-IGcKDDPENFEEIHK-LGVSANSVHGYVIGEHGDSSVAVWSNVNVAGVR-PLSSNLLMKPVASSSVEPR-QVVQSAYDIIR-SLcNALLNNLHTVYPLSVPVK-VIGTGTMLDSAR-VKGEVLDLQHGQQFFGR-YSANSDIVVITAGAR	cIIVVVSNPVDILTYVAR-GEVLDLQHGQQFFGR-IDGGTDYKYSANSDIVVITAGAR-KLSGFEAHR-LGVSANSVHGYVIGEHGDSSVAVWSNVNVAGVR-PLSSNLLMKPVASSSVEPR-QVVQSAYDIIR-SLcNALLNNLHTVYPLSVPVK-VIGTGTMLDSAR-VKGEVLDLQHGQQFFGR-YSANSDIVVITAGAR	QVVQSAYDIIR-SLcNALLNNLHTVYPLSVPVK-VIGTGTMLDSAR-YSANSDIVVITAGAR	cIIVVVSNPVDILTYVAR-KLSGFEAHR-PLSSNLLMKPVASSSVEPR-QVVQSAYDIIR-SLcNALLNNLHTVYPLSVPVK-VIGTGTMLDSAR-YSANSDIVVITAGAR	cIIVVVSNPVDILTYVAR-GEVLDLQHGQQFFGR-KLSGFEAHR-LKGYTSWAIGLTcR-PLSSNLLMKPVASSSVEPR-QVVQSAYDIIR-SLcNALLNNLHTVYPLSVPVK-VIGTGTMLDSAR-YSANSDIVVITAGAR	QVVQSAYDIIR-VIGTGTMLDSAR-YSANSDIVVITAGAR	QVVQSAYDIIR-VIGTGTMLDSAR-YSANSDIVVITAGAR	QVVQSAYDIIR-VIGTGTMLDSAR-YSANSDIVVITAGAR	10	10	4	6	8	3	3	3	tr|G4VQZ5|G4VQZ5_SCHMA	tr|G4VQZ5|G4VQZ5_SCHMA	tr|G4VQZ5|G4VQZ5_SCHMA	tr|G4VQZ5|G4VQZ5_SCHMA	tr|G4VQZ5|G4VQZ5_SCHMA	tr|G4VQZ5|G4VQZ5_SCHMA	tr|G4VQZ5|G4VQZ5_SCHMA	tr|G4VQZ5|G4VQZ5_SCHMA	30	32	8	13	15	10	9
Lon protease homolog OS=Schistosoma mansoni (Blood fluke) GN=Smp_126490 PE=3 SV=1	tr|G4VN42|G4VN42_SCHMA	115890	3	1	2		1				0.0429	0.0105	0.0229		0.0191				ENVLAMLQAGQR-FSVGGMSDVSEIK-VLFITTANQLDTIPEPLRDR	ILEFIAVSQLK	FSVGGMSDVSEIK-ILEFIAVSQLK		VLFITTANQLDTIPEPLRDR				0	0	0		0				0	0	0		0				3	1	2		1
Long-chain-fatty-acid--CoA ligase OS=Schistosoma mansoni (Blood fluke) GN=Smp_175090.3 PE=4 SV=1	tr|G4VR44|G4VR44_SCHMA	80302.1	2	1	3	1					0.039	0.0167	0.0696	0.0167					LADVPDMDIVALR-QSSMVLTDNEYSEVK	IYSFDEFLDLGR	IHEPSPGGSFFSSYLNQQSVIADPK-IYSFDEFLDLGR-LADVPDMDIVALR	IYSFDEFLDLGR					0	0	0	0					0	0	0	0					2	1	3	1
Long-chain-fatty-acid--CoA ligase OS=Schistosoma mansoni (Blood fluke) GN=Smp_209040 PE=4 SV=1	tr|G4VRG5|G4VRG5_SCHMA	61331.8			3		1						0.0761		0.0254						IGALGAVAYGVEVK-STYPVAIIVPNFDELR-YLNVLDQIANQR		IGALGAVAYGVEVK						0		0						0		0						3		1
Low-density lipoprotein receptor (Ldl) OS=Schistosoma mansoni (Blood fluke) GN=Smp_020550 PE=4 SV=1	tr|G4M010|G4M010_SCHMA	67868.3	5	2	1		2	1	1	1	0.115	0.0334	0.0467		0.0634	0.0167	0.0167	0.0167	AEEGLEINPK-LPSQNEEIVGK-LTVRPYQPVEFEcFAASEDGQPASFTPR-SYVLTITPQR-VADQGEYIcR	AEEGLEINPK-SYVLTITPQR	LTVRPYQPVEFEcFAASEDGQPASFTPR		LTVRPYQPVEFEcFAASEDGQPASFTPR-VADQGEYIcR	AEEGLEINPK	AEEGLEINPK	AEEGLEINPK	0	0	0		0	0	0	0	0	0	0		0	0	0	0	7	2	1		2	2	1
Lupus la ribonucleoprotein, putative OS=Schistosoma mansoni (Blood fluke) GN=Smp_164650 PE=4 SV=2	tr|C4QIH2|C4QIH2_SCHMA	42491.1		1								0.0296								SQSGLIEVGEK								0								0								1
Lysine--tRNA ligase OS=Schistosoma mansoni (Blood fluke) GN=Smp_104470.1 PE=3 SV=1	tr|G4M0E0|G4M0E0_SCHMA	71521	6	6	2	2	1		2		0.14	0.129	0.0394	0.0521	0.0205		0.0347		ELcNAYTELNDPVVQR-LLSPcLYQLPHMHYGVK-LPLPETFETEETR-LTMFLTNTNNIK-YLDLLMNEDVR-YSSLSSGEHLDDVSVSIAGR	ELcNAYTELNDPVVQR-INFYDDLAAK-LPLPETFETEETR-LTMFLTNTNNIK-YLDLLMNEDVR-YSSLSSGEHLDDVSVSIAGR	LPLPETFETEETR-LTMFLTNTNNIK	LPLPETFETEETR-YSSLSSGEHLDDVSVSIAGR	LPLPETFETEETR		INFYDDLAAK-LTMFLTNTNNIK		0	0	0	0	0		0		0	0	0	0	0		0		8	6	2	2	1		2
Lysosomal Pro-Xaa carboxypeptidase (S28 family) OS=Schistosoma mansoni (Blood fluke) GN=Smp_002600.1 PE=4 SV=1	tr|G4VF49|G4VF49_SCHMA	56328.7	2	2		1		1	1		0.0502	0.0502		0.0281		0.0281	0.0281		TPNSADPQSVVEAR-VDHFSFVNDEK	TPNSADPQSVVEAR-VDHFSFVNDEK		TPNSADPQSVVEAR		TPNSADPQSVVEAR	TPNSADPQSVVEAR		0	0		0		0	0		0	0		0		0	0		2	2		1		1	1
Magnesium-dependent phosphatase 1 (EC 3.1.3.-),putative OS=Schistosoma mansoni (Blood fluke) GN=Smp_095410.2 PE=4 SV=1	tr|G4LZT1|G4LZT1_SCHMA	20689.7			1								0.0621								vTVDFLSAFSR								0								0								1
Mago nashi protein homolog OS=Schistosoma mansoni (Blood fluke) GN=Smp_103470.1 PE=4 SV=2	tr|C4QPK6|C4QPK6_SCHMA	16955.1	3								0.212								EAYVSPSVVEELKR-IGSLIDITNSK-IGSLIDITNSKDPEGLR								0								0								3
Major egg antigen OS=Schistosoma mansoni (Blood fluke) PE=2 SV=1	sp|P12812|P40_SCHMA	39427.4	5	12	4	10	8	6	7	5	0.218	0.359	0.186	0.398	0.288	0.234	0.274	0.24	AVPASQALVAK-FDAQGFAPQDINVTSSENR-GVHGLSYVDDGSGGKR-QHNAVSIPVNR-VDQNQSLTLNESGQVAVRPK	AVPASQALVAK-DAYEVGEDGK-DAYEVGEDGKVHFK-DLLTGLEHGGGAHR-FDAQGFAPQDINVTSSENR-GVHGLSYVDDGSGGKR-mGSLDVPSTGSVNDFLK-MGSLDVPSTGSVNDFLKDAYEVGEDGK-mTDDGVLMLEAPVK-mTDDGVLMLEAPVKVDQNQSLTLNESGQVAVRPK-VDQNQSLTLNESGQVAVRPK-VRFDAQGFAPQDINVTSSENR	FDAQGFAPQDINVTSSENR-GVHGLSYVDDGSGGKR-QHNAVSIPVNR-VDQNQSLTLNESGQVAVRPK	DAYEVGEDGKVHFK-FDAQGFAPQDINVTSSENR-GVHGLSYVDDGSGGK-GVHGLSYVDDGSGGKR-mGSLDVPSTGSVNDFLK-MGSLDVPSTGSVNDFLKDAYEVGEDGK-MTDDGVLMLEAPVK-SSSFAEFSQSYAIPETVDPLSVSAQVVGNTLVLEAPLEK-VDQNQSLTLNESGQVAVRPK-VRFDAQGFAPQDINVTSSENR	DAYEVGEDGKVHFK-FDAQGFAPQDINVTSSENR-GVHGLSYVDDGSGGK-GVHGLSYVDDGSGGKR-mGSLDVPSTGSVNDFLK-mTDDGVLMLEAPVK-VDQNQSLTLNESGQVAVRPK-VRFDAQGFAPQDINVTSSENR	AVPASQALVAK-FDAQGFAPQDINVTSSENR-GVHGLSYVDDGSGGK-GVHGLSYVDDGSGGKR-mGSLDVPSTGSVNDFLK-VDQNQSLTLNESGQVAVRPK	AVPASQALVAK-FDAQGFAPQDINVTSSENR-GVHGLSYVDDGSGGK-GVHGLSYVDDGSGGKR-mGSLDVPSTGSVNDFLK-mTDDGVLMLEAPVK-VDQNQSLTLNESGQVAVRPK	FDAQGFAPQDINVTSSENR-GVHGLSYVDDGSGGK-MGSLDVPSTGSVNDFLK-MTDDGVLMLEAPVK-VDQNQSLTLNESGQVAVRPK	5	9	4	8	7	5	6	4	tr|G4V8X3|G4V8X3_SCHMA,tr|G4V8Y7|G4V8Y7_SCHMA-tr|G4V8Y7|G4V8Y7_SCHMA,tr|G4V8Y6|G4V8Y6_SCHMA	tr|G4V8X3|G4V8X3_SCHMA,tr|G4V8Y7|G4V8Y7_SCHMA-tr|G4V8Y7|G4V8Y7_SCHMA,tr|G4V8X8|G4V8X8_SCHMA,tr|G4V8Y3|G4V8Y3_SCHMA,tr|G4V8Y6|G4V8Y6_SCHMA-tr|G4V8Y7|G4V8Y7_SCHMA,tr|G4V8Y3|G4V8Y3_SCHMA,tr|G4V8Y6|G4V8Y6_SCHMA-tr|G4V8Y7|G4V8Y7_SCHMA	tr|G4V8Y6|G4V8Y6_SCHMA,tr|G4V8Y7|G4V8Y7_SCHMA-tr|G4V8Y7|G4V8Y7_SCHMA,tr|G4V8X3|G4V8X3_SCHMA	tr|G4V8Y7|G4V8Y7_SCHMA,tr|G4V8Y6|G4V8Y6_SCHMA,tr|G4V8Y3|G4V8Y3_SCHMA-tr|G4V8Y7|G4V8Y7_SCHMA,tr|G4V8X3|G4V8X3_SCHMA-tr|G4V8Y7|G4V8Y7_SCHMA	tr|G4V8Y6|G4V8Y6_SCHMA,tr|G4V8Y3|G4V8Y3_SCHMA,tr|G4V8Y7|G4V8Y7_SCHMA-tr|G4V8X3|G4V8X3_SCHMA,tr|G4V8Y7|G4V8Y7_SCHMA-tr|G4V8Y7|G4V8Y7_SCHMA	tr|G4V8Y7|G4V8Y7_SCHMA,tr|G4V8X3|G4V8X3_SCHMA-tr|G4V8Y6|G4V8Y6_SCHMA,tr|G4V8Y7|G4V8Y7_SCHMA	tr|G4V8X3|G4V8X3_SCHMA,tr|G4V8Y7|G4V8Y7_SCHMA-tr|G4V8Y6|G4V8Y6_SCHMA,tr|G4V8Y3|G4V8Y3_SCHMA,tr|G4V8Y7|G4V8Y7_SCHMA-tr|G4V8Y7|G4V8Y7_SCHMA	tr|G4V8Y7|G4V8Y7_SCHMA-tr|G4V8Y7|G4V8Y7_SCHMA,tr|G4V8X3|G4V8X3_SCHMA	10	19	5	14	13	8	8
Major tegumental antigen SM15 OS=Schistosoma mansoni (Blood fluke) GN=GSM70 PE=4 SV=1	tr|Q05645|Q05645_SCHMA	116899	2		4		1			1	0.0291		0.0746		0.0116			0.0116	LQPTEEIPEDR-YTEHDAPIDEEATPNELDK		LGQNPPVYLPSEEIEEFVHQNIR-QQTNNISNIQSSGTVGEK-SNKKPSDVGGTTVNR-VNFVETENTLDNVISEHVEQK		KPSDVGGTTVNR			KPSDVGGTTVNR	0		0		0			0	0		0		0			0	2		4		1
Malate dehydrogenase OS=Schistosoma mansoni (Blood fluke) GN=Smp_035270.1 PE=3 SV=1	tr|G4V7Z8|G4V7Z8_SCHMA	31359.3	6	11	1	3	3	1	2	2	0.257	0.514	0.0599	0.169	0.165	0.0599	0.102	0.102	FAITAEELKEER-GLEMELQDcGFR-KDLLNANVK-LGVScDSVK-SVSDHMHDWWLGTK-VVVVGNPANTNALALMK	DVIFSFPVQIK-EGEWVSMSVISDGSYDAPK-EIPVTAAINDDNWIK-EIPVTAAINDDNWIKNEFLSAIQK-FAITAEELKEER-GLEMELQDcGFR-IFKEQGQALDK-KDLLNANVK-LGVScDSVK-NcIIWGNHSNTQFVDVSHAVVK-VVVVGNPANTNALALMK	VVVVGNPANTNALALMK	EGEWVSMSVISDGSYDAPK-GLEMELQDcGFR-VVVVGNPANTNALALMK	DVIFSFPVQIK-EGEWVSMSVISDGSYDAPK-VVVVGNPANTNALALMK	VVVVGNPANTNALALMK	GLEMELQDcGFR-VVVVGNPANTNALALMK	GLEMELQDcGFR-VVVVGNPANTNALALMK	6	11	1	3	3	1	2	2	tr|G4V7Z7|G4V7Z7_SCHMA	tr|G4V7Z7|G4V7Z7_SCHMA	tr|G4V7Z7|G4V7Z7_SCHMA	tr|G4V7Z7|G4V7Z7_SCHMA	tr|G4V7Z7|G4V7Z7_SCHMA	tr|G4V7Z7|G4V7Z7_SCHMA	tr|G4V7Z7|G4V7Z7_SCHMA	tr|G4V7Z7|G4V7Z7_SCHMA	6	14	1	3	4	1	2
Malate dehydrogenase OS=Schistosoma mansoni (Blood fluke) GN=Smp_035270.2 PE=3 SV=1	tr|G4V7Z7|G4V7Z7_SCHMA	36199.1	7	13	1	4	4	1	2	2	0.283	0.52	0.0517	0.207	0.219	0.0517	0.0881	0.0881	FAITAEELKEER-GLEMELQDcGFR-KDLLNANVK-LGVScDSVK-SVSDHMHDWWLGTK-VLLTGAAGQIGYSLAGMVAR-VVVVGNPANTNALALMK	DVIFSFPVQIK-EGEWVSMSVISDGSYDAPK-EIPVTAAINDDNWIK-EIPVTAAINDDNWIKNEFLSAIQK-FAITAEELKEER-GLEMELQDcGFR-IFKEQGQALDK-KDLLNANVK-LGVScDSVK-NcIIWGNHSNTQFVDVSHAVVK-PEPIRVLLTGAAGQIGYSLAGMVAR-VLLTGAAGQIGYSLAGMVAR-VVVVGNPANTNALALMK	VVVVGNPANTNALALMK	EGEWVSMSVISDGSYDAPK-GLEMELQDcGFR-VLLTGAAGQIGYSLAGMVAR-VVVVGNPANTNALALMK	DVIFSFPVQIK-EGEWVSMSVISDGSYDAPK-GDmFGPDQEVILHLFDLEQMVESLK-VVVVGNPANTNALALMK	VVVVGNPANTNALALMK	GLEMELQDcGFR-VVVVGNPANTNALALMK	GLEMELQDcGFR-VVVVGNPANTNALALMK	6	11	1	3	3	1	2	2	tr|G4V7Z8|G4V7Z8_SCHMA	tr|G4V7Z8|G4V7Z8_SCHMA	tr|G4V7Z8|G4V7Z8_SCHMA	tr|G4V7Z8|G4V7Z8_SCHMA	tr|G4V7Z8|G4V7Z8_SCHMA	tr|G4V7Z8|G4V7Z8_SCHMA	tr|G4V7Z8|G4V7Z8_SCHMA	tr|G4V7Z8|G4V7Z8_SCHMA	7	17	1	4	5	1	2
Malate dehydrogenase OS=Schistosoma mansoni (Blood fluke) GN=Smp_047370 PE=3 SV=1	tr|G4VBJ0|G4VBJ0_SCHMA	36328.8	9	11	8	6	11	5	6	8	0.346	0.443	0.346	0.249	0.372	0.185	0.24	0.314	AGAGSATLSMAYAGVR-DDLFNTNASIVAELIDScAK-FAVSLLEAMSGR-IQEAGTEVVEAK-LFGVTTLDVVR-LNEYEIELLK-QSPLISQLALYDIAHVK-RLFGVTTLDVVR-VAVLGASGGIGQPLSLLLK	AGAGSATLSMAYAGVR-AMIcIITNPVNSTVPIAAEILKR-DDLFNTNASIVAELIDScAK-FAVSLLEAMSGR-IQEAGTEVVEAK-LFGVTTLDVVR-LNEYEIELLKK-QSPLISQLALYDIAHVK-RLFGVTTLDVVR-SNTFIAQAK-VAVLGASGGIGQPLSLLLK	AGAGSATLSMAYAGVR-DDLFNTNASIVAELIDScAK-FAVSLLEAMSGR-IQEAGTEVVEAK-LFGVTTLDVVR-LNEYEIELLKK-QSPLISQLALYDIAHVK-VAVLGASGGIGQPLSLLLK	AGAGSATLSMAYAGVR-FAVSLLEAMSGR-LFGVTTLDVVR-LNEYEIELLK-QSPLISQLALYDIAHVK-VAVLGASGGIGQPLSLLLK	AGAGSATLSMAYAGVR-DDLFNTNASIVAELIDScAK-FAVSLLEAMSGR-IQEAGTEVVEAK-LFGVTTLDVVR-LNEYEIELLK-LNEYEIELLKK-QSPLISQLALYDIAHVK-SNTFIAQAK-VAVLGASGGIGQPLSLLLK-VAVLGASGGIGQPLSLLLKQSPLISQLALYDIAHVK	FAVSLLEAMSGR-IQEAGTEVVEAK-LFGVTTLDVVR-SNTFIAQAK-VAVLGASGGIGQPLSLLLK	FAVSLLEAMSGR-IQEAGTEVVEAK-LFGVTTLDVVR-LNEYEIELLKK-QSPLISQLALYDIAHVK-VAVLGASGGIGQPLSLLLK	AGAGSATLSMAYAGVR-FAVSLLEAMSGR-IQEAGTEVVEAK-LFGVTTLDVVR-LNEYEIELLKK-QSPLISQLALYDIAHVK-SNTFIAQAK-VAVLGASGGIGQPLSLLLK	0	0	0	0	0	0	0	0	0	0	0	0	0	0	0	0	15	22	10	14	25	11	9
Mannose-1-phosphate guanyltransferase OS=Schistosoma mansoni (Blood fluke) GN=Smp_028730 PE=4 SV=1	tr|G4VBF1|G4VBF1_SCHMA	35085.1	1	2							0.0353	0.0737							NSTLLQGSIIR	NSTLLQGSIIR-VGVSEVILAVSK							0	0							0	0							1	2
Mannose-6-phosphate isomerase OS=Schistosoma mansoni (Blood fluke) GN=Smp_089590 PE=3 SV=1	tr|G4V5T8|G4V5T8_SCHMA	53367.3	2	2							0.0377	0.0377							NDSDLLAFR-SASVLIIIR	NDSDLLAFR-SASVLIIIR							0	0							0	0							2	2
Memapsin-2 (A01 family) OS=Schistosoma mansoni (Blood fluke) GN=Smp_175560 PE=3 SV=1	tr|G4VD03|G4VD03_SCHMA	61838.2	1								0.0286								IPSFNPSTVYYTPIR								0								0								1
Methionine aminopeptidase 2 OS=Schistosoma mansoni (Blood fluke) GN=Smp_011120 PE=3 SV=1	tr|G4VD99|G4VD99_SCHMA	51940.8		1								0.0302								GYVIDGDEVSHYMK								0								0								1
Methylthioadenosine phosphorylase OS=Schistosoma mansoni (Blood fluke) PE=1 SV=1	tr|I0B503|I0B503_SCHMA	32913.5	5	7		4	5	1	2	1	0.314	0.351		0.157	0.201	0.0368	0.0903	0.0635	AMGLDIVNMTLVPEVSLAR-EILLEAVALIGAEDWTK-ENTFYGSKPDSLK-QVTTPFGKPSDTLVEGFVGDVAcVVLPR-VGIIGGSGFDDPNLFKK	AmGLDIVNMTLVPEVSLAR-EILLEAVALIGAEDWTK-ENTFYGSKPDSLK-QDLLHQGSNDK-QVTTPFGKPSDTLVEGFVGDVAcVVLPR-VGIIGGSGFDDPNLFK-VGIIGGSGFDDPNLFKK		AMGLDIVNMTLVPEVSLAR-QDLLHQGSNDK-VGIIGGSGFDDPNLFK-VGIIGGSGFDDPNLFKK	AMGLDIVNMTLVPEVSLAR-ENTFYGSKPDSLK-QDLLHQGSNDK-VGIIGGSGFDDPNLFK-VGIIGGSGFDDPNLFKK	QDLLHQGSNDK	QDLLHQGSNDK-VGIIGGSGFDDPNLFK	AmGLDIVNmTLVPEVSLAR	0	1		1	1	1	1	0	0	tr|G4VP86|G4VP86_SCHMA		tr|G4VP86|G4VP86_SCHMA	tr|G4VP86|G4VP86_SCHMA	tr|G4VP86|G4VP86_SCHMA	tr|G4VP86|G4VP86_SCHMA	0	7	12		4	5	1	2
Microsomal GST-3 OS=Schistosoma mansoni (Blood fluke) GN=Smp_055210 PE=4 SV=1	tr|G4VH65|G4VH65_SCHMA	17962.2	3	1	4	4	3	1	3	2	0.261	0.0932	0.267	0.267	0.261	0.087	0.261	0.18	LLYFQGYATGDPAK-MYTAcGAVFLLGR-YISPSLTSLPLcLPR	YISPSLTSLPLcLPR	LLYFQGYATGDPAK-LLYFQGYATGDPAKR-MYTAcGAVFLLGR-YISPSLTSLPLcLPR	LLYFQGYATGDPAK-LLYFQGYATGDPAKR-mYTAcGAVFLLGR-YISPSLTSLPLcLPR	LLYFQGYATGDPAK-MYTAcGAVFLLGR-YISPSLTSLPLcLPR	LLYFQGYATGDPAK	LLYFQGYATGDPAK-MYTAcGAVFLLGR-YISPSLTSLPLcLPR	LLYFQGYATGDPAK-YISPSLTSLPLcLPR	0	0	0	0	0	0	0	0	0	0	0	0	0	0	0	0	4	1	6	9	4	1	3
Mitochondrial 60S ribosomal protein L7/L12,putative OS=Schistosoma mansoni (Blood fluke) GN=Smp_066740 PE=3 SV=1	tr|G4LVG9|G4LVG9_SCHMA	20099.9	1		1	1	2				0.0608		0.0994	0.0994	0.166				KFVESAPANIK		ISSLTLLEVADLSELLQK	ISSLTLLEVADLSELLQK	ISSLTLLEVADLSELLQK-QVIPEMNLVQAK				0		0	0	0				0		0	0	0				1		2	2	2
Mitochondrial carnitine/acylcarnitine carrier protein-related OS=Schistosoma mansoni (Blood fluke) GN=Smp_064150 PE=3 SV=1	tr|G4VCL1|G4VCL1_SCHMA	32437.5	1								0.0464								LQSASEGVYPNGIR								0								0								1
Mitochondrial carrier protein-related OS=Schistosoma mansoni (Blood fluke) GN=Smp_106060 PE=3 SV=1	tr|G4VEN7|G4VEN7_SCHMA	52294.5	1								0.0275								TLVSGGIAGcISR								0								0								1
Mitochondrial processing peptidase beta-subunit (M16 family) OS=Schistosoma mansoni (Blood fluke) GN=Smp_009650.1 PE=3 SV=1	tr|G4LYP2|G4LYP2_SCHMA	53781.7	5	9	6	4	2	2	2	2	0.139	0.314	0.219	0.122	0.0549	0.0443	0.0443	0.0464	HFGDFQASYQEGEGVPSLQR-IDALNAEHIK-MGLGESVGEFLK-VTTLEGNGFR-YVPLFETVHMPETK	cPAVASIGPVETMLDYNR-EmEEIESNYQEVVFDYLHATAYQGTPLGR-HFGDFQASYQEGEGVPSLQR-McTHVTQHEIDR-MGLGESVGEFLK-MVLSAAGGIDHK-SQQSLELEVEDKGAHLNAYTSR-VTTLEGNGFR-YVPLFETVHMPETK	EMEEIESNYQEVVFDYLHATAYQGTPLGR-HFGDFQASYQEGEGVPSLQR-IDALNAEHIK-MVLSAAGGIDHK-SQQSLELEVEDKGAHLNAYTSR-SYGGGFNVASK	HFGDFQASYQEGEGVPSLQR-MGLGESVGEFLK-MGLGESVGEFLKEFVR-SQQSLELEVEDKGAHLNAYTSR	MGLGESVGEFLK-YVPLFETVHMPETK	IDALNAEHIK-SYGGGFNVASK	IDALNAEHIK-SYGGGFNVASK	IDALNAEHIK-MGLGESVGEFLK	0	0	0	0	0	0	0	0	0	0	0	0	0	0	0	0	6	14	7	4	4	2	2
Mitochondrial processing peptidase non-peptidase alpha subunit (M16 family) OS=Schistosoma mansoni (Blood fluke) GN=Smp_094050.2 PE=3 SV=1	tr|G4LV68|G4LV68_SCHMA	58768.1	3	5							0.0631	0.126							LGSQcAIGVIIK-SISFELEALER-SMLLMNLETR	LGSQcAIGVIIK-SISFELEALER-SMLLMNLETR-SPPVEPIMNELLHVAAYK-YEGNFVSGTSHYLEK							0	0							0	0							3	5
Mitochondrial ribosomal protein S25, putative OS=Schistosoma mansoni (Blood fluke) GN=Smp_066620 PE=4 SV=1	tr|G4LVF9|G4LVF9_SCHMA	20982.1	1								0.0595								NPSSFGTEFPR								0								0								1
Mitochondrial thioredoxin OS=Schistosoma mansoni (Blood fluke) PE=2 SV=1	tr|Q58HK3|Q58HK3_SCHMA	16803.1	3	1	3	2	1				0.163	0.0816	0.197	0.184	0.0816				SYmNSVLLAK-VDIDQLDSVAEK-VDIDQLDSVAEKYK	VDIDQLDSVAEK	VDIDQLDSVAEK-VDIDQLDSVAEKYK-VLNNPAPVIVDFHAK	VDIDQLDSVAEK-VLNNPAPVIVDFHAK	VDIDQLDSVAEK				3	1	2	1	1				tr|G4VE60|G4VE60_SCHMA	tr|G4VE60|G4VE60_SCHMA	tr|G4VE60|G4VE60_SCHMA	tr|G4VE60|G4VE60_SCHMA	tr|G4VE60|G4VE60_SCHMA				4	1	4	3	1
Molybdopterin synthase sulfur carrier subunit OS=Schistosoma mansoni (Blood fluke) GN=Smp_058660 PE=3 SV=1	tr|G4LX65|G4LX65_SCHMA	9862.2	1								0.157								VLLFGEASELVGcK								0								0								1
mRNA export protein rae1-related OS=Schistosoma mansoni (Blood fluke) GN=Smp_060170 PE=4 SV=1	tr|G4VQN0|G4VQN0_SCHMA	40608	1	4					2		0.0356	0.186					0.0685		QSQPILNLDLPER	FSPESMQTTFLAATSWDNR-QIFVYNLENGPTQFSQLESPLK-QNPSGFALGSIEGR-QSQPILNLDLPER					QSQPILNLDLPER-VAIQYLNPTTPK		0	0					0		0	0					0		1	4					2
Myosin heavy chain OS=Schistosoma mansoni (Blood fluke) GN=MYH PE=2 SV=1	tr|Q02456|Q02456_SCHMA	222384	64	49	62	49	70	67	56	66	0.399	0.318	0.383	0.297	0.4	0.375	0.353	0.393	AELDDAHNQVDSIMK-AKLESTLDEMEENLAR-ALESQLQEVSVK-ALLKELANFDSK-ANGLASQLER-ASDQTFLSK-ATEMSTQTASLAAQK-ATEMSTQTASLAAQKR-ATQETVDDLER-ATVLAGELDELR-cTTSIcNMGEMK-DDAQQVNPPK-DDKLNGIISLFQAEIR-DLLTSFLKPK-DPLVSNLFTPVVGEPGKK-DTTGDTITVALK-DVEDLESSLQK-EAEIGGLSGKFEDEQGLVAQLQR-EEQAEADGTAEAEKVAFLLGVNAK-ELEEQNVTVLQQK-ELQSQLEDDQR-ENQSILITGESGAGK-FEDEQGLVAQLQR-FFLIEDMANLTHLNDASVLENLR-GGSFLTVTYMHR-GQNLNQVTYAVSALAK-GTLEDQ…	AKLESTLDEMEENLAR-ALESQLQEVSVK-ANGLASQLER-ATEMSTQTASLAAQK-ATVLAGELDELR-cTTSIcNMGEMK-DLLTSFLKPK-DPLVSNLFTPVVGEPGK-DPLVSNLFTPVVGEPGKK-DTTGDTITVALK-DVEDLESSLQK-EAEIGGLSGKFEDEQGLVAQLQR-ELEEQNVTVLQQK-ELQSQLEDDQR-ENQSILITGESGAGK-FEDEQGLVAQLQR-FFLIEDMANLTHLNDASVLENLR-GGSFLTVTYMHR-GQNLNQVTYAVSALAK-GTLEDQIVQANPVLEAYGNAK-IAGADIEHYLLEK-IQELEEDLEAER-KGTLEDQIVQANPVLEAYGNAK-KLEADLAAMQADLEEAANEAK-LADEEDQAANLTEVK…	AELDDAHNQVDSIMK-AKLESTLDEMEENLAR-ALESQLQEVSVK-ALESQLQEVSVKLDEATR-ASDQTFLSK-ATEMSTQTASLAAQK-ATEMSTQTASLAAQKR-ATQETVDDLER-ATVLAGELDELR-DDAQQVNPPK-DDKLNGIISLFQAEIR-DPLVSNLFTPVVGEPGK-DPLVSNLFTPVVGEPGKK-DVEDLESSLQK-EAEIGGLSGKFEDEQGLVAQLQR-EEQAEADGTAEAEK-EEQAEADGTAEAEKVAFLLGVNAK-ELEEQNVTVLQQK-ELQSQLEDDQR-FEDEQGLVAQLQR-FFLIEDmANLTHLNDASVLENLR-FPIYTEQVALK-GGSFLTVTYMHR-GQNLNQVTYAVSALAK-GTLEDQIVQANPVLEAYGN…	AKLESTLDEMEENLAR-ALESQLQEVSVK-ALESQLQEVSVKLDEATR-ATEMSTQTASLAAQK-ATEMSTQTASLAAQKR-ATQETVDDLER-ATVLAGELDELR-DDKLNGIISLFQAEIR-DVEDLESSLQK-EAEIGGLSGKFEDEQGLVAQLQR-EEQAEADGTAEAEK-EEQAEADGTAEAEKVAFLLGVNAK-ELEEQNVTVLQQK-ELQSQLEDDQR-FEDEQGLVAQLQR-FPIYTEQVALK-GGSFLTVTYMHR-GQNLNQVTYAVSALAK-GTLEDQIVQANPVLEAYGNAK-IAGADIEHYLLEK-IKQQLSAQLEEAR-ILEATQLDKNLYQcGNTK-IQELEEDLEAER-KDDAQQVNPPK-KGTLEDQIVQANPVLEAYGNAK-…	AELDDAHNQVDSIMK-AKLESTLDEMEENLAR-ALESQLQEVSVK-ALESQLQEVSVKLDEATR-ANGLASQLER-AQLEEVHEQMEGLR-ASDQTFLSK-ATEMSTQTASLAAQK-ATEMSTQTASLAAQKR-ATQETVDDLER-ATVLAGELDELR-DDKLNGIISLFQAEIR-DLEDTRLQNEQAIATMR-DPLVSNLFTPVVGEPGK-DPLVSNLFTPVVGEPGKK-DVEDLESSLQK-DVEDLESSLQKAEQEK-EAEIGGLSGK-EAEIGGLSGKFEDEQGLVAQLQR-EEQAEADGTAEAEK-EEQAEADGTAEAEKVAFLLGVNAK-EISLQAEEDKK-ELEEQNVTVLQQK-FEDEQGLVAQLQR-FFLIEDMANLTHLNDASVLENLR-…	ADQAEQALQK-AELDDAHNQVDSIMK-ALESQLQEVSVK-ANGLASQLER-AQLEEVHEQMEGLR-ASDQTFLSK-ATEmSTQTASLAAQK-ATQETVDDLER-ATVLAGELDELR-cTTSIcNMGEMK-DDAQQVNPPK-DDKLNGIISLFQAEIR-DPLNDSVVALLGDSK-DPLVSNLFTPVVGEPGK-DPLVSNLFTPVVGEPGKK-DTTGDTITVALK-DVEDLESSLQK-EAEIGGLSGK-EAEIGGLSGKFEDEQGLVAQLQR-EEQAEADGTAEAEK-EISLQAEEDKK-ELEEQNVTVLQQK-ELQSQLEDDQR-ENQSILITGESGAGK-ETLEEEQSAK-FEDEQGLVAQLQR-FPIYTEQVALK-GQNLNQVTYAVSALAK-GTLED…	ADQAEQALQK-ALESQLQEVSVK-ALESQLQEVSVKLDEATR-ANGLASQLER-AQLEEVHEQMEGLR-ATEMSTQTASLAAQK-ATEMSTQTASLAAQKR-ATQETVDDLER-ATVLAGELDELR-cTTSIcNMGEMK-DDAQQVNPPK-DLLTSFLKPK-DPLVSNLFTPVVGEPGK-DPLVSNLFTPVVGEPGKK-DTTGDTITVALK-DVEDLESSLQK-EEQAEADGTAEAEKVAFLLGVNAK-ELEEQNVTVLQQK-ELQSQLEDDQR-ENQSILITGESGAGK-FEDEQGLVAQLQR-FPIYTEQVALK-GQNLNQVTYAVSALAK-GTLEDQIVQANPVLEAYGNAK-IAGADIEHYLLEK-IKQQLSAQLEEAR-IQELEEDLEAER-KG…	ADQAEQALQK-AELDDAHNQVDSIMK-ALESQLQEVSVK-ANGLASQLER-AQLEEVHEQMEGLR-ASDQTFLSK-ATEMSTQTASLAAQK-ATQETVDDLER-ATVLAGELDELR-cTTSIcNMGEMK-DDAQQVNPPK-DDKLNGIISLFQAEIR-DLLTSFLKPK-DPLNDSVVALLGDSK-DPLVSNLFTPVVGEPGK-DPLVSNLFTPVVGEPGKK-DTTGDTITVALK-DVEDLESSLQK-EAEIGGLSGK-EEQAEADGTAEAEK-EISLQAEEDKK-ELEEQNVTVLQQK-ELQSQLEDDQR-ENQSILITGESGAGK-ETLEEEQSAK-FEDEQGLVAQLQR-FFLIEDmANLTHLNDASVLENLR-FPIYTEQVALK-GGSFLTVTYMH…	60	47	59	48	68	64	53	62	tr|G4M0G3|G4M0G3_SCHMA,tr|Q26589|Q26589_SCHMA,tr|G4M0G1|G4M0G1_SCHMA-tr|G4M0G3|G4M0G3_SCHMA,tr|Q8MPH3|Q8MPH3_SCHMA,tr|G4M0G1|G4M0G1_SCHMA-tr|G4M0G3|G4M0G3_SCHMA,tr|G4M0G1|G4M0G1_SCHMA-tr|G4M0G3|G4M0G3_SCHMA-tr|G4M0G1|G4M0G1_SCHMA-tr|Q26589|Q26589_SCHMA	tr|G4M0G1|G4M0G1_SCHMA,tr|Q26589|Q26589_SCHMA,tr|G4M0G3|G4M0G3_SCHMA-tr|G4M0G1|G4M0G1_SCHMA,tr|Q8MPH3|Q8MPH3_SCHMA,tr|G4M0G3|G4M0G3_SCHMA-tr|G4M0G3|G4M0G3_SCHMA-tr|G4M0G1|G4M0G1_SCHMA,tr|G4M0G3|G4M0G3_SCHMA	tr|G4M0G3|G4M0G3_SCHMA,tr|Q26589|Q26589_SCHMA,tr|G4M0G1|G4M0G1_SCHMA-tr|G4M0G3|G4M0G3_SCHMA,tr|Q8MPH3|Q8MPH3_SCHMA,tr|G4M0G1|G4M0G1_SCHMA-tr|G4M0G3|G4M0G3_SCHMA,tr|G4M0G1|G4M0G1_SCHMA-tr|G4M0G3|G4M0G3_SCHMA-tr|Q26589|Q26589_SCHMA	tr|G4M0G3|G4M0G3_SCHMA,tr|Q26589|Q26589_SCHMA,tr|G4M0G1|G4M0G1_SCHMA-tr|G4M0G3|G4M0G3_SCHMA,tr|G4M0G1|G4M0G1_SCHMA,tr|Q8MPH3|Q8MPH3_SCHMA-tr|G4M0G3|G4M0G3_SCHMA-tr|G4M0G3|G4M0G3_SCHMA,tr|G4M0G1|G4M0G1_SCHMA-tr|Q26589|Q26589_SCHMA	tr|G4M0G3|G4M0G3_SCHMA,tr|Q26589|Q26589_SCHMA,tr|G4M0G1|G4M0G1_SCHMA-tr|G4M0G3|G4M0G3_SCHMA,tr|G4M0G1|G4M0G1_SCHMA,tr|Q8MPH3|Q8MPH3_SCHMA-tr|G4M0G3|G4M0G3_SCHMA,tr|G4M0G1|G4M0G1_SCHMA-tr|G4M0G3|G4M0G3_SCHMA-tr|G4M0G1|G4M0G1_SCHMA-tr|Q26589|Q26589_SCHMA	tr|G4M0G3|G4M0G3_SCHMA-tr|G4M0G3|G4M0G3_SCHMA,tr|G4M0G1|G4M0G1_SCHMA,tr|Q26589|Q26589_SCHMA-tr|G4M0G3|G4M0G3_SCHMA,tr|G4M0G1|G4M0G1_SCHMA,tr|Q8MPH3|Q8MPH3_SCHMA-tr|G4M0G3|G4M0G3_SCHMA,tr|G4M0G1|G4M0G1_SCHMA-tr|Q26589|Q26589_SCHMA	tr|G4M0G3|G4M0G3_SCHMA-tr|G4M0G1|G4M0G1_SCHMA,tr|G4M0G3|G4M0G3_SCHMA,tr|Q8MPH3|Q8MPH3_SCHMA-tr|G4M0G1|G4M0G1_SCHMA,tr|Q26589|Q26589_SCHMA,tr|G4M0G3|G4M0G3_SCHMA-tr|G4M0G1|G4M0G1_SCHMA,tr|G4M0G3|G4M0G3_SCHMA-tr|Q26589|Q26589_SCHMA	tr|G4M0G3|G4M0G3_SCHMA-tr|Q26589|Q26589_SCHMA,tr|G4M0G3|G4M0G3_SCHMA,tr|G4M0G1|G4M0G1_SCHMA-tr|Q8MPH3|Q8MPH3_SCHMA,tr|G4M0G3|G4M0G3_SCHMA,tr|G4M0G1|G4M0G1_SCHMA-tr|G4M0G3|G4M0G3_SCHMA,tr|G4M0G1|G4M0G1_SCHMA-tr|Q26589|Q26589_SCHMA	169	101	163	94	168	176	173
Myosin heavy chain OS=Schistosoma mansoni (Blood fluke) GN=Smp_085540.3 PE=4 SV=1	tr|G4M0G3|G4M0G3_SCHMA	210704	62	51	62	50	71	68	56	65	0.407	0.344	0.407	0.32	0.422	0.411	0.369	0.409	AELDDAHNQVDSIMK-AKLESTLDEMEENLAR-ALESQLQEVSVK-ALLKELANFDSK-AmESQQASLEAEAK-ANGLASQLER-ASDQTFLSK-ATEMSTQTASLAAQK-ATEMSTQTASLAAQKR-ATQETVDDLER-ATVLAGELDELR-cTTSIcNMGEMK-DDKLNGIISLFQAEIR-DLLTSFLKPK-DPLVSNLFTPVVGEPGKK-DVEDLESSLQK-EAEIGGLSGKFEDEQGLVAQLQR-EEQAEADGTAEAEKVAFLLGVNAK-ELEEQNVTVLQQK-ELQSQLEDDQR-ENQSILITGESGAGK-FEDEQGLVAQLQR-GGSFLTVTYMHR-GQNLNQVTYAVSALAK-GTLEDQIVQANPVLEAYGNAK-IAGADIEHYLLEK-IKQ…	AKLESTLDEMEENLAR-ALESQLQEVSVK-AMESQQASLEAEAK-ANGLASQLER-ATEMSTQTASLAAQK-ATVLAGELDELR-cTTSIcNMGEMK-DLLTSFLKPK-DPLVSNLFTPVVGEPGK-DPLVSNLFTPVVGEPGKK-DVEDLESSLQK-EAEIGGLSGKFEDEQGLVAQLQR-ELEEQNVTVLQQK-ELETELEAEQR-ELQSQLEDDQR-ENQSILITGESGAGK-FEDEQGLVAQLQR-GGSFLTVTYMHR-GQNLNQVTYAVSALAK-GTLEDQIVQANPVLEAYGNAK-IAGADIEHYLLEK-IQELEEDLEAER-IQELESEAESAK-KGTLEDQIVQANPVLEAYGNAK-KLEADLAAMQADLEEAANEAK-LADEEDQAANLT…	AELDDAHNQVDSIMK-AKLESTLDEMEENLAR-ALESQLQEVSVK-ALESQLQEVSVKLDEATR-AmESQQASLEAEAK-ASDQTFLSK-ATEMSTQTASLAAQK-ATEMSTQTASLAAQKR-ATQETVDDLER-ATVLAGELDELR-DDKLNGIISLFQAEIR-DPLVSNLFTPVVGEPGK-DPLVSNLFTPVVGEPGKK-DVEDLESSLQK-EAEIGGLSGKFEDEQGLVAQLQR-EEQAEADGTAEAEK-EEQAEADGTAEAEKVAFLLGVNAK-ELEEQNVTVLQQK-ELQSQLEDDQR-FEDEQGLVAQLQR-FPIYTEQVALK-GGSFLTVTYMHR-GQNLNQVTYAVSALAK-GTLEDQIVQANPVLEAYGNAK-GVSAAPAGGPGHANR-I…	AKLESTLDEMEENLAR-ALESQLQEVSVK-ALESQLQEVSVKLDEATR-AmESQQASLEAEAK-ATEMSTQTASLAAQK-ATEMSTQTASLAAQKR-ATQETVDDLER-ATVLAGELDELR-DDKLNGIISLFQAEIR-DVEDLESSLQK-EAEIGGLSGKFEDEQGLVAQLQR-EEQAEADGTAEAEK-EEQAEADGTAEAEKVAFLLGVNAK-ELEEQNVTVLQQK-ELQSQLEDDQR-FEDEQGLVAQLQR-FPIYTEQVALK-GGSFLTVTYMHR-GQNLNQVTYAVSALAK-GTLEDQIVQANPVLEAYGNAK-IAGADIEHYLLEK-IKQQLSAQLEEAR-ILEATQLDKNLYQcGNTK-IQELEEDLEAER-IQELESEAESAK-KGTLEDQ…	AELDDAHNQVDSIMK-AKLESTLDEMEENLAR-ALESQLQEVSVK-ALESQLQEVSVKLDEATR-AmESQQASLEAEAK-ANGLASQLER-AQLEEVHEQMEGLR-ASDQTFLSK-ATEMSTQTASLAAQK-ATEMSTQTASLAAQKR-ATQETVDDLER-ATVLAGELDELR-DDKLNGIISLFQAEIR-DLEDTRLQNEQAIATMR-DPLVSNLFTPVVGEPGK-DPLVSNLFTPVVGEPGKK-DVEDLESSLQK-DVEDLESSLQKAEQEK-EAEIGGLSGK-EAEIGGLSGKFEDEQGLVAQLQR-EEQAEADGTAEAEK-EEQAEADGTAEAEKVAFLLGVNAK-EISLQAEEDKK-ELEEQNVTVLQQK-FEDEQGLVAQLQR-FPIYTEQVA…	ADQAEQALQK-AELDDAHNQVDSIMK-ALESQLQEVSVK-AmESQQASLEAEAK-ANGLASQLER-AQLEEVHEQMEGLR-ASDQTFLSK-ATEmSTQTASLAAQK-ATQETVDDLER-ATVLAGELDELR-cTTSIcNMGEMK-DDKLNGIISLFQAEIR-DPLNDSVVALLGDSK-DPLVSNLFTPVVGEPGK-DPLVSNLFTPVVGEPGKK-DVEDLESSLQK-EAEIGGLSGK-EAEIGGLSGKFEDEQGLVAQLQR-EEQAEADGTAEAEK-EISLQAEEDKK-ELEEQNVTVLQQK-ELETELEAEQR-ELQSQLEDDQR-ENQSILITGESGAGK-ETLEEEQSAK-FEDEQGLVAQLQR-FPIYTEQVALK-GQNLNQVTYAVSALAK-GT…	ADQAEQALQK-ALESQLQEVSVK-ALESQLQEVSVKLDEATR-AmESQQASLEAEAK-ANGLASQLER-AQLEEVHEQMEGLR-ATEMSTQTASLAAQK-ATEMSTQTASLAAQKR-ATQETVDDLER-ATVLAGELDELR-cTTSIcNMGEMK-DLLTSFLKPK-DPLVSNLFTPVVGEPGK-DPLVSNLFTPVVGEPGKK-DVEDLESSLQK-EEQAEADGTAEAEKVAFLLGVNAK-ELEEQNVTVLQQK-ELETELEAEQR-ELQSQLEDDQR-ENQSILITGESGAGK-FEDEQGLVAQLQR-FPIYTEQVALK-GQNLNQVTYAVSALAK-GTLEDQIVQANPVLEAYGNAK-IAGADIEHYLLEK-IKQQLSAQLEEAR-IQELEEDLEAER…	ADQAEQALQK-AELDDAHNQVDSIMK-ALESQLQEVSVK-AmESQQASLEAEAK-ANGLASQLER-AQLEEVHEQMEGLR-ASDQTFLSK-ATEMSTQTASLAAQK-ATQETVDDLER-ATVLAGELDELR-cTTSIcNMGEMK-DDKLNGIISLFQAEIR-DLLTSFLKPK-DPLNDSVVALLGDSK-DPLVSNLFTPVVGEPGK-DPLVSNLFTPVVGEPGKK-DVEDLESSLQK-EAEIGGLSGK-EEQAEADGTAEAEK-EISLQAEEDKK-ELEEQNVTVLQQK-ELETELEAEQR-ELQSQLEDDQR-ENQSILITGESGAGK-ETLEEEQSAK-FEDEQGLVAQLQR-FPIYTEQVALK-GGSFLTVTYMHR-GQNLNQVTYAVSALAK-GT…	59	48	59	48	67	64	53	62	tr|Q02456|Q02456_SCHMA,tr|Q26589|Q26589_SCHMA,tr|G4M0G1|G4M0G1_SCHMA-tr|Q02456|Q02456_SCHMA,tr|Q8MPH3|Q8MPH3_SCHMA,tr|G4M0G1|G4M0G1_SCHMA-tr|Q02456|Q02456_SCHMA,tr|G4M0G1|G4M0G1_SCHMA-tr|Q02456|Q02456_SCHMA-tr|Q8MPH3|Q8MPH3_SCHMA,tr|G4M0G1|G4M0G1_SCHMA	tr|G4M0G1|G4M0G1_SCHMA,tr|Q02456|Q02456_SCHMA,tr|Q26589|Q26589_SCHMA-tr|G4M0G1|G4M0G1_SCHMA,tr|Q02456|Q02456_SCHMA,tr|Q8MPH3|Q8MPH3_SCHMA-tr|Q02456|Q02456_SCHMA-tr|G4M0G1|G4M0G1_SCHMA,tr|Q02456|Q02456_SCHMA-tr|G4M0G1|G4M0G1_SCHMA,tr|Q8MPH3|Q8MPH3_SCHMA	tr|Q26589|Q26589_SCHMA,tr|Q02456|Q02456_SCHMA,tr|G4M0G1|G4M0G1_SCHMA-tr|Q02456|Q02456_SCHMA,tr|Q8MPH3|Q8MPH3_SCHMA,tr|G4M0G1|G4M0G1_SCHMA-tr|Q02456|Q02456_SCHMA,tr|G4M0G1|G4M0G1_SCHMA-tr|Q02456|Q02456_SCHMA-tr|Q8MPH3|Q8MPH3_SCHMA,tr|G4M0G1|G4M0G1_SCHMA	tr|Q26589|Q26589_SCHMA,tr|Q02456|Q02456_SCHMA,tr|G4M0G1|G4M0G1_SCHMA-tr|Q02456|Q02456_SCHMA,tr|G4M0G1|G4M0G1_SCHMA,tr|Q8MPH3|Q8MPH3_SCHMA-tr|Q02456|Q02456_SCHMA-tr|Q02456|Q02456_SCHMA,tr|G4M0G1|G4M0G1_SCHMA-tr|G4M0G1|G4M0G1_SCHMA,tr|Q8MPH3|Q8MPH3_SCHMA	tr|Q26589|Q26589_SCHMA,tr|G4M0G1|G4M0G1_SCHMA,tr|Q02456|Q02456_SCHMA-tr|G4M0G1|G4M0G1_SCHMA,tr|Q02456|Q02456_SCHMA,tr|Q8MPH3|Q8MPH3_SCHMA-tr|G4M0G1|G4M0G1_SCHMA,tr|Q02456|Q02456_SCHMA-tr|Q02456|Q02456_SCHMA-tr|G4M0G1|G4M0G1_SCHMA,tr|Q8MPH3|Q8MPH3_SCHMA	tr|Q02456|Q02456_SCHMA-tr|Q02456|Q02456_SCHMA,tr|G4M0G1|G4M0G1_SCHMA,tr|Q26589|Q26589_SCHMA-tr|Q02456|Q02456_SCHMA,tr|G4M0G1|G4M0G1_SCHMA,tr|Q8MPH3|Q8MPH3_SCHMA-tr|Q02456|Q02456_SCHMA,tr|G4M0G1|G4M0G1_SCHMA-tr|G4M0G1|G4M0G1_SCHMA,tr|Q8MPH3|Q8MPH3_SCHMA	tr|Q02456|Q02456_SCHMA-tr|G4M0G1|G4M0G1_SCHMA,tr|Q8MPH3|Q8MPH3_SCHMA,tr|Q02456|Q02456_SCHMA-tr|G4M0G1|G4M0G1_SCHMA,tr|Q26589|Q26589_SCHMA,tr|Q02456|Q02456_SCHMA-tr|G4M0G1|G4M0G1_SCHMA,tr|Q02456|Q02456_SCHMA-tr|G4M0G1|G4M0G1_SCHMA,tr|Q8MPH3|Q8MPH3_SCHMA	tr|Q02456|Q02456_SCHMA-tr|Q26589|Q26589_SCHMA,tr|Q02456|Q02456_SCHMA,tr|G4M0G1|G4M0G1_SCHMA-tr|Q02456|Q02456_SCHMA,tr|Q8MPH3|Q8MPH3_SCHMA,tr|G4M0G1|G4M0G1_SCHMA-tr|Q02456|Q02456_SCHMA,tr|G4M0G1|G4M0G1_SCHMA-tr|Q8MPH3|Q8MPH3_SCHMA,tr|G4M0G1|G4M0G1_SCHMA	163	99	161	98	172	182	172
Myosin heavy chain OS=Schistosoma mansoni (Blood fluke) PE=2 SV=1	tr|Q8MPH3|Q8MPH3_SCHMA	38314.5	13	12	12	11	12	15	15	14	0.406	0.427	0.421	0.334	0.406	0.451	0.466	0.424	ALESQLQEVSVK-ANGLASQLER-IKQQLSAQLEEAR-IQELESEAESAK-KYADSQAELENAQR-LQGELEDLMVDVER-LQGELQQLR-NLSDEIHDLTEQLGEGGR-NLTSDLDSLR-QLEEAESQLSQLNK-QQLSAQLEEAR-SSQEVSELQR-YADSQAELENAQR	ALESQLQEVSVK-ANGLASQLER-IQELESEAESAK-LQGELEDLMVDVER-NLSDEIHDLTEQLGEGGR-NLTSDLDSLR-NLTSDLDSLRETLEEEQSAK-QLEEAESQLSQLNK-QQLSAQLEEAR-SEEVEELKR-SSQEVSELQR-YADSQAELENAQR	ALESQLQEVSVK-ALESQLQEVSVKLDEATR-IKQQLSAQLEEAR-IQELESEAESAK-LQGELEDLMVDVER-NLSDEIHDLTEQLGEGGR-NLTSDLDSLRETLEEEQSAK-QLEEAESQLSQLNK-QQLSAQLEEAR-SEEVEELKR-SSQEVSELQR-YADSQAELENAQR	ALESQLQEVSVK-ALESQLQEVSVKLDEATR-IKQQLSAQLEEAR-IQELESEAESAK-KYADSQAELENAQR-LQGELEDLMVDVER-NLSDEIHDLTEQLGEGGR-QLEEAESQLSQLNK-QQLSAQLEEAR-SEEVEELKR-YADSQAELENAQR	ALESQLQEVSVK-ALESQLQEVSVKLDEATR-ANGLASQLER-AQLEEVHEQMEGLR-IKQQLSAQLEEAR-IQELESEAESAK-LQGELEDLmVDVER-NLSDEIHDLTEQLGEGGR-QLEEAESQLSQLNK-QQLSAQLEEAR-SSQEVSELQR-YADSQAELENAQR	ALESQLQEVSVK-ANGLASQLER-AQLEEVHEQMEGLR-ETLEEEQSAK-IKQQLSAQLEEAR-IQELESEAESAK-KYADSQAELENAQR-LQGELEDLMVDVER-NLNEQASTK-NLTSDLDSLR-QLEEAESQLSQLNK-QQLSAQLEEAR-SEEVEELKR-SSQEVSELQR-YADSQAELENAQR	ALESQLQEVSVK-ALESQLQEVSVKLDEATR-ANGLASQLER-AQLEEVHEQMEGLR-IKQQLSAQLEEAR-IQELESEAESAK-KYADSQAELENAQR-LQGELEDLMVDVER-NLSDEIHDLTEQLGEGGR-NLTSDLDSLR-QLEEAESQLSQLNK-QQLSAQLEEAR-SEEVEELKR-SSQEVSELQR-YADSQAELENAQR	ALESQLQEVSVK-ANGLASQLER-AQLEEVHEQMEGLR-ETLEEEQSAK-IKQQLSAQLEEAR-IQELESEAESAK-KYADSQAELENAQR-LQGELEDLMVDVER-NLTSDLDSLR-QLEEAESQLSQLNK-QQLSAQLEEAR-SEEVEELKR-SSQEVSELQR-YADSQAELENAQR	13	12	12	11	12	15	15	14	tr|G4M0G3|G4M0G3_SCHMA,tr|Q02456|Q02456_SCHMA,tr|G4M0G1|G4M0G1_SCHMA-tr|G4M0G3|G4M0G3_SCHMA,tr|G4M0G1|G4M0G1_SCHMA	tr|G4M0G1|G4M0G1_SCHMA,tr|Q02456|Q02456_SCHMA,tr|G4M0G3|G4M0G3_SCHMA-tr|G4M0G1|G4M0G1_SCHMA,tr|G4M0G3|G4M0G3_SCHMA	tr|G4M0G3|G4M0G3_SCHMA,tr|Q02456|Q02456_SCHMA,tr|G4M0G1|G4M0G1_SCHMA-tr|G4M0G3|G4M0G3_SCHMA,tr|G4M0G1|G4M0G1_SCHMA	tr|G4M0G3|G4M0G3_SCHMA,tr|Q02456|Q02456_SCHMA,tr|G4M0G1|G4M0G1_SCHMA-tr|G4M0G3|G4M0G3_SCHMA,tr|G4M0G1|G4M0G1_SCHMA	tr|G4M0G3|G4M0G3_SCHMA,tr|G4M0G1|G4M0G1_SCHMA,tr|Q02456|Q02456_SCHMA-tr|G4M0G3|G4M0G3_SCHMA,tr|G4M0G1|G4M0G1_SCHMA	tr|G4M0G3|G4M0G3_SCHMA,tr|Q02456|Q02456_SCHMA,tr|G4M0G1|G4M0G1_SCHMA-tr|G4M0G3|G4M0G3_SCHMA,tr|G4M0G1|G4M0G1_SCHMA	tr|G4M0G1|G4M0G1_SCHMA,tr|G4M0G3|G4M0G3_SCHMA,tr|Q02456|Q02456_SCHMA-tr|G4M0G1|G4M0G1_SCHMA,tr|G4M0G3|G4M0G3_SCHMA	tr|Q02456|Q02456_SCHMA,tr|G4M0G3|G4M0G3_SCHMA,tr|G4M0G1|G4M0G1_SCHMA-tr|G4M0G3|G4M0G3_SCHMA,tr|G4M0G1|G4M0G1_SCHMA	33	21	32	22	32	43	38
Myosin heavy chain, putative OS=Schistosoma mansoni (Blood fluke) GN=Smp_085540.4 PE=4 SV=1	tr|G4M0G1|G4M0G1_SCHMA	182584	52	42	52	40	58	54	44	54	0.398	0.327	0.393	0.295	0.406	0.371	0.332	0.383	AELDDAHNQVDSIMK-AKLESTLDEMEENLAR-ALESQLQEVSVK-ALLKELANFDSK-ANGLASQLER-ASDQTFLSK-ATQETVDDLER-cTTSIcNMGEMK-DDKLNGIISLFQAEIR-DLLTSFLKPK-DPLVSNLFTPVVGEPGKK-DVEDLESSLQK-EAEIGGLSGKFEDEQGLVAQLQR-EEQAEADGTAEAEKVAFLLGVNAK-ELEEQNVTVLQQK-ENQSILITGESGAGK-FEDEQGLVAQLQR-GGSFLTVTYMHR-GQNLNQVTYAVSALAK-GTLEDQIVQANPVLEAYGNAK-IAGADIEHYLLEK-IKQQLSAQLEEAR-ILEATQLDK-ILEATQLDKNLYQcGNTK-IQELEEDLEAER-IQELESEAESAK-KGTLEDQ…	AKLESTLDEMEENLAR-ALESQLQEVSVK-ANGLASQLER-cTTSIcNMGEMK-DLLTSFLKPK-DPLVSNLFTPVVGEPGK-DPLVSNLFTPVVGEPGKK-DVEDLESSLQK-EAEIGGLSGKFEDEQGLVAQLQR-ELEEQNVTVLQQK-ENQSILITGESGAGK-FEDEQGLVAQLQR-GGSFLTVTYMHR-GQNLNQVTYAVSALAK-GTLEDQIVQANPVLEAYGNAK-IAGADIEHYLLEK-IQELEEDLEAER-IQELESEAESAK-KGTLEDQIVQANPVLEAYGNAK-LADEEDQAANLTEVK-LESTLDEMEENLAR-LQGELEDLMVDVER-LQNEQAIATMR-LQQFFNHHMFVLEQEEYKR-MSAEIEELKK-NDLFLQLQTEQDS…	AELDDAHNQVDSIMK-AKLESTLDEMEENLAR-ALESQLQEVSVK-ALESQLQEVSVKLDEATR-ASDQTFLSK-ATQETVDDLER-DDKLNGIISLFQAEIR-DPLVSNLFTPVVGEPGK-DPLVSNLFTPVVGEPGKK-DVEDLESSLQK-EAEIGGLSGKFEDEQGLVAQLQR-EEQAEADGTAEAEK-EEQAEADGTAEAEKVAFLLGVNAK-ELEEQNVTVLQQK-FEDEQGLVAQLQR-FPIYTEQVALK-GGSFLTVTYMHR-GQNLNQVTYAVSALAK-GTLEDQIVQANPVLEAYGNAK-IAGADIEHYLLEK-IKQQLSAQLEEAR-ILEATQLDKNLYQcGNTK-IQELEEDLEAER-IQELESEAESAK-KGTLEDQIVQANPVLEA…	AKLESTLDEMEENLAR-ALESQLQEVSVK-ALESQLQEVSVKLDEATR-ATQETVDDLER-DDKLNGIISLFQAEIR-DVEDLESSLQK-EAEIGGLSGKFEDEQGLVAQLQR-EEQAEADGTAEAEK-EEQAEADGTAEAEKVAFLLGVNAK-ELEEQNVTVLQQK-FEDEQGLVAQLQR-FPIYTEQVALK-GGSFLTVTYMHR-GQNLNQVTYAVSALAK-GTLEDQIVQANPVLEAYGNAK-IAGADIEHYLLEK-IKQQLSAQLEEAR-ILEATQLDKNLYQcGNTK-IQELEEDLEAER-IQELESEAESAK-KGTLEDQIVQANPVLEAYGNAK-KYADSQAELENAQR-LADEEDQAANLTEVK-LADEEDQAANLTEVKK-LESTLDEME…	AELDDAHNQVDSIMK-AKLESTLDEMEENLAR-ALESQLQEVSVK-ALESQLQEVSVKLDEATR-ANGLASQLER-AQLEEVHEQMEGLR-ASDQTFLSK-ATQETVDDLER-DDKLNGIISLFQAEIR-DLEDTRLQNEQAIATMR-DPLVSNLFTPVVGEPGK-DPLVSNLFTPVVGEPGKK-DVEDLESSLQK-DVEDLESSLQKAEQEK-EAEIGGLSGK-EAEIGGLSGKFEDEQGLVAQLQR-EEQAEADGTAEAEK-EEQAEADGTAEAEKVAFLLGVNAK-ELEEQNVTVLQQK-FEDEQGLVAQLQR-FPIYTEQVALK-GGSFLTVTYMHR-GQNLNQVTYAVSALAK-GTLEDQIVQANPVLEAYGNAK-IAGADIEHYLLEK-IKQQ…	AELDDAHNQVDSIMK-ALESQLQEVSVK-ANGLASQLER-AQLEEVHEQMEGLR-ASDQTFLSK-ATQETVDDLER-cTTSIcNMGEMK-DDKLNGIISLFQAEIR-DPLNDSVVALLGDSK-DPLVSNLFTPVVGEPGK-DPLVSNLFTPVVGEPGKK-DVEDLESSLQK-EAEIGGLSGK-EAEIGGLSGKFEDEQGLVAQLQR-EEQAEADGTAEAEK-ELEEQNVTVLQQK-ENQSILITGESGAGK-ETLEEEQSAK-FEDEQGLVAQLQR-FPIYTEQVALK-GQNLNQVTYAVSALAK-GTLEDQIVQANPVLEAYGNAK-IAGADIEHYLLEK-IKQQLSAQLEEAR-IQELEEDLEAER-IQELESEAESAK-KEAEIGGLSGK-KGTLE…	ALESQLQEVSVK-ALESQLQEVSVKLDEATR-ANGLASQLER-AQLEEVHEQMEGLR-ATQETVDDLER-cTTSIcNMGEMK-DLLTSFLKPK-DPLVSNLFTPVVGEPGK-DPLVSNLFTPVVGEPGKK-DVEDLESSLQK-EEQAEADGTAEAEKVAFLLGVNAK-ELEEQNVTVLQQK-ENQSILITGESGAGK-FEDEQGLVAQLQR-FPIYTEQVALK-GQNLNQVTYAVSALAK-GTLEDQIVQANPVLEAYGNAK-IAGADIEHYLLEK-IKQQLSAQLEEAR-IQELEEDLEAER-IQELESEAESAK-KGTLEDQIVQANPVLEAYGNAK-KYADSQAELENAQR-LADEEDQAANLTEVK-LESTLDEMEENLAR-LNGIISLFQAEIR…	AELDDAHNQVDSIMK-ALESQLQEVSVK-ANGLASQLER-AQLEEVHEQMEGLR-ASDQTFLSK-ATQETVDDLER-cTTSIcNMGEMK-DDKLNGIISLFQAEIR-DLLTSFLKPK-DPLNDSVVALLGDSK-DPLVSNLFTPVVGEPGK-DPLVSNLFTPVVGEPGKK-DVEDLESSLQK-EAEIGGLSGK-EEQAEADGTAEAEK-ELEEQNVTVLQQK-ENQSILITGESGAGK-ETLEEEQSAK-FEDEQGLVAQLQR-FPIYTEQVALK-GGSFLTVTYMHR-GQNLNQVTYAVSALAK-GTLEDQIVQANPVLEAYGNAK-IAGADIEHYLLEK-IKQQLSAQLEEAR-IQELEEDLEAER-IQELESEAESAK-KEAEIGGLSGK-KGTLE…	52	42	52	40	58	54	44	54	tr|G4M0G3|G4M0G3_SCHMA,tr|Q02456|Q02456_SCHMA,tr|Q26589|Q26589_SCHMA-tr|G4M0G3|G4M0G3_SCHMA,tr|Q02456|Q02456_SCHMA,tr|Q8MPH3|Q8MPH3_SCHMA-tr|G4M0G3|G4M0G3_SCHMA,tr|Q02456|Q02456_SCHMA-tr|G4M0G3|G4M0G3_SCHMA,tr|Q8MPH3|Q8MPH3_SCHMA-tr|Q02456|Q02456_SCHMA	tr|Q02456|Q02456_SCHMA,tr|Q26589|Q26589_SCHMA,tr|G4M0G3|G4M0G3_SCHMA-tr|Q02456|Q02456_SCHMA,tr|Q8MPH3|Q8MPH3_SCHMA,tr|G4M0G3|G4M0G3_SCHMA-tr|Q02456|Q02456_SCHMA,tr|G4M0G3|G4M0G3_SCHMA-tr|Q8MPH3|Q8MPH3_SCHMA,tr|G4M0G3|G4M0G3_SCHMA	tr|G4M0G3|G4M0G3_SCHMA,tr|Q26589|Q26589_SCHMA,tr|Q02456|Q02456_SCHMA-tr|G4M0G3|G4M0G3_SCHMA,tr|Q02456|Q02456_SCHMA,tr|Q8MPH3|Q8MPH3_SCHMA-tr|G4M0G3|G4M0G3_SCHMA,tr|Q02456|Q02456_SCHMA-tr|G4M0G3|G4M0G3_SCHMA,tr|Q8MPH3|Q8MPH3_SCHMA	tr|G4M0G3|G4M0G3_SCHMA,tr|Q26589|Q26589_SCHMA,tr|Q02456|Q02456_SCHMA-tr|G4M0G3|G4M0G3_SCHMA,tr|Q02456|Q02456_SCHMA,tr|Q8MPH3|Q8MPH3_SCHMA-tr|G4M0G3|G4M0G3_SCHMA,tr|Q02456|Q02456_SCHMA-tr|G4M0G3|G4M0G3_SCHMA,tr|Q8MPH3|Q8MPH3_SCHMA	tr|G4M0G3|G4M0G3_SCHMA,tr|Q26589|Q26589_SCHMA,tr|Q02456|Q02456_SCHMA-tr|G4M0G3|G4M0G3_SCHMA,tr|Q02456|Q02456_SCHMA,tr|Q8MPH3|Q8MPH3_SCHMA-tr|G4M0G3|G4M0G3_SCHMA,tr|Q02456|Q02456_SCHMA-tr|G4M0G3|G4M0G3_SCHMA,tr|Q8MPH3|Q8MPH3_SCHMA-tr|Q02456|Q02456_SCHMA	tr|G4M0G3|G4M0G3_SCHMA,tr|Q02456|Q02456_SCHMA,tr|Q26589|Q26589_SCHMA-tr|G4M0G3|G4M0G3_SCHMA,tr|Q02456|Q02456_SCHMA,tr|Q8MPH3|Q8MPH3_SCHMA-tr|G4M0G3|G4M0G3_SCHMA,tr|Q02456|Q02456_SCHMA-tr|G4M0G3|G4M0G3_SCHMA,tr|Q8MPH3|Q8MPH3_SCHMA	tr|G4M0G3|G4M0G3_SCHMA,tr|Q8MPH3|Q8MPH3_SCHMA,tr|Q02456|Q02456_SCHMA-tr|Q26589|Q26589_SCHMA,tr|G4M0G3|G4M0G3_SCHMA,tr|Q02456|Q02456_SCHMA-tr|G4M0G3|G4M0G3_SCHMA,tr|Q02456|Q02456_SCHMA-tr|G4M0G3|G4M0G3_SCHMA,tr|Q8MPH3|Q8MPH3_SCHMA	tr|Q26589|Q26589_SCHMA,tr|Q02456|Q02456_SCHMA,tr|G4M0G3|G4M0G3_SCHMA-tr|Q02456|Q02456_SCHMA,tr|Q8MPH3|Q8MPH3_SCHMA,tr|G4M0G3|G4M0G3_SCHMA-tr|Q02456|Q02456_SCHMA,tr|G4M0G3|G4M0G3_SCHMA-tr|Q8MPH3|Q8MPH3_SCHMA,tr|G4M0G3|G4M0G3_SCHMA	134	81	134	72	140	143	140
Myosin heavy chain, skeletal muscle or cardiac muscle, putative OS=Schistosoma mansoni (Blood fluke) GN=Smp_193120 PE=4 SV=1	tr|G4M0G5|G4M0G5_SCHMA	5847.2	1								0.34								MANLTHLNDASVLENLR								0								0								1
Myosin II heavy chain OS=Schistosoma mansoni (Blood fluke) PE=2 SV=1	tr|Q26589|Q26589_SCHMA	61625	19	13	20	17	25	22	14	21	0.455	0.309	0.489	0.409	0.511	0.475	0.364	0.475	AELDDAHNQVDSIMK-AKLESTLDEMEENLAR-ATQETVDDLER-DDKLNGIISLFQAEIR-DVEDLESSLQK-EAEIGGLSGKFEDEQGLVAQLQR-ELEEQNVTVLQQK-FEDEQGLVAQLQR-ILEATQLDK-ILEATQLDKNLYQcGNTK-IQELEEDLEAER-LADEEDQAANLTEVK-LESTLDEMEENLAR-LQNEQAIATMR-MSAEIEELKK-NDLFLQLQTEQDSLADAEEK-TLQSEMAQQDEMIGK-TQEALQAEEDKVNHLNK-YSILAPNVIPDGFVDGR	AKLESTLDEMEENLAR-DVEDLESSLQK-EAEIGGLSGKFEDEQGLVAQLQR-ELEEQNVTVLQQK-FEDEQGLVAQLQR-IQELEEDLEAER-LADEEDQAANLTEVK-LESTLDEMEENLAR-LQNEQAIATMR-MSAEIEELKK-NDLFLQLQTEQDSLADAEEK-QSDAINELADQLDQANK-TLQSEMAQQDEMIGK	AELDDAHNQVDSIMK-AKLESTLDEMEENLAR-ATQETVDDLER-DDKLNGIISLFQAEIR-DVEDLESSLQK-EAEIGGLSGKFEDEQGLVAQLQR-ELEEQNVTVLQQK-FEDEQGLVAQLQR-ILEATQLDKNLYQcGNTK-IQELEEDLEAER-LADEEDQAANLTEVK-LADEEDQAANLTEVKK-LESTLDEMEENLAR-LQNEQAIATMR-MSAEIEELKK-NDLFLQLQTEQDSLADAEEK-QSDAINELADQLDQANK-TLQSEMAQQDEMIGK-TQEALQAEEDKVNHLNK-YSILAPNVIPDGFVDGR	AKLESTLDEMEENLAR-ATQETVDDLER-DDKLNGIISLFQAEIR-DVEDLESSLQK-EAEIGGLSGKFEDEQGLVAQLQR-ELEEQNVTVLQQK-FEDEQGLVAQLQR-ILEATQLDKNLYQcGNTK-IQELEEDLEAER-LADEEDQAANLTEVK-LADEEDQAANLTEVKK-LESTLDEMEENLAR-LQNEQAIATMR-NDLFLQLQTEQDSLADAEEK-QSDAINELADQLDQANK-TLQSEMAQQDEMIGK-YSILAPNVIPDGFVDGR	AELDDAHNQVDSIMK-AKLESTLDEMEENLAR-ATQETVDDLER-DDKLNGIISLFQAEIR-DLEDTRLQNEQAIATMR-DVEDLESSLQK-DVEDLESSLQKAEQEK-EAEIGGLSGK-EAEIGGLSGKFEDEQGLVAQLQR-ELEEQNVTVLQQK-FEDEQGLVAQLQR-ILEATQLDKNLYQcGNTK-IQELEEDLEAER-KQSDAINELADQLDQANK-LADEEDQAANLTEVK-LADEEDQAANLTEVKK-LESTLDEMEENLAR-LNGIISLFQAEIR-LQNEQAIATMR-MSAEIEELKK-NDLFLQLQTEQDSLADAEEK-QSDAINELADQLDQANK-TLQSEMAQQDEMIGK-TQEALQAEEDKVNHLNK-YSILAPNVIPDGFVDGR	AELDDAHNQVDSIMK-ATQETVDDLER-DDKLNGIISLFQAEIR-DVEDLESSLQK-EAEIGGLSGK-EAEIGGLSGKFEDEQGLVAQLQR-ELEEQNVTVLQQK-FEDEQGLVAQLQR-IQELEEDLEAER-KEAEIGGLSGK-LADEEDQAANLTEVK-LADEEDQAANLTEVKK-LEEQDGATAAQSDLTK-LESTLDEMEENLAR-LNGIISLFQAEIR-LQNEQAIATMR-mSAEIEELKK-NDLFLQLQTEQDSLADAEEK-QQLESELEEVVDR-QSDAINELADQLDQANK-TLQSEMAQQDEMIGK-YSILAPNVIPDGFVDGR	ATQETVDDLER-DVEDLESSLQK-ELEEQNVTVLQQK-FEDEQGLVAQLQR-IQELEEDLEAER-LADEEDQAANLTEVK-LESTLDEMEENLAR-LNGIISLFQAEIR-LQNEQAIATMR-MSAEIEELKK-NDLFLQLQTEQDSLADAEEK-QSDAINELADQLDQANK-TLQSEMAQQDEMIGK-YSILAPNVIPDGFVDGR	AELDDAHNQVDSIMK-ATQETVDDLER-DDKLNGIISLFQAEIR-DVEDLESSLQK-EAEIGGLSGK-ELEEQNVTVLQQK-FEDEQGLVAQLQR-IQELEEDLEAER-KEAEIGGLSGK-LADEEDQAANLTEVK-LADEEDQAANLTEVKK-LEEQDGATAAQSDLTK-LESTLDEMEENLAR-LNGIISLFQAEIR-LQNEQAIATMR-MSAEIEELKK-NDLFLQLQTEQDSLADAEEK-QQLESELEEVVDR-QSDAINELADQLDQANK-TLQSEMAQQDEMIGK-YSILAPNVIPDGFVDGR	19	13	20	17	25	22	14	21	tr|G4M0G3|G4M0G3_SCHMA,tr|Q02456|Q02456_SCHMA,tr|G4M0G1|G4M0G1_SCHMA-tr|Q02456|Q02456_SCHMA	tr|G4M0G1|G4M0G1_SCHMA,tr|Q02456|Q02456_SCHMA,tr|G4M0G3|G4M0G3_SCHMA	tr|G4M0G3|G4M0G3_SCHMA,tr|Q02456|Q02456_SCHMA,tr|G4M0G1|G4M0G1_SCHMA-tr|Q02456|Q02456_SCHMA	tr|G4M0G3|G4M0G3_SCHMA,tr|Q02456|Q02456_SCHMA,tr|G4M0G1|G4M0G1_SCHMA-tr|Q02456|Q02456_SCHMA	tr|G4M0G3|G4M0G3_SCHMA,tr|G4M0G1|G4M0G1_SCHMA,tr|Q02456|Q02456_SCHMA-tr|Q02456|Q02456_SCHMA	tr|G4M0G3|G4M0G3_SCHMA,tr|Q02456|Q02456_SCHMA,tr|G4M0G1|G4M0G1_SCHMA-tr|Q02456|Q02456_SCHMA	tr|G4M0G1|G4M0G1_SCHMA,tr|G4M0G3|G4M0G3_SCHMA,tr|Q02456|Q02456_SCHMA-tr|Q02456|Q02456_SCHMA	tr|Q02456|Q02456_SCHMA,tr|G4M0G3|G4M0G3_SCHMA,tr|G4M0G1|G4M0G1_SCHMA-tr|Q02456|Q02456_SCHMA	54	25	61	30	71	50	43
Myosin light chain OS=Schistosoma mansoni (Blood fluke) PE=2 SV=1	tr|Q9Y1U7|Q9Y1U7_SCHMA	18359.6	6	2	7	7	7	5	4	5	0.344	0.144	0.5	0.419	0.419	0.312	0.237	0.312	cSGINPTIALTVK-EGQGFISAAEmR-EKETGTYADYMEAFK-ETGTYADYMEAFK-ETGTYADYMEAFKTFDR-LEDPEVDAILK	EGQGFISAAEMR-LEDPEVDAILK	cSGINPTIALTVK-EGQGFISAAEMR-EKETGTYADYMEAFK-ETGTYADYMEAFK-EVFDLFDFWDGR-QYKFDEFLPcYEAILK-sSLSKAEIEDIR	cSGINPTIALTVK-EGQGFISAAEMR-EKETGTYADYMEAFK-ETGTYADYMEAFK-EVFDLFDFWDGR-LEDPEVDAILK-TFDREGQGFISAAEMR	cSGINPTIALTVK-EGQGFISAAEMR-EKETGTYADYMEAFK-ETGTYADYMEAFK-EVFDLFDFWDGR-LEDPEVDAILK-TFDREGQGFISAAEMR	EGQGFISAAEMR-EKETGTYADYMEAFK-ETGTYADYmEAFK-EVFDLFDFWDGR-LEDPEVDAILK	EGQGFISAAEmR-EKETGTYADYMEAFK-ETGTYADYmEAFK-LEDPEVDAILK	EGQGFISAAEMR-EKETGTYADYMEAFK-ETGTYADYmEAFK-EVFDLFDFWDGR-LEDPEVDAILK	5	2	4	5	5	4	4	4	tr|G4VBS3|G4VBS3_SCHMA	tr|G4VBS3|G4VBS3_SCHMA	tr|G4VBS3|G4VBS3_SCHMA	tr|G4VBS3|G4VBS3_SCHMA	tr|G4VBS3|G4VBS3_SCHMA	tr|G4VBS3|G4VBS3_SCHMA	tr|G4VBS3|G4VBS3_SCHMA	tr|G4VBS3|G4VBS3_SCHMA	8	2	13	14	10	8	6
Myosin regulatory light chain 2 smooth muscle,putative OS=Schistosoma mansoni (Blood fluke) GN=Smp_199400 PE=4 SV=1	tr|G4M1S7|G4M1S7_SCHMA	19594.6	1								0.105								DGVIDKHDLEDIFISLGK								0								0								1
Myosin regulatory light chain, putative OS=Schistosoma mansoni (Blood fluke) GN=Smp_132670.1 PE=4 SV=1	tr|G4LUD9|G4LUD9_SCHMA	22720.8	4	4	6	7	4	1	2		0.325	0.325	0.425	0.545	0.24	0.055	0.11		DGFIDIEDLKDMYASLGR-LDYDGFVNLIKR-LNGTDPEDALR-YLEEEYIKDLLQNMGDNFSAEEIR	DGFIDIEDLKDMYASLGR-LDYDGFVNLIKR-LNGTDPEDALR-YLEEEYIKDLLQNmGDNFSAEEIR	ATSNVFGMFPQNQIQEFK-DGFIDIEDLKDmYASLGR-DLLQNMGDNFSAEEIR-EAFSLIDQNR-LDYDGFVNLIKR-LNGTDPEDALR	ATSNVFGMFPQNQIQEFK-DGFIDIEDLK-EMLDESPGPLNFTMFINLFGEK-LDYDGFVNLIKR-LNGTDPEDALR-NAFAMFDPGNKR-YLEEEYIKDLLQNmGDNFSAEEIR	ATSNVFGMFPQNQIQEFK-DGFIDIEDLK-DGFIDIEDLKDmYASLGR-LDYDGFVNLIKR	LNGTDPEDALR	LDYDGFVNLIK-LNGTDPEDALR		0	0	0	0	0	0	0		0	0	0	0	0	0	0		5	4	6	8	4	1	2
Myosin-binding protein-related OS=Schistosoma mansoni (Blood fluke) GN=Smp_108050 PE=4 SV=1	tr|G4VNR6|G4VNR6_SCHMA	125774	2	1	1	1	2		2	1	0.0298	0.0149	0.0149	0.0149	0.0298		0.0272	0.0149	IIFSPLTEEDLGYYSVK-NDVGQSEFAETSPVSTK	IIFSPLTEEDLGYYSVK	IIFSPLTEEDLGYYSVK	IIFSPLTEEDLGYYSVK	IIFSPLTEEDLGYYSVK-NDVGQSEFAETSPVSTK		ADVVSGLTSLPVSK-IIFSPLTEEDLGYYSVK	NDVGQSEFAETSPVSTK	0	0	0	0	0		0	0	0	0	0	0	0		0	0	2	1	1	1	2		3
NADH-cytochrome b5 reductase OS=Schistosoma mansoni (Blood fluke) GN=Smp_053230 PE=3 SV=1	tr|G4LXR9|G4LXR9_SCHMA	33937.2	8	9	4	1	6	2	3	5	0.431	0.47	0.237	0.0658	0.296	0.0987	0.141	0.257	DDTTQIAMVFANVTEK-GGVMSQYLANLPVDGFIDVR-LDGNMVVRPYTPITLDSQK-LGLPTADHVLGLPVGNHVYFSAK-LWYTVNEAPER-SFITHDTIR-TLVDNDTKVPLR-WAYSTGYVNEQILQEHIYPAK	DDTTQIAMVFANVTEK-DIILRDELENFK-GGVMSQYLANLPVDGFIDVR-LDGNMVVRPYTPITLDSQK-LGLPTADHVLGLPVGNHVYFSAK-LWYTVNEAPER-SFITHDTIR-TLVDNDTKVPLR-WAYSTGYVNEQILQEHIYPAK	GGVmSQYLANLPVDGFIDVR-LDGNMVVRPYTPITLDSQK-TLVDNDTKVPLR-WAYSTGYVNEQILQEHIYPAK	GGVmSQYLANLPVDGFIDVR	DDTTQIAMVFANVTEK-DIILRDELENFK-GGVmSQYLANLPVDGFIDVR-GSGLFHIKPDLR-LDGNMVVRPYTPITLDSQK-LWYTVNEAPER	LDGNMVVRPYTPITLDSQK-LWYTVNEAPER	GGVmSQYLANLPVDGFIDVR-LWYTVNEAPER-TLVDNDTKVPLR	DDTTQIAMVFANVTEK-GGVmSQYLANLPVDGFIDVR-LDGNMVVRPYTPITLDSQK-LWYTVNEAPER-TLVDNDTKVPLR	0	0	0	0	0	0	0	0	0	0	0	0	0	0	0	0	9	13	5	3	8	2	3
NADH-ubiquinone oxidoreductase 39 kD subunit,putative OS=Schistosoma mansoni (Blood fluke) GN=Smp_106080.1 PE=4 SV=1	tr|C4QQ81|C4QQ81_SCHMA	37679.4	2	4			2				0.08	0.194			0.108				TGTQIILPYR-YSDVVINLTGTESDTR	ESATDILSGYPTLDDLNVK-VAPVHSYLTFER-VIGDLGQVLFLPFDLK-YSDVVINLTGTESDTR			ESATDILSGYPTLDDLNVK-YSDVVINLTGTESDTR				0	0			0				0	0			0				2	4			2
NADH-ubiquinone oxidoreductase fe-s protein 2 (Ndufs2), putative OS=Schistosoma mansoni (Blood fluke) GN=Smp_127340 PE=3 SV=1	tr|G4LUI6|G4LUI6_SCHMA	76519.8	2	2			1				0.0271	0.0422			0.0256				LIMELDGEK-LLNIEVPPR	GEFGVYLVSDGTNKPYR-SSMEALIHHFK			GEFGVYLVSDGTNKPYR				0	0			0				0	0			0				2	3			1
NADH-ubiquinone oxidoreductase mitochondrial, putative OS=Schistosoma mansoni (Blood fluke) GN=Smp_092570 PE=3 SV=1	tr|C4QLY5|C4QLY5_SCHMA	31705.8	5	5	2	3	4				0.193	0.237	0.0963	0.148	0.2				DFPLSGYTEMR-FEFNSPWEAFPAFR-ILTDYGFIGHPQR-RFEFNSPWEAFPAFR-VVIEPVELAQEFR	DFPLSGYTEMR-FEFNSPWEAFPAFR-ILTDYGFIGHPQR-VVIEPVELAQEFR-YRFQIVYNLLSLR	ILTDYGFIGHPQR-VVIEPVELAQEFR	ILTDYGFIGHPQR-LSSFGVYVGEcLPK-VVIEPVELAQEFR	FEFNSPWEAFPAFR-ILTDYGFIGHPQR-LSSFGVYVGEcLPK-VVIEPVELAQEFR				0	0	0	0	0				0	0	0	0	0				5	6	3	4	5
NADH-ubiquinone oxidoreductase sgdh subunit,putative OS=Schistosoma mansoni (Blood fluke) GN=Smp_054200 PE=4 SV=1	tr|G4LYK7|G4LYK7_SCHMA	24034.3	2		1	1					0.112		0.0634	0.0634					DQEAGQLVSR-LYESTLAELDEFR		LYESTLAELDEFR	LYESTLAELDEFR					0		0	0					0		0	0					2		1	1
NADH-ubiquinone oxidoreductase subunit B17.2,putative OS=Schistosoma mansoni (Blood fluke) GN=Smp_082940 PE=4 SV=1	tr|G4LYT5|G4LYT5_SCHMA	16365.1	1		1						0.0809		0.0809						YYENNNYFVGR		YYENNNYFVGR						0		0						0		0						1		1
NADH-ubiquinone oxidoreductase, putative OS=Schistosoma mansoni (Blood fluke) GN=Smp_038870.1 PE=3 SV=1	tr|G4LUK8|G4LUK8_SCHMA	76210.3	15	1	12	6	13				0.332	0.0131	0.276	0.155	0.303				AISEVVDITLPYDDLNQIR-AVEDKNLGPLIK-DAIYANTEGR-FANEIAGIPDLGTTGR-IAENLLPILGSSEESIPR-ILFLLGADR-ISQVAPGLLDFNTVQPSLK-ITGIEDADLILLIGTNPR-LAVVPPGLGR-LNEDVNEEWLADK-LNSSSHPIIILGSEcLQR-LSESTWGDVLVK-SLKPVAScAMPVVR-SPLNSIQTMNTNESIK-VDLTYDYEHLGDQLETLQSLAAGK	ILFLLGADR	AISEVVDITLPYDDLNQIR-IAENLLPILGSSEESIPR-ILFLLGADR-ISQVAPGLLDFNTVQPSLK-ITGIEDADLILLIGTNPR-KDAAAIHNAVR-LAVVPPGLGR-LNEDVNEEWLADK-LSESTWGDVLVK-NASQVAALDLGYISDIEIIK-SPLNSIQTMNTNESIK-VDLTYDYEHLGDQLETLQSLAAGK	IAENLLPILGSSEESIPR-ILFLLGADR-ISQVAPGLLDFNTVQPSLK-ITGIEDADLILLIGTNPR-LNSSSHPIIILGSEcLQR-VDLTYDYEHLGDQLETLQSLAAGK	ANQVAGLVGPFADAESMMALK-AVEDKNLGPLIK-FANEIAGIPDLGTTGR-IAENLLPILGSSEESIPR-ILFLLGADR-ITGIEDADLILLIGTNPR-KDAAAIHNAVR-LNEDVNEEWLADK-LNSSSHPIIILGSEcLQR-LSESTWGDVLVK-NASQVAALDLGYISDIEIIK-SPLNSIQTMNTNESIK-VDLTYDYEHLGDQLETLQSLAAGK				0	0	0	0	0				0	0	0	0	0				17	1	12	6	14
Nadrin-like protein OS=Schistosoma mansoni (Blood fluke) GN=Smp_003110.1 PE=4 SV=1	tr|G4V6Y3|G4V6Y3_SCHMA,tr|G4V6Y4|G4V6Y4_SCHMA	29865	2					1	1	1	0.0967					0.0595	0.0372	0.0595	cSDELSSAFR-SAAGVDVEETENLYSR					SAAGVDVEETENLYSR	cSDELSSAFR	SAAGVDVEETENLYSR	0					0	0	0	0					0	0	0	3					1	1
Nardilysin (M16 family) OS=Schistosoma mansoni (Blood fluke) GN=Smp_156960.2 PE=4 SV=1	tr|G4VKA9|G4VKA9_SCHMA	94225.5			1								0.0137								DLFTYTIGFFK								1								tr|G4VKB0|G4VKB0_SCHMA								1
Neuronal calcium sensor, putative OS=Schistosoma mansoni (Blood fluke) GN=Smp_158980 PE=4 SV=1	tr|G4LZZ2|G4LZZ2_SCHMA	17418.3			1								0.13								AIYSMLGTDNTAVDISPEAR								0								0								1
Neuropilin (Nrp) and tolloid (Tll)-like OS=Schistosoma mansoni (Blood fluke) GN=Smp_153440 PE=4 SV=1	tr|G4VK39|G4VK39_SCHMA	123371		1								0.0112								DGAFGFTTLLGR								0								0								1
Neutral alpha-glucosidase ab (Glucosidase II alpha subunit) (Alpha glucosidase 2),putative OS=Schistosoma mansoni (Blood fluke) GN=Smp_018760 PE=3 SV=1	tr|G4M039|G4M039_SCHMA	113284	2								0.0252								FVIVGFNSPLER-VVDPTGAGVHGGR								0								0								3
Ng,ng-dimethylarginine dimethylaminohydrolase,putative OS=Schistosoma mansoni (Blood fluke) GN=Smp_052560 PE=4 SV=1	tr|G4LYW5|G4LYW5_SCHMA	3333.8	1	1	1	1	1	1	1	1	0.5	0.5	0.5	0.5	0.5	0.5	0.5	0.5	aFQYEYAVVSQIPR	aFQYEYAVVSQIPR	aFQYEYAVVSQIPR	aFQYEYAVVSQIPR	aFQYEYAVVSQIPR	aFQYEYAVVSQIPR	aFQYEYAVVSQIPR	aFQYEYAVVSQIPR	0	0	0	0	0	0	0	0	0	0	0	0	0	0	0	0	1	1	1	1	3	1	1
Ng,ng-dimethylarginine dimethylaminohydrolase,putative OS=Schistosoma mansoni (Blood fluke) GN=Smp_195000 PE=4 SV=1	tr|G4LYW6|G4LYW6_SCHMA	19385.2	2	4	2	2	3	1	1		0.169	0.281	0.169	0.169	0.185	0.112	0.112		DAVGVAGINVLAVGESEAAK-LALFAGPFGR	DAVGVAGINVLAVGESEAAK-LALFAGPFGR-SLKDAVGVAGINVLAVGESEAAK-SQIHIPELFNAGVSLSK	DAVGVAGINVLAVGESEAAK-LALFAGPFGR	DAVGVAGINVLAVGESEAAK-LALFAGPFGR	DAVGVAGINVLAVGESEAAK-LALFAGPFGR-SLKDAVGVAGINVLAVGESEAAK	DAVGVAGINVLAVGESEAAK	DAVGVAGINVLAVGESEAAK		0	0	0	0	0	0	0		0	0	0	0	0	0	0		2	4	3	3	4	1	1
Nicalin (M28 family) OS=Schistosoma mansoni (Blood fluke) GN=Smp_170400 PE=4 SV=1	tr|G4VDP9|G4VDP9_SCHMA	78909.7	3								0.0652								GNVNSVILAR-INLNQEILAWEHER-LLTGSLVPKPIADNYVLNIEGR								0								0								3
Nicotinate phosphoribosyltransferase related pre-B cell enhancing factor OS=Schistosoma mansoni (Blood fluke) GN=Smp_017230 PE=4 SV=1	tr|G4VE80|G4VE80_SCHMA	52668.8	1	3	2	1	1				0.0254	0.0932	0.0678	0.0254	0.0254				GTDSLVALLFAR	GTDSLVALLFAR-NVLMTVENTDPK-VIQGDGVSLESLDPILNSIK	GTDSLVALLFAR-VIQGDGVSLESLDPILNSIK	GTDSLVALLFAR	GTDSLVALLFAR				0	0	0	0	0				0	0	0	0	0				1	4	2	1	1
NIF3-like protein 1 OS=Schistosoma mansoni (Blood fluke) GN=Smp_051390 PE=3 SV=1	tr|G4LY02|G4LY02_SCHMA	39110.8		1								0.0308								ISVVSIDTIQK								0								0								1
Nitrilase-related OS=Schistosoma mansoni (Blood fluke) GN=Smp_056890.1 PE=4 SV=1	tr|G4M1E1|G4M1E1_SCHMA	64058.1	5	3							0.148	0.0757							ESASLSSGKETFSFEIPLK-GGKEEEIITADLDFSELK-IWLVGGSIPER-LALVQMFVGADKPANIK-LYNccATYNPDGELVGLYR	ETFSFEIPLK-KLHLFDIDIPGQFAFK-LALVQMFVGADKPANIK							0	0							0	0							5	3
N-terminal acetlytransferase-related OS=Schistosoma mansoni (Blood fluke) GN=Smp_062520 PE=4 SV=1	tr|G4VJK0|G4VJK0_SCHMA	109681	1								0.0105								DLSVLQMQLR								0								0								2
Nuclear protein localization, putative OS=Schistosoma mansoni (Blood fluke) GN=Smp_039180.1 PE=4 SV=1	tr|C4Q7T4|C4Q7T4_SCHMA	77433.4	3		3	2	2				0.0679		0.0694	0.039	0.039				DNIIVPTYDAPELGYVK-LIGPLDSVLPK-SALSSSSVSLGVGPTSVLK		LIGPLDSVLPK-LNEDPYGIIGLLDAIALR-SALSSSSVSLGVGPTSVLK	AVVAVIYEPAQESTPK-LIGPLDSVLPK	AVVAVIYEPAQESTPK-LIGPLDSVLPK				0		0	0	0				0		0	0	0				3		3	2	2
Nuclear transport factor 2-like protein OS=Schistosoma mansoni (Blood fluke) GN=Smp_037700 PE=2 SV=1	tr|Q15ES0|Q15ES0_SCHMA	15145.4	4	2	3	2		1	2	1	0.326	0.132	0.318	0.225		0.101	0.202	0.101	FNNcFLITDSMFR-mLNHSLYPENYR-MTYEGDVLEGQDK-MTYEGDVLEGQDKIGEK	MTYEGDVLEGQDK-MTYEGDVLEGQDKIGEK	FNNcFLITDSMFR-mLNHSLYPENYR-QIGESFVMEYYDTMQR	FNNcFLITDSMFR-QIGESFVMEYYDTMQR		MTYEGDVLEGQDK	FNNcFLITDSMFR-MTYEGDVLEGQDK	FNNcFLITDSMFR	0	0	0	0		0	0	0	0	0	0	0		0	0	0	6	2	5	3		1	2
Nucleolar protein NOP56, putative OS=Schistosoma mansoni (Blood fluke) GN=Smp_148990 PE=4 SV=1	tr|G4LWK9|G4LWK9_SCHMA	73541.2	1	3							0.0247	0.0786							LDALGEEGADTEMGIR	AFEDTATMNQLIQLER-LDALGEEGADTEMGIR-MVAVAPNLTALVGELLGAR							0	0							0	0							1	3
Nucleoporin 145 (S59 family) OS=Schistosoma mansoni (Blood fluke) GN=Smp_027890 PE=4 SV=1	tr|C4Q4W5|C4Q4W5_SCHMA	135682								1								0.00779								AQQQVLEVVR								0								0
Nucleoside diphosphate kinase OS=Schistosoma mansoni (Blood fluke) GN=Smp_092750 PE=3 SV=1	tr|G4VJY9|G4VJY9_SCHMA	16850	3	2	3	4	4	2	1	2	0.262	0.141	0.329	0.409	0.356	0.154	0.0604	0.154	GLVGEVIQR-LVAYMSSGPVVPmVFEGR-TFIMVKPDGVQR	GLVGEVIQR-TFIMVKPDGVQR	LVAYMSSGPVVPMVFEGR-MMHASEQLLQTHYEALK-NVVHGSDSTESANR	LVAYMSSGPVVPMVFEGR-MMHASEQLLQTHYEALK-NVVHGSDSTESANR-TFIMVKPDGVQR	GLVGEVIQR-LVAYMSSGPVVPMVFEGR-NVVHGSDSTESANR-TFIMVKPDGVQR	GLVGEVIQR-NVVHGSDSTESANR	GLVGEVIQR	GLVGEVIQR-NVVHGSDSTESANR	0	0	0	0	0	0	0	0	0	0	0	0	0	0	0	0	6	5	7	5	4	2	1
Obg-like ATPase 1 OS=Schistosoma mansoni (Blood fluke) GN=Smp_015720 PE=3 SV=1	tr|G4VSL7|G4VSL7_SCHMA	44914.8	1	2		1					0.0379	0.0808		0.0379					VPAYLNVVDIAGLVK	GAHEGQGLGNAFLSHIR-VPAYLNVVDIAGLVK		VPAYLNVVDIAGLVK					0	0		0					0	0		0					1	2		1
Oligosaccharyl transferase, putative OS=Schistosoma mansoni (Blood fluke) GN=Smp_158600 PE=4 SV=1	tr|G4LZ93|G4LZ93_SCHMA	87944.7	1	1	1	1	1		2		0.0181	0.0181	0.0181	0.0181	0.0181		0.0324		NFELDYLEEAFTSK	NFELDYLEEAFTSK	NFELDYLEEAFTSK	NFELDYLEEAFTSK	NFELDYLEEAFTSK		IGGGEHPNEIR-NFELDYLEEAFTSK		0	0	0	0	0		0		0	0	0	0	0		0		1	2	1	1	1		2
Optic atrophy 1-like protein, opa1 OS=Schistosoma mansoni (Blood fluke) GN=Smp_028120 PE=4 SV=1	tr|G4V622|G4V622_SCHMA	101180	2		17	6	15				0.0259		0.3	0.0878	0.258				TSVLEMIAQAR-TVSTDVISLNVK		ALGYFAVVTGK-ASIETGLQTLYNQLDSK-LKDVNQSITSSFGPGWVEQWTR-MVKDSVEQQADTYR-MVLVDLPGIISTVTTGMQSGTR-NNILDDLISLNGISSTVWEK-QALNELSNDPIR-QQIMNDEAR-SLIDMYSEVLDELSDLDSAYNAQDQLPR-SNVTDLVSSVDPSGKR-SQWTAAVDLLEQAVK-TMQDVPGYDPVFDPLK-TSVLEMIAQAR-VDLAESNLHSPDR-VIQSNALDDHTVHTK-VTLSEGPYHVASFK-VVVVGDQSSGK	ASIETGLQTLYNQLDSK-DSVEQQADTYR-TSVLEMIAQAR-TVSTDVISLNVK-VDLAESNLHSPDR-VTLSEGPYHVASFK	ALGYFAVVTGK-ASIETGLQTLYNQLDSK-ESELASLRK-LKDVNQSITSSFGPGWVEQWTR-MSQmTTANLSK-MVKDSVEQQADTYR-MVLVDLPGIISTVTTGMQSGTR-QALNELSNDPIR-SLIDMYSEVLDELSDLDSAYNAQDQLPR-SNVTDLVSSVDPSGKR-SQWTAAVDLLEQAVK-SSNANEQISNAAEHSR-TSVLEmIAQAR-VTLSEGPYHVASFK-VVVVGDQSSGK				0		0	0	0				0		0	0	0				3		23	6	21
Orf protein, putative OS=Schistosoma mansoni (Blood fluke) GN=Smp_106260 PE=4 SV=1	tr|G4LZH6|G4LZH6_SCHMA	4759.3	1								0.275								AYGTNFVEVLR								0								0								1
Ormdl proteins, putative OS=Schistosoma mansoni (Blood fluke) GN=Smp_210360 PE=4 SV=1	tr|G4LWX3|G4LWX3_SCHMA	17827	1								0.0844								GSPYETLDQGESR								0								0								1
Ormdl proteins, putative OS=Schistosoma mansoni (Blood fluke) GN=Smp_210370 PE=4 SV=1	tr|G4LWX4|G4LWX4_SCHMA	80043.3	18	10	6	5	3		3	1	0.372	0.198	0.128	0.086	0.0541		0.0569	0.0194	AFTPNAIIGSGPTTAKPEIDHVFR-APILWHMFDLDLR-ASAYLVAAFK-FVGEAGDETK-GLYTTSFVAK-HIWTDTYFKPSEFEIK-IAQATDISR-ISLTAHQVFIQLTHQK-LLLDPDmSAAEFDYLSGIYK-QISESPSDASK-QQQTVSSTQPLNVK-SIVDFLTAYGEVPK-SNENLGFSIPPILSIDQTHPILSLR-TDQSNTLFIGSISVR-TQQAITYTcTETITDEKPEK-TTAGYYELDVTATPGSK-VAQATVTIMNTAR-VDLIVGDSSIK	ASAYLVAAFK-EQHVADISLTPEK-IAQATDISR-ISLTAHQVFIQLTHQK-LLGIASVQIPLYMITEAK-SIVDFLTAYGEVPK-SLTDSPLLLPVVIESSVK-TDQSNTLFIGSISVR-TTAGYYELDVTATPGSK-VAQATVTIMNTAR	ASAYLVAAFK-EQHVADISLTPEK-ILISSSDLGTFK-SIVDFLTAYGEVPK-SLTDSPLLLPVVIESSVK-SNENLGFSIPPILSIDQTHPILSLR	EQHVADISLTPEK-IAQATDISR-ILISSSDLGTFK-QQQTVSSTQPLNVK-SIVDFLTAYGEVPK	ILISSSDLGTFK-SIVDFLTAYGEVPK-VAQATVTIMNTAR		IAQATDISR-SIVDFLTAYGEVPK-SLTDSPLLLPVVIESSVK	SIVDFLTAYGEVPK	0	0	0	0	0		0	0	0	0	0	0	0		0	0	21	10	8	6	4		3
Ornithine aminotransferase OS=Schistosoma mansoni (Blood fluke) PE=2 SV=1	tr|A7UAX6|A7UAX6_SCHMA	48651.4	12	13	5	10	8	5	6	4	0.385	0.364	0.162	0.296	0.257	0.144	0.187	0.141	AFYNVcLGEFEEMAAK-DHGLLAKPTHDTIIR-EDKYGAHNYHPLPVALSK-GLLNAIVIR-LAPPLVIKEDELHK-NQNTcAFMVEPIQGEAGVR-QGFNAWDVcLK-TQSETLTLTSR-VIFAEGNFWGR-VLEEEHLAEHAQK-VLPMNSGVEAGETSIK-YNVLFIADEIQTGLGR	AFYNVcLGEFEEMAAK-DHGLLAKPTHDTIIR-EDKYGAHNYHPLPVALSK-GLLNAIVIR-LAPPLVIKEDELHK-LRDHGLLAKPTHDTIIR-NQNTcAFMVEPIQGEAGVR-QGFNAWDVcLK-VIFAEGNFWGR-VLEEEHLAEHAQK-VLPMNSGVEAGETSIK-YGAHNYHPLPVALSK-YNVLFIADEIQTGLGR	GLLNAIVIR-NQNTcAFMVEPIQGEAGVR-TQSETLTLTSR-VLPMNSGVEAGETSIK-YNVLFIADEIQTGLGR	AFYNVcLGEFEEMAAK-DHGLLAKPTHDTIIR-GLLNAIVIR-LRDHGLLAKPTHDTIIR-NQNTcAFMVEPIQGEAGVR-TQSETLTLTSR-VIFAEGNFWGR-VLPMNSGVEAGETSIK-YGAHNYHPLPVALSK-YNVLFIADEIQTGLGR	AFYNVcLGEFEEMAAK-GLLNAIVIR-NQNTcAFMVEPIQGEAGVR-QGFNAWDVcLK-VIFAEGNFWGR-VLPmNSGVEAGETSIK-YGAHNYHPLPVALSK-YNVLFIADEIQTGLGR	GLLNAIVIR-TQSETLTLTSR-VIFAEGNFWGR-VLPMNSGVEAGETSIK-YNVLFIADEIQTGLGR	AFYNVcLGEFEEMAAK-GLLNAIVIR-NQNTcAFMVEPIQGEAGVR-TQSETLTLTSR-VIFAEGNFWGR-VLPMNSGVEAGETSIK	NQNTcAFMVEPIQGEAGVR-VIFAEGNFWGR-VLPMNSGVEAGETSIK-YNVLFIADEIQTGLGR	11	12	5	9	7	5	5	4	tr|A7UAX7|A7UAX7_SCHMA	tr|A7UAX7|A7UAX7_SCHMA	tr|A7UAX7|A7UAX7_SCHMA	tr|A7UAX7|A7UAX7_SCHMA	tr|A7UAX7|A7UAX7_SCHMA	tr|A7UAX7|A7UAX7_SCHMA	tr|A7UAX7|A7UAX7_SCHMA	tr|A7UAX7|A7UAX7_SCHMA	25	27	5	17	12	6	6
Ornithine aminotransferase OS=Schistosoma mansoni (Blood fluke) PE=2 SV=1	tr|A7UAX7|A7UAX7_SCHMA	48623.5	11	12	5	9	7	5	5	4	0.349	0.328	0.162	0.26	0.221	0.144	0.15	0.141	DHGLLAKPTHDTIIR-EDKYGAHNYHPLPVALSK-GLLNAIVIR-LAPPLVIKEDELHK-NQNTcAFMVEPIQGEAGVR-QGFNAWDVcLK-TQSETLTLTSR-VIFAEGNFWGR-VLEEEHLAEHAQK-VLPMNSGVEAGETSIK-YNVLFIADEIQTGLGR	DHGLLAKPTHDTIIR-EDKYGAHNYHPLPVALSK-GLLNAIVIR-LAPPLVIKEDELHK-LRDHGLLAKPTHDTIIR-NQNTcAFMVEPIQGEAGVR-QGFNAWDVcLK-VIFAEGNFWGR-VLEEEHLAEHAQK-VLPMNSGVEAGETSIK-YGAHNYHPLPVALSK-YNVLFIADEIQTGLGR	GLLNAIVIR-NQNTcAFMVEPIQGEAGVR-TQSETLTLTSR-VLPMNSGVEAGETSIK-YNVLFIADEIQTGLGR	DHGLLAKPTHDTIIR-GLLNAIVIR-LRDHGLLAKPTHDTIIR-NQNTcAFMVEPIQGEAGVR-TQSETLTLTSR-VIFAEGNFWGR-VLPMNSGVEAGETSIK-YGAHNYHPLPVALSK-YNVLFIADEIQTGLGR	GLLNAIVIR-NQNTcAFMVEPIQGEAGVR-QGFNAWDVcLK-VIFAEGNFWGR-VLPmNSGVEAGETSIK-YGAHNYHPLPVALSK-YNVLFIADEIQTGLGR	GLLNAIVIR-TQSETLTLTSR-VIFAEGNFWGR-VLPMNSGVEAGETSIK-YNVLFIADEIQTGLGR	GLLNAIVIR-NQNTcAFMVEPIQGEAGVR-TQSETLTLTSR-VIFAEGNFWGR-VLPMNSGVEAGETSIK	NQNTcAFMVEPIQGEAGVR-VIFAEGNFWGR-VLPMNSGVEAGETSIK-YNVLFIADEIQTGLGR	11	12	5	9	7	5	5	4	tr|A7UAX6|A7UAX6_SCHMA	tr|A7UAX6|A7UAX6_SCHMA	tr|A7UAX6|A7UAX6_SCHMA	tr|A7UAX6|A7UAX6_SCHMA	tr|A7UAX6|A7UAX6_SCHMA	tr|A7UAX6|A7UAX6_SCHMA	tr|A7UAX6|A7UAX6_SCHMA	tr|A7UAX6|A7UAX6_SCHMA	22	24	5	16	11	6	5
Oxidoreductase, short chain dehydrogenase/reductase family, putative OS=Schistosoma mansoni (Blood fluke) GN=Smp_000190 PE=3 SV=1	tr|G4LVT4|G4LVT4_SCHMA	38188.8	1		1	1	1				0.0355		0.0355	0.0355	0.0355				ILPILQILLPTK		ILPILQILLPTK	ILPILQILLPTK	ILPILQILLPTK				0		0	0	0				0		0	0	0				1		1	1	1
Oxysterol-binding protein OS=Schistosoma mansoni (Blood fluke) GN=Smp_144850 PE=3 SV=1	tr|G4VN00|G4VN00_SCHMA	65212.9		1								0.0175								TDFSVWAFVK								0								0								1
P25 alpha-related OS=Schistosoma mansoni (Blood fluke) GN=Smp_097490 PE=4 SV=1	tr|G4LUA3|G4LUA3_SCHMA	19049.9	1								0.0694								FVEGAMAEEYAK								0								0								1
P53 inducible protein-related OS=Schistosoma mansoni (Blood fluke) GN=Smp_150980.1 PE=4 SV=1	tr|G4VHR6|G4VHR6_SCHMA	128258	1								0.0108								VGPSSSQLYLVR								1								tr|G4VHR5|G4VHR5_SCHMA								1
P53 inducible protein-related OS=Schistosoma mansoni (Blood fluke) GN=Smp_150980.2 PE=4 SV=1	tr|G4VHR5|G4VHR5_SCHMA	110406	1								0.0126								VGPSSSQLYLVR								1								tr|G4VHR6|G4VHR6_SCHMA								1
Pad1 homolog OS=Schistosoma mansoni (Blood fluke) GN=SmPOH PE=2 SV=1	tr|O16154|O16154_SCHMA	34864.9	2	3	3	3	2	1	1	3	0.0863	0.16	0.118	0.118	0.0863	0.0447	0.0447	0.118	AVAVVVDPIQSVK-LINPNLVIANQEPR	AVAVVVDPIQSVK-LINPNLVIANQEPR-QTTSNVGHLSKPTIQALIHGLNR	AVAVVVDPIQSVK-LINPNLVIANQEPR-TLQTMLDLVK	AVAVVVDPIQSVK-LINPNLVIANQEPR-TLQTMLDLVK	AVAVVVDPIQSVK-LINPNLVIANQEPR	LINPNLVIANQEPR	LINPNLVIANQEPR	AVAVVVDPIQSVK-LINPNLVIANQEPR-TLQTMLDLVK	0	0	0	0	0	0	0	0	0	0	0	0	0	0	0	0	4	4	3	3	3	1	1
Paramyosin OS=Schistosoma mansoni (Blood fluke) PE=2 SV=2	sp|P06198|MYSP_SCHMA	100391	47	35	41	42	45	27	23	20	0.524	0.471	0.499	0.551	0.529	0.376	0.316	0.273	AAESLASDLQR-AKAAESLASDLQR-AQQQIEEAEHR-DKSHLIMEVDNVLGQLDGALK-DLENANASLELAETSMR-DLETFLDEER-DLQSEIESLSLENSELIR-EAAENNLQITEHKR-ELEDLLDLER-ELESEFDGESR-FNADIAALK-FNLQAQLTSLQMDYDNLQAK-HAADLGFQVDALSER-HAADLGFQVDALSERLDEAGGSTTQTQELLK-HAETELEEAQSR-HQTALNELALEVENLQK-ITELEDTAER-KAQQQIEEAEHR-KDLENANASLELAETSMR-KHAETELEEAQSR-LDEAGGSTTQTQELLK-LDEAGGSTTQTQELLKR-LEGDIGVMQADMDDAINAK-LEGLDSQLNR-LQLANEIEEIR-MVLELQDL…	AAESLASDLQR-AQQQIEEAEHR-DKSHLIMEVDNVLGQLDGALK-DLENANASLELAETSMR-DLETFLDEER-DLQSEIESLSLENSELIR-EAAENNLQITEHKR-ELEDLLDLER-FNADIAALK-HAADLGFQVDALSER-HQTALNELALEVENLQK-ITELEDTAER-KAQQQIEEAEHR-KHAETELEEAQSR-LDEAGGSTTQTQELLK-LEGLDSQLNR-LQLANEIEEIR-MVLELQDLLDK-MVLELQDLLDKTQMK-QLEEMEEVSQITMNK-QLTELNNAK-QSAESKLEGLDSQLNR-RLEGDIGVMQADMDDAINAK-RVDELTIEVNTLTSQNSQLESENLR-RYESNIADLEIQLDTANK-SHLIMEVDNVLGQLDGALK-…	AAESLASDLQR-AQQQIEEAEHR-DKSHLIMEVDNVLGQLDGALK-DLENANASLELAETSMR-DLETFLDEER-DLQSEIESLSLENSELIR-ELEDLLDLER-FNADIAALK-FNLQAQLTSLQmDYDNLQAK-HAADLGFQVDALSER-HAADLGFQVDALSERLDEAGGSTTQTQELLK-HAETELEEAQSR-HQTALNELALEVENLQK-KAQQQIEEAEHR-KDLENANASLELAETSMR-LDEAGGSTTQTQELLK-LDEAGGSTTQTQELLKR-LEGDIGVMQADMDDAINAK-LEGLDSQLNR-LQLANEIEEIR-LTLEIKDLQSEIESLSLENSELIR-mMNHDTESHVK-mVLELQDLLDK-MVLELQDLLDKTQmK-QLEEMEEVS…	AAESLASDLQR-AKAAESLASDLQR-AQQQIEEAEHR-DKSHLIMEVDNVLGQLDGALK-DLENANASLELAETSmR-DLETFLDEER-DLQSEIESLSLENSELIR-EAAENNLQITEHKR-ELEDLLDLER-FNADIAALK-FNLQAQLTSLQMDYDNLQAK-HAADLGFQVDALSER-HAADLGFQVDALSERLDEAGGSTTQTQELLK-HAETELEEAQSR-HQTALNELALEVENLQK-ITELEDTAERER-KDLENANASLELAETSMR-KHAETELEEAQSR-LDEAGGSTTQTQELLK-LDEAGGSTTQTQELLKR-LQLANEIEEIR-LTSENFELLHINQDYEAQILNYSK-MVLELQDLLDK-mVLELQDLLDKTQMK-QLEEMEEVS…	AAESLASDLQR-ANANLMKENK-AQQQIEEAEHR-DKSHLIMEVDNVLGQLDGALK-DLENANASLELAETSMR-DLETFLDEER-DLQSEIESLSLENSELIR-ELEDLLDLER-FNADIAALK-FNLQAQLTSLQMDYDNLQAK-HAADLGFQVDALSER-HAADLGFQVDALSERLDEAGGSTTQTQELLK-HAETELEEAQSR-HQTALNELALEVENLQK-KAQQQIEEAEHR-KDLENANASLELAETSMR-LDEAGGSTTQTQELLK-LDEAGGSTTQTQELLKR-LEGDIGVMQADMDDAINAK-LEGLDSQLNR-LQLANEIEEIR-LTLEIKDLQSEIESLSLENSELIR-LTSENFELLHINQDYEAQILNYSK-mVLELQDLLDK-M…	AAESLASDLQR-AQQQIEEAEHR-DLENANASLELAETSMR-DLQSEIESLSLENSELIR-ELEDLLDLER-ELESEFDGESR-FNADIAALK-HAADLGFQVDALSER-HAETELEEAQSR-KAQQQIEEAEHR-LDEAGGSTTQTQELLK-LEGDIGVMQADMDDAINAK-LEGLDSQLNR-LQLANEIEEIR-MVLELQDLLDK-QLEEMEEVSQITMNK-QLTELNNAK-RLEGDIGVMQADMDDAINAK-RVDELTIEVNTLTSQNSQLESENLR-RYESNIADLEIQLDTANK-SLVNDLTDKNNLLER-SSLESQVDDLKR-TEEFEEMKR-VSELTIQVNTLTNDKR-YDEESEEASNLR-YESNIADLEIQLDTANK-YQASQAALNHLK	AAESLASDLQR-AQQQIEEAEHR-DLENANASLELAETSMR-DLQSEIESLSLENSELIR-FNADIAALK-HAADLGFQVDALSER-HAETELEEAQSR-KAQQQIEEAEHR-LDEAGGSTTQTQELLK-LEGDIGVMQADMDDAINAK-LEGLDSQLNR-LQLANEIEEIR-MVLELQDLLDKTQMK-QLEEMEEVSQITMNK-QLTELNNAK-RLEGDIGVmQADMDDAINAK-SLVNDLTDKNNLLER-SSLESQVDDLK-SSLESQVDDLKR-VSELTIQVNTLTNDKR-YDEESEEASNLR-YESNIADLEIQLDTANK-YQASQAALNHLK	AAESLASDLQR-AQQQIEEAEHR-DLENANASLELAETSMR-DLQSEIESLSLENSELIR-ELEDLLDLER-FNADIAALK-HAETELEEAQSR-LDEAGGSTTQTQELLK-LEGLDSQLNR-LQLANEIEEIR-mVLELQDLLDK-QLEEMEEVSQITMNK-QLTELNNAK-SLVNDLTDKNNLLER-SSLESQVDDLK-SSLESQVDDLKR-TEEFEEMKR-VSELTIQVNTLTNDKR-YDEESEEASNLR-YQASQAALNHLK	40	28	34	34	36	21	16	14	tr|G4VE13|G4VE13_SCHMA	tr|G4VE13|G4VE13_SCHMA	tr|G4VE13|G4VE13_SCHMA	tr|G4VE13|G4VE13_SCHMA	tr|G4VE13|G4VE13_SCHMA	tr|G4VE13|G4VE13_SCHMA	tr|G4VE13|G4VE13_SCHMA	tr|G4VE13|G4VE13_SCHMA	155	89	110	88	113	61	41
Peptidase Clp (S14 family) OS=Schistosoma mansoni (Blood fluke) GN=Smp_210410 PE=4 SV=1	tr|G4V8C8|G4V8C8_SCHMA	36187.6	1	1					1	1	0.05	0.05					0.05	0.05	IVIDEINGALGISPVR	IVIDEINGALGISPVR					IVIDEINGALGISPVR	IVIDEINGALGISPVR	0	0					0	0	0	0					0	0	1	1					1
Peptidyl-prolyl cis-trans isomerase OS=Schistosoma mansoni (Blood fluke) GN=Smp_029900.1 PE=3 SV=1	tr|G4VFI9|G4VFI9_SCHMA	17999.5	1								0.116								GGASIYGSYFADEIHPDLK								0								0								1
Peptidyl-prolyl cis-trans isomerase OS=Schistosoma mansoni (Blood fluke) GN=Smp_040790 PE=3 SV=1	tr|G4VFQ0|G4VFQ0_SCHMA	23296.4	2		1	2					0.127		0.127	0.169					VTDKVFFDIEVDGKPLGR-VVEGMNIVR		HVGAGWLSMANAGPDTNGSQFFITTVK	HVGAGWLSMANAGPDTNGSQFFITTVK-VVEGMNIVR					1		0	0					sp|Q26551|PPIB_SCHMA		0	0					3		1	2
Peptidyl-prolyl cis-trans isomerase OS=Schistosoma mansoni (Blood fluke) GN=Smp_079230 PE=2 SV=1	tr|Q8MTB4|Q8MTB4_SCHMA	11984			2								0.259								AYLTcTPDYAYGSK-GWDEGVIQMSVGER								0								0								2
Peptidyl-prolyl cis-trans isomerase OS=Schistosoma mansoni (Blood fluke) PE=1 SV=1	sp|Q26565|PPIA_SCHMA,tr|G4VKJ0|G4VKJ0_SCHMA	17671.5	3	1	2	3	1		1	1	0.273	0.087	0.168	0.174	0.087		0.087	0.087	IIFELFNDVPDTTR-IIPGFMcQGGDFTNGDGTGGK-VVSGIDVVK	IIFELFNDVPDTTR	IIFELFNDVPDTTR-MESLGSTSGKPSK	IIFELFNDVPDTTR-KMESLGSTSGKPSK-MESLGSTSGKPSK	IIFELFNDVPDTTR		IIFELFNDVPDTTR	IIFELFNDVPDTTR	0	0	0	0	0		0	0	0	0	0	0	0		0	0	5	1	2	3	2		1
Peptidyl-prolyl cis-trans isomerase B OS=Schistosoma mansoni (Blood fluke) GN=CYP PE=2 SV=1	sp|Q26551|PPIB_SCHMA	23294.4	1								0.0423								VVEGMNIVR								1								tr|G4VFQ0|G4VFQ0_SCHMA								1
Permease 1 heavy chain OS=Schistosoma mansoni (Blood fluke) PE=2 SV=1	tr|B9P3Q8|B9P3Q8_SCHMA,tr|G4VE62|G4VE62_SCHMA	71647.2	7	2	1	1	1				0.125	0.0375	0.0375	0.0234	0.0234				AEGFPAFIVVLR-EDLMQLDSR-ESVTLDHISDVAR-GITSFSLVQDLVAIR-KAEGFPAFIVVLR-LLAVDAGNTGYGISEK-NSmALTAASTTDPR	EDLMQLDSR-GITSFSLVQDLVAIR	APPTNPSVTNNDIFTYDMLSVYDR	GITSFSLVQDLVAIR	GITSFSLVQDLVAIR				0	0	0	0	0				0	0	0	0	0				9	3	1	1	1
Peroxiredoxin, Prx1 OS=Schistosoma mansoni (Blood fluke) GN=Smp_059480 PE=4 SV=1	tr|G4VKD9|G4VKD9_SCHMA,tr|O97161|O97161_SCHMA	21059.4	8	2	2	3	3	3	3	3	0.519	0.141	0.114	0.189	0.189	0.189	0.195	0.189	AYGVFDEEDGNAFR-GLFIIDPNGILR-GQAVINGEFKEIcLK-HGEVcPVNWK-LLDAFQFVEK-NcQVIAcSTDSQYSHLAWDNLDR-NcQVIAcSTDSQYSHLAWDNLDRK-QITINDKPVGR	AYGVFDEEDGNAFR-GLFIIDPNGILR	LLDAFQFVEK-QITINDKPVGR	AYGVFDEEDGNAFR-LLDAFQFVEK-QITINDKPVGR	AYGVFDEEDGNAFR-LLDAFQFVEK-QITINDKPVGR	AYGVFDEEDGNAFR-LLDAFQFVEK-QITINDKPVGR	AYGVFDEEDGNAFR-GLFIIDPNGILR-LLDAFQFVEK	AYGVFDEEDGNAFR-LLDAFQFVEK-QITINDKPVGR	1	0	1	1	1	1	1	1	tr|G4VHU6|G4VHU6_SCHMA	0	tr|G4VHU6|G4VHU6_SCHMA	tr|G4VHU6|G4VHU6_SCHMA	tr|G4VHU6|G4VHU6_SCHMA	tr|G4VHU6|G4VHU6_SCHMA	tr|G4VHU6|G4VHU6_SCHMA	tr|G4VHU6|G4VHU6_SCHMA	9	2	2	3	3	3	3
Peroxiredoxin, Prx2 OS=Schistosoma mansoni (Blood fluke) GN=TPx-2 PE=2 SV=1	tr|Q9Y0D3|Q9Y0D3_SCHMA	21695.5	5	3	3	5	3	3	3	3	0.32	0.201	0.201	0.309	0.201	0.201	0.201	0.201	AGGLGQMNIPLLSDK-AYEVLDEQEGHAFR-GcQVIAcSTDSVYAHLAWTK-GcQVIAcSTDSVYAHLAWTKLDR-LLDAFIFFEK	AGGLGQmNIPLLSDK-AYEVLDEQEGHAFR-LLDAFIFFEK	AGGLGQMNIPLLSDK-AYEVLDEQEGHAFR-LLDAFIFFEK	AGGLGQMNIPLLSDK-AYEVLDEQEGHAFR-GcQVIAcSTDSVYAHLAWTK-KAGGLGQMNIPLLSDK-LLDAFIFFEK	AGGLGQMNIPLLSDK-AYEVLDEQEGHAFR-LLDAFIFFEK	AGGLGQmNIPLLSDK-AYEVLDEQEGHAFR-LLDAFIFFEK	AGGLGQMNIPLLSDK-AYEVLDEQEGHAFR-LLDAFIFFEK	AGGLGQmNIPLLSDK-AYEVLDEQEGHAFR-LLDAFIFFEK	0	0	0	0	0	0	0	0	0	0	0	0	0	0	0	0	8	7	8	11	8	7	5
Peroxiredoxin, Prx3 OS=Schistosoma mansoni (Blood fluke) GN=Smp_004470.1 PE=4 SV=1	tr|G4LXH7|G4LXH7_SCHMA	24882.1	4	3	2	3	2		1	2	0.32	0.169	0.119	0.16	0.119		0.0502	0.105	AFQYTDKYGEVcPADWQPK-DYGVLHEELGVALR-GLFIISADGIIR-NEGVEVVGVSTDSHFSHLAWINTPR	DYGVLHEELGVALR-GLFIISADGIIR-QITINDLPVGR	DYGVLHEELGVALR-GLFIISADGIIR	DYGVLHEELGVALR-GLFIISADGIIR-GPTIKPDLK	DYGVLHEELGVALR-GLFIISADGIIR		QITINDLPVGR	GLFIISADGIIR-QITINDLPVGR	4	2	2	3	2		0	1	tr|Q9GNF6|Q9GNF6_SCHMA	tr|Q9GNF6|Q9GNF6_SCHMA	tr|Q9GNF6|Q9GNF6_SCHMA	tr|Q9GNF6|Q9GNF6_SCHMA	tr|Q9GNF6|Q9GNF6_SCHMA		0	tr|Q9GNF6|Q9GNF6_SCHMA	6	5	3	5	2		1
Peroxiredoxin, Prx4 OS=Schistosoma mansoni (Blood fluke) GN=Smp_062900 PE=4 SV=1	tr|G4VHU6|G4VHU6_SCHMA	21731.7	1		1	1	1	1	1	1	0.0515		0.0515	0.0515	0.0515	0.0515	0.0515	0.0515	LLDAFQFVEK		LLDAFQFVEK	LLDAFQFVEK	LLDAFQFVEK	LLDAFQFVEK	LLDAFQFVEK	LLDAFQFVEK	1		1	1	1	1	1	1	tr|G4VKD9|G4VKD9_SCHMA,tr|O97161|O97161_SCHMA		tr|G4VKD9|G4VKD9_SCHMA,tr|O97161|O97161_SCHMA	tr|G4VKD9|G4VKD9_SCHMA,tr|O97161|O97161_SCHMA	tr|G4VKD9|G4VKD9_SCHMA,tr|O97161|O97161_SCHMA	tr|G4VKD9|G4VKD9_SCHMA,tr|O97161|O97161_SCHMA	tr|G4VKD9|G4VKD9_SCHMA,tr|O97161|O97161_SCHMA	tr|G4VKD9|G4VKD9_SCHMA,tr|O97161|O97161_SCHMA	1		1	1	1	1	1
Peter pan-related OS=Schistosoma mansoni (Blood fluke) GN=Smp_212500 PE=4 SV=1	tr|G4M212|G4M212_SCHMA	89285.2	1								0.0152								SQYIAPPDMETR								0								0								1
Phenylalanyl-tRNA synthetase beta chain,putative OS=Schistosoma mansoni (Blood fluke) GN=Smp_094060 PE=4 SV=1	tr|G4LV70|G4LV70_SCHMA	69522.1	3								0.0694								LMQLLQVESILSK-LNATSDPTYFDGR-QLGTSFSETEVINLLNR								0								0								3
Phosphatidylcholine-sterol acyltransferase (Lecithin-cholesterol acyltransferase)/ Phospholipase A OS=Schistosoma mansoni (Blood fluke) GN=Smp_166500.1 PE=4 SV=1	tr|G4LYF6|G4LYF6_SCHMA	46243.9		1	2		1	1		1		0.0318	0.066		0.0318	0.0342		0.0318		TLPSLAFLLPDSR	TFVSLSAPLGGSVK-TLPSLAFLLPDSR		TLPSLAFLLPDSR	TFVSLSAPLGGSVK		TLPSLAFLLPDSR		0	0		0	0		0		0	0		0	0		0		1	2		1	1
Phosphatidylinositol transfer protein OS=Schistosoma mansoni (Blood fluke) GN=Smp_136800 PE=4 SV=2	tr|C4Q4J8|C4Q4J8_SCHMA	35474.5	1	2	2			1		2	0.0528	0.0994	0.0963			0.0528		0.0994	ANDVITTTGSTPLITGR	ANDVITTTGSTPLITGR-FAFGGLDLMSFSSEK	ANDVITTTGSTPLITGR-SLGLSTQNIFLVGK			ANDVITTTGSTPLITGR		ANDVITTTGSTPLITGR-FAFGGLDLMSFSSEK	0	0	0			0		0	0	0	0			0		0	1	2	3			1
Phosphoenolpyruvate carboxykinase OS=Schistosoma mansoni (Blood fluke) PE=2 SV=1	tr|Q9XYR4|Q9XYR4_SCHMA	70461.9	3			1					0.0783			0.0288					LIMSFGSGYGGNSLLGK-RPEGIPLVLQSFDWK-WEDPHGVPISAIIFGGR			AINPEAGFFGVAPGTNVK					3			1					tr|G4V721|G4V721_SCHMA			tr|G4V721|G4V721_SCHMA					3			1
Phosphoglucomutase, putative OS=Schistosoma mansoni (Blood fluke) GN=Smp_180530.2 PE=3 SV=2	tr|C4QPU5|C4QPU5_SCHMA	62731.8		2								0.0399								LTDAIFAQSEK-VYVDTYESDPAK								2								tr|C4QPU6|C4QPU6_SCHMA,tr|C4QPU7|C4QPU7_SCHMA,tr|C4QPU8|C4QPU8_SCHMA-tr|C4QPU6|C4QPU6_SCHMA,tr|C4QPU7|C4QPU7_SCHMA								2
Phosphoglucomutase, putative OS=Schistosoma mansoni (Blood fluke) GN=Smp_180530.3 PE=3 SV=2	tr|C4QPU7|C4QPU7_SCHMA	44214.5		3	1	1	1					0.0854	0.0293	0.0293	0.0293					LTDAIFAQSEK-sQMLTVDVKPTK-VYVDTYESDPAK	sQMLTVDVKPTK	sQMLTVDVKPTK	sQMLTVDVKPTK					2	0	0	0					tr|C4QPU6|C4QPU6_SCHMA,tr|C4QPU8|C4QPU8_SCHMA,tr|C4QPU5|C4QPU5_SCHMA-tr|C4QPU6|C4QPU6_SCHMA,tr|C4QPU5|C4QPU5_SCHMA	0	0	0					3	1	1	1
Phosphoglucomutase, putative OS=Schistosoma mansoni (Blood fluke) GN=Smp_180530.4 PE=3 SV=2	tr|C4QPU8|C4QPU8_SCHMA	44900.4		2	1	1						0.0707	0.0439	0.0439						LTDAIFAQSEK-SQIGLPVNVESIVMEHWK	SQIGLPVNVESIVMEHWK	SQIGLPVNVESIVMEHWK						1	0	0						tr|C4QPU6|C4QPU6_SCHMA,tr|C4QPU7|C4QPU7_SCHMA,tr|C4QPU5|C4QPU5_SCHMA	0	0						2	1	1
Phosphoglucomutase, putative OS=Schistosoma mansoni (Blood fluke) GN=Smp_180530.5 PE=4 SV=2	tr|C4QPU6|C4QPU6_SCHMA	72208.4		2								0.0347								LTDAIFAQSEK-VYVDTYESDPAK								2								tr|C4QPU7|C4QPU7_SCHMA,tr|C4QPU8|C4QPU8_SCHMA,tr|C4QPU5|C4QPU5_SCHMA-tr|C4QPU7|C4QPU7_SCHMA,tr|C4QPU5|C4QPU5_SCHMA								2
Phosphoglycerate kinase OS=Schistosoma mansoni (Blood fluke) GN=PGK PE=1 SV=1	sp|P41759|PGK_SCHMA	44509	10	11	6	6	7	1	6	3	0.327	0.356	0.183	0.161	0.288	0.0361	0.192	0.108	AHASMVGcQLPQK-ALENPERPFLAILGGAK-FADDANTEIR-IAAAIPTIK-LGDVYVNDAFGTAHR-LSISDVDLK-NVAIHLPVDFVTADKFADDANTEIR-QLPGVVALTDAH-TIQSGIADGWMGLDIGPK-VSHVSTGGGASLELLEGK	ALENPERPFLAILGGAK-FADDANTEIR-FHVEEEGKGVSPTGEK-IAAAIPTIK-LGDVYVNDAFGTAHR-LSISDVDLK-NVAIHLPVDFVTADKFADDANTEIR-TIQSGIADGWMGLDIGPK-TIVWNGPMGVFEMDK-TIVWNGPMGVFEMDKFATGTK-VSHVSTGGGASLELLEGK	FADDANTEIR-LGDVYVNDAFGTAHR-NVAIHLPVDFVTADK-NVAIHLPVDFVTADKFADDANTEIR-TIQSGIADGWMGLDIGPK-VSHVSTGGGASLELLEGK	FADDANTEIR-IAAAIPTIK-LGDVYVNDAFGTAHR-NVAIHLPVDFVTADK-NVAIHLPVDFVTADKFADDANTEIR-TIQSGIADGWMGLDIGPK	ALENPERPFLAILGGAK-FADDANTEIR-LGDVYVNDAFGTAHR-NVAIHLPVDFVTADKFADDANTEIR-TIQSGIADGWMGLDIGPK-TIVWNGPMGVFEMDKFATGTK-WDTEDKVSHVSTGGGASLELLEGK	LGDVYVNDAFGTAHR	ALENPERPFLAILGGAK-IAAAIPTIK-LGDVYVNDAFGTAHR-LSISDVDLK-QLPGVVALTDAH-TIQSGIADGWMGLDIGPK	LGDVYVNDAFGTAHR-QLPGVVALTDAH-TIQSGIADGWMGLDIGPK	6	7	5	4	6	0	3	0	tr|G4VG20|G4VG20_SCHMA	tr|G4VG20|G4VG20_SCHMA	tr|G4VG20|G4VG20_SCHMA	tr|G4VG20|G4VG20_SCHMA	tr|G4VG20|G4VG20_SCHMA	0	tr|G4VG20|G4VG20_SCHMA	0	12	23	9	15	16	1	7
Phosphoglycerate kinase OS=Schistosoma mansoni (Blood fluke) GN=Smp_018890 PE=3 SV=1	tr|G4VG20|G4VG20_SCHMA	25967.5	6	7	5	4	6		3		0.37	0.407	0.251	0.177	0.432		0.193		ALENPERPFLAILGGAK-FADDANTEIR-NVAIHLPVDFVTADKFADDANTEIR-QLPGVVALTDAH-TIQSGIADGWMGLDIGPK-VSHVSTGGGASLELLEGK	ALENPERPFLAILGGAK-FADDANTEIR-NVAIHLPVDFVTADKFADDANTEIR-TIQSGIADGWMGLDIGPK-TIVWNGPMGVFEMDK-TIVWNGPMGVFEMDKFATGTK-VSHVSTGGGASLELLEGK	FADDANTEIR-NVAIHLPVDFVTADK-NVAIHLPVDFVTADKFADDANTEIR-TIQSGIADGWMGLDIGPK-VSHVSTGGGASLELLEGK	FADDANTEIR-NVAIHLPVDFVTADK-NVAIHLPVDFVTADKFADDANTEIR-TIQSGIADGWMGLDIGPK	ALENPERPFLAILGGAK-FADDANTEIR-NVAIHLPVDFVTADKFADDANTEIR-TIQSGIADGWMGLDIGPK-TIVWNGPMGVFEMDKFATGTK-WDTEDKVSHVSTGGGASLELLEGK		ALENPERPFLAILGGAK-QLPGVVALTDAH-TIQSGIADGWMGLDIGPK		6	7	5	4	6		3		sp|P41759|PGK_SCHMA	sp|P41759|PGK_SCHMA	sp|P41759|PGK_SCHMA	sp|P41759|PGK_SCHMA	sp|P41759|PGK_SCHMA		sp|P41759|PGK_SCHMA		7	14	5	7	10		3
Phosphoglycerate mutase OS=Schistosoma mansoni (Blood fluke) GN=Smp_096760 PE=3 SV=1	tr|G4VJD5|G4VJD5_SCHMA	28426.4	13	15	6	8	7	5	6	6	0.744	0.748	0.308	0.46	0.42	0.264	0.328	0.308	EQVLIVAHGNSLR-FcGWHDADLSGQGITEAK-HGESVYNEENRFcGWHDADLSGQGITEAK-HYYLADEATVAAAIAR-mYGALQGLNK-QNHFTFDIAYTSVLK-QNHFTFDIAYTSVLKR-RAYDIPPPPVDISDPR-TEcLKDTVQR-TLNFVLDELDLNWIPVTK-VLPFWFDTISASIK-YALLDSScIPR-YLDNTSDSDIVELNIPTGIPLVYELDANLKPTK	AYDIPPPPVDISDPR-EQVLIVAHGNSLR-FcGWHDADLSGQGITEAK-HGESVYNEENR-HYYLADEATVAAAIAR-mYGALQGLNK-QNHFTFDIAYTSVLK-QNHFTFDIAYTSVLKR-RAYDIPPPPVDISDPR-REQVLIVAHGNSLR-TEcLKDTVQR-TLNFVLDELDLNWIPVTK-VLPFWFDTISASIK-YALLDSScIPR-YLDNTSDSDIVELNIPTGIPLVYELDANLKPTK	EQVLIVAHGNSLR-HYYLADEATVAAAIAR-QNHFTFDIAYTSVLK-QNHFTFDIAYTSVLKR-TLNFVLDELDLNWIPVTK-VLPFWFDTISASIK	EQVLIVAHGNSLR-FcGWHDADLSGQGITEAK-HYYLADEATVAAAIAR-mYGALQGLNK-QNHFTFDIAYTSVLK-TLNFVLDELDLNWIPVTK-VLPFWFDTISASIK-YALLDSScIPR	EQVLIVAHGNSLR-FcGWHDADLSGQGITEAK-HYYLADEATVAAAIAR-QNHFTFDIAYTSVLK-TLNFVLDELDLNWIPVTK-VLPFWFDTISASIK-YALLDSScIPR	EQVLIVAHGNSLR-mYGALQGLNK-TLNFVLDELDLNWIPVTK-VLPFWFDTISASIK-YALLDSScIPR	EQVLIVAHGNSLR-FcGWHDADLSGQGITEAK-HGESVYNEENR-HYYLADEATVAAAIAR-mYGALQGLNK-VLPFWFDTISASIK	EQVLIVAHGNSLR-FcGWHDADLSGQGITEAK-HGESVYNEENR-MYGALQGLNK-VLPFWFDTISASIK-YALLDSScIPR	0	0	0	0	0	0	0	0	0	0	0	0	0	0	0	0	29	22	13	15	21	8	7
Phosphorylase B kinase alpha, kpb1, putative OS=Schistosoma mansoni (Blood fluke) GN=Smp_149040 PE=4 SV=1	tr|G4LWK2|G4LWK2_SCHMA	146732	2		1						0.0193		0.0077						SLADILVLQK-STGEIGIFSTSQFYR		SLADILVLQK						0		0						0		0						2		1
Pol polyprotein OS=Schistosoma mansoni (Blood fluke) PE=2 SV=1	tr|Q6IFU0|Q6IFU0_SCHMA	157475	2	2	1	1	1				0.0253	0.0275	0.0123	0.0123	0.0123				AIVNGFAADNTLAQNWK-ILDDcFSTPVDPQQAAIR	AIVNGFAADNTLAQNWK-KVPASEQFDYLVSYLSDEATK	AIVNGFAADNTLAQNWK	AIVNGFAADNTLAQNWK	AIVNGFAADNTLAQNWK				2	2	1	1	1				tr|G4LX44|G4LX44_SCHMA,tr|G4LXM2|G4LXM2_SCHMA	tr|G4LX44|G4LX44_SCHMA,tr|G4LXM2|G4LXM2_SCHMA	tr|G4LX44|G4LX44_SCHMA,tr|G4LXM2|G4LXM2_SCHMA	tr|G4LX44|G4LX44_SCHMA,tr|G4LXM2|G4LXM2_SCHMA	tr|G4LXM2|G4LXM2_SCHMA,tr|G4LX44|G4LX44_SCHMA				2	2	1	1	1
Pol-related OS=Schistosoma mansoni (Blood fluke) GN=Smp_126020 PE=4 SV=1	tr|G4VB23|G4VB23_SCHMA	62927.1	4	8		1	2				0.093	0.207		0.0263	0.0561				GQFVWTDGNDAESISR-ITNDGVFLEQLETDPSK-LSLTGTLVVAR-LTGDLVSLR	ALLNPSSLYSFVNEK-GQFVWTDGNDAESISR-HGGFYLGSIGGPAAILAQNcIK-LSLTGTLVVAR-VEVVDFPAFIVIDDK-VGIGAQFGGK-VNLNLPMKEILAELSR-YSQVAPLDLFTEK		ALLNPSSLYSFVNEK	ALLNPSSLYSFVNEK-TPMNYPSGSFGPTTAGR				0	0		0	0				0	0		0	0				4	8		1	2
Polyadenylate-binding protein OS=Schistosoma mansoni (Blood fluke) GN=Smp_024140.4 PE=3 SV=1	tr|G4VQ61|G4VQ61_SCHMA	80043.1	1	4	1	1	2	1	1		0.0207	0.0785	0.0152	0.0152	0.051	0.0152	0.0152		GFGFVcFANPEQAAR	aVSAASQGLMNSSLYVGDLHPR-ELYDTFSFFGR-GFGFVcFANPEQAAR-VSDSALQAK	ELYDTFSFFGR	ELYDTFSFFGR	aVSAASQGLMNSSLYVGDLHPR-GFGFVcFANPEQAAR	ELYDTFSFFGR	ELYDTFSFFGR		0	0	0	0	0	0	0		0	0	0	0	0	0	0		1	5	1	1	2	1	1
Polyubiquitin OS=Schistosoma mansoni (Blood fluke) PE=2 SV=1	tr|O96413|O96413_SCHMA	33144.5	4	3	3	3	4	3	3	3	0.159	0.129	0.129	0.129	0.159	0.129	0.129	0.129	ESTLHLVLR-IQDKEGIPPDQQR-TITLEVEPSDTIENVK-TLSDYNIQKESTLHLVLR	ESTLHLVLR-IQDKEGIPPDQQR-TITLEVEPSDTIENVK	ESTLHLVLR-IQDKEGIPPDQQR-TITLEVEPSDTIENVK	ESTLHLVLR-IQDKEGIPPDQQR-TITLEVEPSDTIENVK	ESTLHLVLR-IQDKEGIPPDQQR-TITLEVEPSDTIENVK-TLSDYNIQK	ESTLHLVLR-IQDKEGIPPDQQR-TITLEVEPSDTIENVK	ESTLHLVLR-IQDKEGIPPDQQR-TITLEVEPSDTIENVK	ESTLHLVLR-IQDKEGIPPDQQR-TITLEVEPSDTIENVK	4	3	3	3	4	3	3	3	tr|C4QL66|C4QL66_SCHMA,sp|P62979|RS27A_HUMAN-sp|P62979|RS27A_HUMAN	tr|C4QL66|C4QL66_SCHMA,sp|P62979|RS27A_HUMAN-sp|P62979|RS27A_HUMAN	tr|C4QL66|C4QL66_SCHMA,sp|P62979|RS27A_HUMAN-sp|P62979|RS27A_HUMAN	sp|P62979|RS27A_HUMAN,tr|C4QL66|C4QL66_SCHMA-sp|P62979|RS27A_HUMAN	sp|P62979|RS27A_HUMAN,tr|C4QL66|C4QL66_SCHMA-sp|P62979|RS27A_HUMAN	tr|C4QL66|C4QL66_SCHMA,sp|P62979|RS27A_HUMAN,tr|Q6RYS0|Q6RYS0_SCHMA-sp|P62979|RS27A_HUMAN	sp|P62979|RS27A_HUMAN,tr|C4QL66|C4QL66_SCHMA-sp|P62979|RS27A_HUMAN	tr|C4QL66|C4QL66_SCHMA,sp|P62979|RS27A_HUMAN-sp|P62979|RS27A_HUMAN	11	10	7	9	15	4	5
Prefoldin subunit 3-related OS=Schistosoma mansoni (Blood fluke) GN=Smp_021800 PE=4 SV=1	tr|G4VDV2|G4VDV2_SCHMA	21491.6	3	3	1	1	1	1			0.176	0.193	0.0642	0.0642	0.0642	0.0481			AEFIEDVDAYMK-IIEQALLQR-SQTTTVEVNLAR	AEFIEDVDAYMK-ANNFSTLMEAGR-SQTTTVEVNLAR	AEFIEDVDAYMK	AEFIEDVDAYMK	AEFIEDVDAYMK	IIEQALLQR			0	0	0	0	0	0			0	0	0	0	0	0			3	3	1	1	1	1
Probable dynein light chain OS=Schistosoma mansoni (Blood fluke) PE=3 SV=1	sp|Q94748|DYL2_SCHMA,tr|G4V854|G4V854_SCHMA	10472	2		4	1	2				0.382		0.517	0.135	0.382				NADMHEDMQETAVHTAAAALDKYEIEK-YEIEKDVAAYIK		KYNPNWHcIVGK-NADMHEDMQETAVHTAAAALDK-NADMHEDMQETAVHTAAAALDKYEIEK-YEIEKDVAAYIK	YEIEKDVAAYIK	NADMHEDMQETAVHTAAAALDK-YEIEKDVAAYIK				0		0	0	0				0		0	0	0				2		5	2	2
Probable hydroxyacylglutathione hydrolase OS=Schistosoma mansoni (Blood fluke) PE=2 SV=1	sp|Q26547|GLO2_SCHMA	26589.4	1	3		1	1	2	2	2	0.0708	0.162		0.0458	0.0458	0.125	0.125	0.117	EGAVFTGDTLFLGGcGR	EGAVFTGDTLFLGGcGR-FFEGTAEQMFK-NLEFGLTVEPK		FFEGTAEQMFK	FFEGTAEQMFK	EGAVFTGDTLFLGGcGR-IGGLTDTVSHGYK	EGAVFTGDTLFLGGcGR-IGGLTDTVSHGYK	EGAVFTGDTLFLGGcGR-VSEPDVLAHAK	1	3		1	1	2	2	2	tr|G4VRK1|G4VRK1_SCHMA	tr|G4VRK1|G4VRK1_SCHMA		tr|G4VRK1|G4VRK1_SCHMA	tr|G4VRK1|G4VRK1_SCHMA	tr|G4VRK1|G4VRK1_SCHMA	tr|G4VRK1|G4VRK1_SCHMA	tr|G4VRK1|G4VRK1_SCHMA	1	3		1	2	2	2
Probable protein disulfide-isomerase ER-60 OS=Schistosoma mansoni (Blood fluke) PE=3 SV=1	sp|P38658|ERP60_SCHMA	54307.1	8	13	6	7	7	6	8	5	0.202	0.335	0.19	0.188	0.192	0.171	0.223	0.122	EATEELIGYDR-EVSTVSDVENVLSDDKPTVFAFVK-GFPTIYFVPK-KLAPEFTSAAQIISGK-LAPEFTSAAQIISGK-NANGIANYMISR-NGDLDGEYNGPR-SEPLPTDDSSAVK	EATEELIGYDR-EVSTVSDVENVLSDDKPTVFAFVK-FSLDAFSDFLNK-GELESNNIKDWIR-KLAPEFTSAAQIISGK-LAPEFTSAAQIISGK-LVALNFDEIVNNEEK-NANGIANYMISR-NGDLDGEYNGPR-SEPLPTDDSSAVK-SEPLPTDDSSAVKK-TKFEDDFAVYK-VDcTTQESIcSEFGVSGYPTLK	EVSTVSDVENVLSDDKPTVFAFVK-FSLDAFSDFLNK-GELESNNIKDWIR-LAPEFTSAAQIISGK-LVALNFDEIVNNEEK-SEPLPTDDSSAVK	EVSTVSDVENVLSDDKPTVFAFVK-FSLDAFSDFLNK-KLAPEFTSAAQIISGK-LAPEFTSAAQIISGK-LVALNFDEIVNNEEK-NANGIANYMISR-NGDLDGEYNGPR	EVSTVSDVENVLSDDKPTVFAFVK-GELESNNIKDWIR-LAPEFTSAAQIISGK-LVALNFDEIVNNEEK-NANGIANYMISR-SEPLPTDDSSAVK-SEPLPTDDSSAVKK	EATEELIGYDR-EVSTVSDVENVLSDDKPTVFAFVK-FSLDAFSDFLNK-LAPEFTSAAQIISGK-LPAVVIQSK-NGDLDGEYNGPR	EATEELIGYDR-EVSTVSDVENVLSDDKPTVFAFVK-FSLDAFSDFLNK-GFPTIYFVPK-LAPEFTSAAQIISGK-LPAVVIQSK-LVALNFDEIVNNEEK-NGDLDGEYNGPR	EATEELIGYDR-FSLDAFSDFLNK-LAPEFTSAAQIISGK-LPAVVIQSK-NGDLDGEYNGPR	4	8	5	3	5	4	6	3	tr|G4VFC1|G4VFC1_SCHMA	tr|G4VFC1|G4VFC1_SCHMA	tr|G4VFC1|G4VFC1_SCHMA	tr|G4VFC1|G4VFC1_SCHMA	tr|G4VFC1|G4VFC1_SCHMA	tr|G4VFC1|G4VFC1_SCHMA	tr|G4VFC1|G4VFC1_SCHMA	tr|G4VFC1|G4VFC1_SCHMA	13	17	7	7	8	8	9
Programmed cell death protein, putative OS=Schistosoma mansoni (Blood fluke) GN=Smp_067480.3 PE=4 SV=1	tr|G4LZ74|G4LZ74_SCHMA	19749.4	4	1	2	1	1				0.376	0.0529	0.118	0.0647	0.0647				DNSGSIDRQELSTALMR-mDQNALWSIFR-NGSGNISADELQScLSNGLGTMFNIR-YVNDWQNcFR	QELSTALMR	mDQNALWSIFR-QELSTALMR	mDQNALWSIFR	mDQNALWSIFR				0	0	0	0	0				0	0	0	0	0				4	1	4	2	1
Programmed cell death, putative OS=Schistosoma mansoni (Blood fluke) GN=Smp_072110.2 PE=4 SV=1	tr|G4M099|G4M099_SCHMA,tr|G4M0A0|G4M0A0_SCHMA	57140.4	1	1							0.0463	0.0347							SFIDSNDVDEATAALLELDAPHFR	TQEVIDVLSDMNLAAHQR							0	0							0	0							1	1
Prohibitin, putative OS=Schistosoma mansoni (Blood fluke) GN=Smp_075940 PE=4 SV=1	tr|G4LUW0|G4LUW0_SCHMA	23133.8	9	6	5	4	5		1	1	0.5	0.351	0.38	0.284	0.351		0.0577	0.0913	ASSFGILLDDIALTQISFGR-AVVAQFDASELITQR-IEAAEDIAYQLSK-IYQNLGFDYEER-LAAIISAEGDSEAATLLSK-RIEAAEDIAYQLSK-SFGSSGEGLIELR-VLPSITTEVLK-VLPSITTEVLKAVVAQFDASELITQR	AVVAQFDASELITQR-IEAAEDIAYQLSK-IYQNLGFDYEER-LAAIISAEGDSEAATLLSK-RIEAAEDIAYQLSK-SFGSSGEGLIELR	ASSFGILLDDIALTQISFGR-AVVAQFDASELITQR-IYQNLGFDYEER-LAAIISAEGDSEAATLLSK-SFGSSGEGLIELR	AVVAQFDASELITQR-IYQNLGFDYEER-NITYIPDGQHTLLNLPAAQ-SFGSSGEGLIELR	AVVAQFDASELITQR-IYQNLGFDYEER-LAAIISAEGDSEAATLLSK-RIEAAEDIAYQLSK-SFGSSGEGLIELR		IYQNLGFDYEER	LAAIISAEGDSEAATLLSK	0	0	0	0	0		0	0	0	0	0	0	0		0	0	11	7	8	6	10		1
Proliferating cell nuclear antigen OS=Schistosoma mansoni (Blood fluke) GN=Smp_046500.2 PE=3 SV=1	tr|G4VLV4|G4VLV4_SCHMA,tr|G4VLV5|G4VLV5_SCHMA	30809	1	2							0.054	0.108							AGDKADTLTFVFESK	AGDKADTLTFVFESK-DLSQIGDSVVISVAK							0	0							0	0							1	2
Proliferation-associated protein 2G4, 38kDa (M24 family) OS=Schistosoma mansoni (Blood fluke) GN=Smp_150690.1 PE=4 SV=1	tr|G4LXR6|G4LXR6_SCHMA	43035.1		3	3		1		1	2		0.104	0.0935		0.0234		0.039	0.0545		FTVLLMPNGPMK-HYSPIDEEESGPTEIK-VTGLTFDPSLYK	FTVLLMPNGPMK-GIAFPTAISVNNMIR-KNETLYQLK		KNETLYQLK		GIAFPTAISVNNMIR	FTVLLMPNGPMK-QLYSEISNK		0	0		0		0	0		0	0		0		0	0		3	3		1		1
Prolyl oligopeptidase OS=Schistosoma mansoni (Blood fluke) PE=2 SV=1	tr|W8GKU3|W8GKU3_SCHMA	81519.6	3								0.0604								AQNLITEQFLNK-IPSNSDVQYPALLILTADHDDR-LTAIWDYEK								0								0								3
Prolyl oligopeptidase (S09 family) OS=Schistosoma mansoni (Blood fluke) GN=Smp_210740 PE=3 SV=1	tr|G4VGA3|G4VGA3_SCHMA	62999.1	3	3			2				0.0757	0.0739			0.0414				AEPEDHYFLLTEPPLNTPENR-DITSFIQHLLR-YSYVcPDLPK	DITSFIQHLLR-mIGHLPAIVIDNGTGYSK-YPSFSVDVGYER			DITSFIQHLLR-YPSFSVDVGYER				0	0			0				0	0			0				3	4			2
Prominin (Prom) protein, putative OS=Schistosoma mansoni (Blood fluke) GN=Smp_130520.1 PE=4 SV=1	tr|G4LYQ2|G4LYQ2_SCHMA	80569.6	6	1	2	1	1			2	0.129	0.0252	0.049	0.021	0.021			0.0462	AWNDLAQSPK-GNIYTLFMR-KPPTAVFETLVNIQTSHHSR-QVNTPLTFIDNLDEFVSR-SIFYAVEGSLSDSSK-VPPNVFQIEEVISISNQIQR	QVNTPLTFIDNLDEFVSR	SIFYAVEGSLSDSSK-VPPNVFQIEEVISISNQIQR	SIFYAVEGSLSDSSK	SIFYAVEGSLSDSSK			QVNTPLTFIDNLDEFVSR-SIFYAVEGSLSDSSK	0	0	0	0	0			0	0	0	0	0	0			0	8	1	2	1	1
Proteasome activator PA28-gamma OS=Schistosoma mansoni (Blood fluke) GN=PA28-gamma PE=2 SV=1	tr|C1LZ83|C1LZ83_SCHMA	28689.6		2	1		1					0.1	0.036		0.036					GSFVYALPNGSVSYNK-LWVQFNIPR	LWVQFNIPR		LWVQFNIPR					0	0		0					0	0		0					2	1		2
Proteasome catalytic subunit 3 (T01 family) OS=Schistosoma mansoni (Blood fluke) GN=Smp_164840 PE=3 SV=1	tr|G4VP46|G4VP46_SCHMA	58341.6	6	2	4	4	5				0.154	0.0444	0.133	0.133	0.158				ATAGPYIASGTTK-LLANIVYNYK-NGSGIYYVDTDGNR-YEMSDEDAYELAR-YLLGTMAGGAADcQFWER-YSGGVIVATDSR	ATAGPYIASGTTK-LLANIVYNYK	NGSGIYYVDTDGNR-TPGNLFSVGSGSPYAYGVLDTGYK-YEMSDEDAYELAR-YLLGTMAGGAADcQFWER	NGSGIYYVDTDGNR-TPGNLFSVGSGSPYAYGVLDTGYK-YEMSDEDAYELAR-YLLGTMAGGAADcQFWER	ATAGPYIASGTTK-NGSGIYYVDTDGNR-TPGNLFSVGSGSPYAYGVLDTGYK-YEMSDEDAYELAR-YLLGTMAGGAADcQFWER				0	0	0	0	0				0	0	0	0	0				6	2	5	5	6
Proteasome regulatory subunit-related OS=Schistosoma mansoni (Blood fluke) GN=Smp_058650 PE=4 SV=1	tr|G4LX66|G4LX66_SCHMA	52221.2	5	10	2	1	4			1	0.175	0.344	0.0742	0.0404	0.153			0.0225	KMPTEVLNDWSYNTR-LNEHLILMTK-LSQLLDLDIDKTEEYLSK-NLMALINQTTHLINK-SLLAAGNFESAVEQcVSLEK	EKVEFMLEQMR-ESHGDIEGAAAVLQDLQVETFGSMEK-FFADAENEDLKLK-KMPTEVLNDWSYNTR-LNEHLILMTK-LSQLLDLDIDKTEEYLSK-NLMALINQTTHLINK-SLLAAGNFESAVEQcVSLEK-TASDAISTGR-TPSEPVKLELIEALR	LSQLLDLDIDKTEEYLSK-NLMALINQTTHLINK	LSQLLDLDIDKTEEYLSK	LSQLLDLDIDKTEEYLSK-NLMALINQTTHLINK-SLLAAGNFESAVEQcVSLEK-TPSEPVKLELIEALR			TASDAISTGR	0	0	0	0	0			0	0	0	0	0	0			0	6	12	3	1	4
Proteasome subunit alpha 3 (T01 family) OS=Schistosoma mansoni (Blood fluke) GN=Smp_092280 PE=4 SV=1	tr|G4VHX9|G4VHX9_SCHMA	28087.3	6	5	4	3	4				0.323	0.26	0.244	0.161	0.201				AVENSGTAIAIQGK-GGNVFQIEYAcK-IPLYSLTER-IYNIDDHIGMVVMGFQTDAK-KLFDEAETFAK-sSIGSGYDLTASQFSR	AVENSGTAIAIQGK-IIYTVHDEIKDK-IPLYSLTER-IYNIDDHIGMVVMGFQTDAK-KLFDEAETFAK	AVENSGTAIAIQGK-GGNVFQIEYAcK-IYNIDDHIGMVVMGFQTDAK-sSIGSGYDLTASQFSR	AVENSGTAIAIQGK-MNDLSPEELIK-sSIGSGYDLTASQFSR	AVENSGTAIAIQGK-GGNVFQIEYAcK-IPLYSLTER-sSIGSGYDLTASQFSR				0	0	0	0	0				0	0	0	0	0				6	6	4	3	6
Proteasome subunit alpha 6 (T01 family) OS=Schistosoma mansoni (Blood fluke) GN=Smp_207080 PE=4 SV=1	tr|G4VBU6|G4VBU6_SCHMA	25711.7	6	6	3	4	2		2		0.309	0.335	0.157	0.213	0.1		0.087		ATELEIAVVSK-AVAVGDKQTEAMR-FMTIFSPEGR-LTDSTGcIMTGMAPDcR-LYQVEYTFK-SDPSGFVAGHR	AISLDGHLSVGVR-ATELEIAVVSK-AVAVGDKQTEAMR-FGYEVPcDVLLHR-FMTIFSPEGR-LTDSTGcIMTGMAPDcR	AISLDGHLSVGVR-GNDcAVVAAQLK-SDPSGFVAGHR	GNDcAVVAAQLK-LTDSTGcIMTGMAPDcR-LYQVEYTFK-SDPSGFVAGHR	ATELEIAVVSK-GNDcAVVAAQLK		LYQVEYTFK-SDPSGFVAGHR		0	0	0	0	0		0		0	0	0	0	0		0		7	6	3	4	2		2
Proteasome subunit alpha type OS=Schistosoma mansoni (Blood fluke) GN=Smp_032580.1 PE=3 SV=1	tr|G4VDG1|G4VDG1_SCHMA	24485.2	7	7	7	7	8				0.371	0.457	0.471	0.421	0.457				AIGSGSEGAQQALQEIYHK-GVNTFSPEGR-IFEVDKHIAcAVSGLVADAR-LFQVEYAIEATK-LFQVEYAIEATKLGSTGIGIK-LGSTGIGIK-TSEGVVMAVEKR	AIGSGSEGAQQALQEIYHK-GPQLYHMDPSGTYIR-GVNTFSPEGR-IFEVDKHIAcAVSGLVADAR-LFQVEYAIEATK-TSEGVVMAVEKR-VNSTLIIPSSIEK	AIGSGSEGAQQALQEIYHK-GPQLYHMDPSGTYIR-IFEVDKHIAcAVSGLVADAR-LFQVEYAIEATK-TEAAHHWFVYNEK-TSEGVVMAVEKR-VNSTLIIPSSIEK	AIGSGSEGAQQALQEIYHK-GPQLYHMDPSGTYIR-LFQVEYAIEATK-LGSTGIGIK-TEAAHHWFVYNEK-TSEGVVMAVEKR-VNSTLIIPSSIEK	AIGSGSEGAQQALQEIYHK-GPQLYHMDPSGTYIR-GVNTFSPEGR-IFEVDKHIAcAVSGLVADAR-LFQVEYAIEATK-RVNSTLIIPSSIEK-TSEGVVMAVEKR-VNSTLIIPSSIEK				7	7	7	7	8				tr|G4VDG3|G4VDG3_SCHMA	tr|G4VDG3|G4VDG3_SCHMA	tr|G4VDG3|G4VDG3_SCHMA	tr|G4VDG3|G4VDG3_SCHMA	tr|G4VDG3|G4VDG3_SCHMA				8	7	7	7	9
Proteasome subunit alpha type OS=Schistosoma mansoni (Blood fluke) GN=Smp_032580.2 PE=3 SV=1	tr|G4VDG3|G4VDG3_SCHMA	27270.2	8	8	9	8	8				0.39	0.463	0.533	0.435	0.411				AIGSGSEGAQQALQEIYHK-GVNTFSPEGR-IFEVDKHIAcAVSGLVADAR-LDSTNVEMATVSIK-LFQVEYAIEATK-LFQVEYAIEATKLGSTGIGIK-LGSTGIGIK-TSEGVVMAVEKR	AIGSGSEGAQQALQEIYHK-DNYHLFNKDEVQK-GPQLYHMDPSGTYIR-GVNTFSPEGR-IFEVDKHIAcAVSGLVADAR-LFQVEYAIEATK-TSEGVVMAVEKR-VNSTLIIPSSIEK	AIGSGSEGAQQALQEIYHK-DNYHLFNKDEVQK-GPQLYHMDPSGTYIR-IFEVDKHIAcAVSGLVADAR-LDSTNVEMATVSIK-LFQVEYAIEATK-TEAAHHWFVYNEK-TSEGVVMAVEKR-VNSTLIIPSSIEK	AIGSGSEGAQQALQEIYHK-GPQLYHMDPSGTYIR-LDSTNVEMATVSIK-LFQVEYAIEATK-LGSTGIGIK-TEAAHHWFVYNEK-TSEGVVMAVEKR-VNSTLIIPSSIEK	AIGSGSEGAQQALQEIYHK-GPQLYHMDPSGTYIR-GVNTFSPEGR-IFEVDKHIAcAVSGLVADAR-LFQVEYAIEATK-RVNSTLIIPSSIEK-TSEGVVMAVEKR-VNSTLIIPSSIEK				7	7	7	7	8				tr|G4VDG1|G4VDG1_SCHMA	tr|G4VDG1|G4VDG1_SCHMA	tr|G4VDG1|G4VDG1_SCHMA	tr|G4VDG1|G4VDG1_SCHMA	tr|G4VDG1|G4VDG1_SCHMA				9	8	9	8	9
Proteasome subunit alpha type OS=Schistosoma mansoni (Blood fluke) GN=Smp_067890 PE=3 SV=1	tr|G4LZY3|G4LZY3_SCHMA	23257.4	7	5	8	9	5				0.448	0.281	0.457	0.476	0.314				AANGVVLAAVK-AVEAGAPSVGIR-DLQRPFLYQcDPSGTYFPWK-GIGmVYSGLSPDYR-KSSQAYQLAYGEPISPEQLVIR-LMDESTVTKIEQVTK-SSQAYQLAYGEPISPEQLVIR	AANGVVLAAVK-AVEAGAPSVGIR-GIGmVYSGLSPDYR-KSSQAYQLAYGEPISPEQLVIR-SSQAYQLAYGEPISPEQLVIR	AANGVVLAAVK-AVEAGAPSVGIR-GIGMVYSGLSPDYR-KSSQAYQLAYGEPISPEQLVIR-LMDESTVTKIEQVTK-LVQIEYALK-SSQAYQLAYGEPISPEQLVIR-YSFSLTTFSPSGK	AANGVVLAAVK-AANGVVLAAVKK-ATALGQNSQNGK-AVEAGAPSVGIR-GIGMVYSGLSPDYR-KSSQAYQLAYGEPISPEQLVIR-LMDESTVTKIEQVTK-SSQAYQLAYGEPISPEQLVIR-YSFSLTTFSPSGK	AANGVVLAAVKK-ATALGQNSQNGK-DLQRPFLYQcDPSGTYFPWK-KSSQAYQLAYGEPISPEQLVIR-SSQAYQLAYGEPISPEQLVIR				0	0	0	0	0				0	0	0	0	0				9	7	9	11	7
Proteasome subunit alpha type OS=Schistosoma mansoni (Blood fluke) GN=Smp_070930 PE=3 SV=1	tr|G4M183|G4M183_SCHMA	27774.2	7	5	2	5	6				0.389	0.352	0.154	0.312	0.348				DGIVLAAEKR-FINNLLDETVFSEK-INDDIAcAVAGITADATVLINEMR-LINQSQVDTLIK-LTSEKVEIGVLQR-RPFGVSMLFIGWDK-TTIFSPEGR	FINNLLDETVFSEK-INDDIAcAVAGITADATVLINEMR-LINQSQVDTLIK-LYQVEYAMEAVGHAGTcLGVVAK-RPFGVSMLFIGWDK	FINNLLDETVFSEK-INDDIAcAVAGITADATVLINEMR	FINNLLDETVFSEK-INDDIAcAVAGITADATVLINEMR-LINQSQVDTLIK-LTSEKVEIGVLQR-RPFGVSMLFIGWDK	FINNLLDETVFSEK-INDDIAcAVAGITADATVLINEMR-LINQSQVDTLIK-LTSEKVEIGVLQR-RPFGVSMLFIGWDK-TTIFSPEGR				0	0	0	0	0				0	0	0	0	0				8	5	3	7	7
Proteasome subunit alpha type OS=Schistosoma mansoni (Blood fluke) GN=Smp_076230 PE=3 SV=1	tr|G4LZ69|G4LZ69_SCHMA	29736.3	4	10	3	3	5				0.227	0.481	0.174	0.223	0.303				ALMEVVQSGAK-GKDcVVLcVEK-LTVEDPVSLEYIAR-WKAPSKPGEPFVDWQMLEFADIQR	AITIFSPDGHLFQVEYAQEAVK-ALMEVVQSGAK-APSKPGEPFVDWQMLEFADIQR-GKDcVVLcVEK-IALLDDHVAVAFAGLTADAR-KGSTAIGVR-KIALLDDHVAVAFAGLTADAR-LTVEDPVSLEYIAR-NYTEDAVADEYGTVK-WKAPSKPGEPFVDWQMLEFADIQR	ALMEVVQSGAK-IALLDDHVAVAFAGLTADAR-NYTEDAVADEYGTVK	AITIFSPDGHLFQVEYAQEAVK-APSKPGEPFVDWQMLEFADIQR-NYTEDAVADEYGTVK	AITIFSPDGHLFQVEYAQEAVK-APSKPGEPFVDWQMLEFADIQR-IALLDDHVAVAFAGLTADAR-KIALLDDHVAVAFAGLTADAR-NYTEDAVADEYGTVK				0	0	0	0	0				0	0	0	0	0				4	12	3	3	6
Proteasome subunit alpha type OS=Schistosoma mansoni (Blood fluke) GN=Smp_170730 PE=3 SV=1	tr|G4VHL4|G4VHL4_SCHMA	72445.2	6	8	1	4	6		1		0.132	0.154	0.0204	0.0878	0.125		0.0172		ALNSTLPNEVSLNIK-APSELSSYQEK-FTIFEDDDIDPYLK-GSSLDDLIcHGLK-IIQIDDHVGVAISGLTADGR-WAYDEPLPISR	ALNSTLPNEVSLNIK-FTIFEDDDIDPYLK-GSSLDDLIcHGLK-IIQIDDHVGVAISGLTADGR-NHDYAIIVALK-NHDYAIIVALKR-NQYDHDVSIWSPQGR-QGSAAVALK	GSSLDDLIcHGLK	ALNSTLPNEVSLNIK-FTIFEDDDIDPYLK-NHDYAIIVALKR-NQYDHDVSIWSPQGR	ALNSTLPNEVSLNIK-APSELSSYQEK-FTIFEDDDIDPYLK-GSSLDDLIcHGLK-NHDYAIIVALKR-NQYDHDVSIWSPQGR		WAYDEPLPISR		0	0	0	0	0		0		0	0	0	0	0		0		8	12	1	4	6		1
Proteasome subunit beta 2 (T01 family) OS=Schistosoma mansoni (Blood fluke) GN=Smp_074500.2 PE=4 SV=1	tr|G4VRC3|G4VRC3_SCHMA	22821.5	2	1	3	2	2				0.154	0.0945	0.214	0.134	0.134				MNDFVLLAADMR-VPFAVHGYGALVALSILDR	VPFAVHGYGALVALSILDR	mHRPDMTVNEAVALLR-MNDFVLLAADMR-NGYELTPSAAANFTR	MNDFVLLAADMR-NGYELTPSAAANFTR	MNDFVLLAADMR-NGYELTPSAAANFTR				0	0	0	0	0				0	0	0	0	0				2	1	3	2	2
Proteasome subunit beta type OS=Schistosoma mansoni (Blood fluke) GN=Smp_025800 PE=3 SV=1	tr|G4VAQ6|G4VAQ6_SCHMA	23158.3	3	5	5	5	5				0.217	0.283	0.392	0.325	0.325				FFPFYVSNVLVGLDEGR-GVLYSYDPVGSYESEGYR-LcDGDFVILSR	ALAGLLSVTLYNR-FFPFYVSNVLVGLDEGR-GVLYSYDPVGSYESEGYR-LcDGDFVILSR-RFFPFYVSNVLVGLDEGR	ALAGLLSVTLYNR-ASGSSSAILQPFLDSTVGNK-DIQcGDSVIIcTITK-FFPFYVSNVLVGLDEGR-GVLYSYDPVGSYESEGYR	ALAGLLSVTLYNR-ASGSSSAILQPFLDSTVGNK-FFPFYVSNVLVGLDEGR-GVLYSYDPVGSYESEGYR-RFFPFYVSNVLVGLDEGR	ALAGLLSVTLYNR-ASGSSSAILQPFLDSTVGNK-FFPFYVSNVLVGLDEGR-GVLYSYDPVGSYESEGYR-RFFPFYVSNVLVGLDEGR				0	0	0	0	0				0	0	0	0	0				4	5	5	5	6
Proteasome subunit beta type OS=Schistosoma mansoni (Blood fluke) GN=Smp_034490 PE=3 SV=1	tr|G4V926|G4V926_SCHMA	24485	4	2	5	5	3				0.262	0.12	0.307	0.307	0.164				ILTKGDEVPVYR-QPIVIGGSGSTYTYGYVDHGFR-SGSAADTQAVADMVR-TSSGTYVVNR	ILTKGDEVPVYR-SGSAADTQAVADMVR	ILTKGDEVPVYR-QPIVIGGSGSTYTYGYVDHGFR-SGSAADTQAVADMVR-TSSGTYVVNR-VTDKLTQLTK	ILTKGDEVPVYR-QPIVIGGSGSTYTYGYVDHGFR-SGSAADTQAVADMVR-TSSGTYVVNR-VTDKLTQLTK	ILTKGDEVPVYR-SGSAADTQAVADMVR-TSSGTYVVNR				0	0	0	0	0				0	0	0	0	0				5	2	5	5	4
Proteasome subunit beta type OS=Schistosoma mansoni (Blood fluke) GN=Smp_056500 PE=3 SV=1	tr|G4LYE6|G4LYE6_SCHMA	27780.4	3	3	3	3	3				0.162	0.219	0.211	0.211	0.202				AFDTYQMAIVNK-AFDTYQMAIVNKEGIQINGPLR-NGVVLAADMLVSYGSLAK	AFDTYQMAIVNK-AGGDPNNITEEDAISTMTSAMK-YRNGVVLAADMLVSYGSLAK	AFDTYQMAIVNK-AGGDPNNITEEDAISTMTSAMK-NGVVLAADMLVSYGSLAK	AFDTYQMAIVNK-AGGDPNNITEEDAISTMTSAMK-NGVVLAADMLVSYGSLAK	AGGDPNNITEEDAISTMTSAMK-EGIQINGPLR-NGVVLAADMLVSYGSLAK				0	0	0	0	0				0	0	0	0	0				3	4	4	5	3
Proteasome subunit beta type OS=Schistosoma mansoni (Blood fluke) GN=Smp_073410 PE=3 SV=1	tr|G4VSW3|G4VSW3_SCHMA	30538.7	1	2	2	2					0.0356	0.0819	0.0712	0.0783					NGVVLGADTR	NGVVLGADTR-SVHHVEFDVVTTR	ATEGTVVAEK-NGVVLGADTR	FKFDMEQDEAVK-NGVVLGADTR					0	0	0	0					0	0	0	0					1	2	2	2
Proteasome subunit beta type OS=Schistosoma mansoni (Blood fluke) GN=Smp_121430.2 PE=3 SV=1	tr|G4LUJ6|G4LUJ6_SCHMA	23032	4	3	5	4	6				0.307	0.234	0.395	0.307	0.439				FGVNLQTISTDFTK-sILAHNGSAVIAMSGK-TIKPQTITTMLSNLLYER-VYLLEKDAVTISDLK	FGVNLQTISTDFTK-LYVGFPGLATDNQTVFQR-sILAHNGSAVIAMSGK	FGVNLQTISTDFTK-LYVGFPGLATDNQTVFQR-sILAHNGSAVIAMSGK-TIKPQTITTMLSNLLYER-VYLLEKDAVTISDLK	FGVNLQTISTDFTK-LYVGFPGLATDNQTVFQR-sILAHNGSAVIAMSGK-VYLLEKDAVTISDLK	DAVSGWGAR-FGVNLQTISTDFTK-LYVGFPGLATDNQTVFQR-sILAHNGSAVIAMSGK-TIKPQTITTmLSNLLYER-VYLLEKDAVTISDLK				0	0	0	0	0				0	0	0	0	0				4	3	7	5	8
Protein arginine N-methyltransferase OS=Schistosoma mansoni (Blood fluke) GN=Smp_171150 PE=3 SV=1	tr|G4VCV7|G4VCV7_SCHMA	71350.8	4								0.0873								GLEDQLQEPLQPLR-GPLVNATINAAER-SILEDLSITSVGPDPR-VGYSMETPYVVR								0								0								4
Protein disulfide-isomerase OS=Schistosoma mansoni (Blood fluke) GN=Smp_056760 PE=3 SV=1	tr|G4LYC3|G4LYC3_SCHMA	54161.4	4	7	2	1	1		3		0.0996	0.232	0.0685	0.0394	0.029		0.0809		ALAPVWDELGETFK-ANIAILGFIK-DTDSLDLADFEK-VDATVEEELAFK	ALAPVWDELGETFK-DTDSLDLADFEK-HFIQVESVPLVSEFSQK-MDATVNEVEDLKVTSFPTLK-NFDENRVEYTGGTLENLK-VDATVEEELAFK-YKPDTNDYSVSAMSDFVQR	ALAPVWDELGETFK-YKPDTNDYSVSAMSDFVQR	YKPDTNDYSVSAMSDFVQR	ALAPVWDELGETFK		ALAPEYSEAAK-VLEFFGLSK-YKPDTNDYSVSAMSDFVQR		0	0	0	0	0		0		0	0	0	0	0		0		4	7	2	1	1		3
Protein kiaa0174, putative OS=Schistosoma mansoni (Blood fluke) GN=Smp_057650 PE=4 SV=1	tr|G4M074|G4M074_SCHMA	37632.6		1	1							0.0534	0.0593							IKNEIPELDIVGQQLAIK	LNSIVPGANLVEMYLVEISK							0	0							0	0							1	1
Protein kinase OS=Schistosoma mansoni (Blood fluke) GN=Smp_011660.1 PE=4 SV=1	tr|G4VSZ2|G4VSZ2_SCHMA	59522.5		1			1					0.0245			0.0245					NLINLMLTVSPAR			NLINLMLTVSPAR					1			1					tr|G4VSZ1|G4VSZ1_SCHMA			tr|G4VSZ1|G4VSZ1_SCHMA					2			1
Protein kinase OS=Schistosoma mansoni (Blood fluke) GN=Smp_011660.2 PE=4 SV=1	tr|G4VSZ1|G4VSZ1_SCHMA	58502.2		1			1					0.0249			0.0249					NLINLMLTVSPAR			NLINLMLTVSPAR					1			1					tr|G4VSZ2|G4VSZ2_SCHMA			tr|G4VSZ2|G4VSZ2_SCHMA					2			1
Protein kinase OS=Schistosoma mansoni (Blood fluke) GN=Smp_026510 PE=4 SV=1	tr|G4VT52|G4VT52_SCHMA	60026.8		1								0.0221								DVNLEQHLEAAK								0								0								1
Protein kinase OS=Schistosoma mansoni (Blood fluke) GN=Smp_079760.1 PE=4 SV=1	tr|G4VFB9|G4VFB9_SCHMA	56053.6	3	4	3	1			2		0.0611	0.0998	0.0794	0.0183			0.0407		mETIIAHVR-NIVDLLVIR-YGETPLELIRPR	AAALIAPLAQALGHDLSHR-FDIQLIQLLDK-HVMVDEDIAK-mETIIAHVR	FDIQLIQLLDK-IFNHPNILPVLAIFTATPR-mETIIAHVR	mETIIAHVR			FDIQLIQLLDK-mETIIAHVR		3	3	3	1			2		tr|G4VFC0|G4VFC0_SCHMA	tr|G4VFC0|G4VFC0_SCHMA	tr|G4VFC0|G4VFC0_SCHMA	tr|G4VFC0|G4VFC0_SCHMA			tr|G4VFC0|G4VFC0_SCHMA		4	5	4	1			2
Protein kinase OS=Schistosoma mansoni (Blood fluke) GN=Smp_079760.2 PE=4 SV=1	tr|G4VFC0|G4VFC0_SCHMA	53803.4	3	3	3	1			2		0.0638	0.083	0.083	0.0191			0.0426		mETIIAHVR-NIVDLLVIR-YGETPLELIRPR	AAALIAPLAQALGHDLSHR-FDIQLIQLLDK-mETIIAHVR	FDIQLIQLLDK-IFNHPNILPVLAIFTATPR-mETIIAHVR	mETIIAHVR			FDIQLIQLLDK-mETIIAHVR		3	3	3	1			2		tr|G4VFB9|G4VFB9_SCHMA	tr|G4VFB9|G4VFB9_SCHMA	tr|G4VFB9|G4VFB9_SCHMA	tr|G4VFB9|G4VFB9_SCHMA			tr|G4VFB9|G4VFB9_SCHMA		4	4	4	1			2
Protein kinase OS=Schistosoma mansoni (Blood fluke) GN=Smp_099030 PE=4 SV=1	tr|G4VR11|G4VR11_SCHMA	42131.1	3	3	2	2	3	1	1	2	0.12	0.126	0.0728	0.0672	0.101	0.042	0.0364	0.0672	GVTNVIcLEAVVKDPISR-TPALIFEHVENR-VLGTEELFQYLTK	FVHAENQHLVSPESLDLLDK-TPALIFEHVENR-VLGTEELFQYLTK	WGDQDDYQIVR-YSEVFEGLNITNNEK	VLGTEELFQYLTK-WGDQDDYQIVR	TPALIFEHVENR-VLGTEELFQYLTK-WGDQDDYQIVR	YSEVFEGLNITNNEK	VLGTEELFQYLTK	VLGTEELFQYLTK-WGDQDDYQIVR	0	0	0	0	0	0	0	0	0	0	0	0	0	0	0	0	3	4	2	2	3	1	1
Protein kinase OS=Schistosoma mansoni (Blood fluke) GN=Smp_162710 PE=4 SV=1	tr|G4VGZ6|G4VGZ6_SCHMA	43335		1								0.0266								WTIDDLDIGR								0								0								1
Protein phosphatase 2A regulatory subunit,putative OS=Schistosoma mansoni (Blood fluke) GN=Smp_176600 PE=4 SV=1	tr|G4LUX9|G4LUX9_SCHMA	71890.3	2	2		1					0.0399	0.0606		0.0175					DPTLTQQVVLSLLK-LNSLAGPSVSR	AALHELTEYLTENSGIITDSIYPEVVR-LNSLAGPSVSR		LNSLAGPSVSR					0	0		0					0	0		0					2	3		1
Protein phosphatase methylesterase 1 (S33 family) OS=Schistosoma mansoni (Blood fluke) GN=Smp_211030 PE=4 SV=1	tr|G4VI38|G4VI38_SCHMA	62878.7	1								0.0411								TIPSLAGLVVIDVVEGSALSSLR								0								0								2
Protein transport protein Sec23, putative OS=Schistosoma mansoni (Blood fluke) GN=Smp_099310 PE=4 SV=1	tr|G4LUY9|G4LUY9_SCHMA	89309.8	14	4	2	2	1		2		0.265	0.0706	0.0315	0.0303	0.0227		0.0441		AAQNLHVVDIFScSLDQTGLHELR-AETTDSVDVLR-aTMAEFIQQSEINDGIR-DYTGNQIQVMLSVGR-FSWNAWPISR-GILNPYcPFDIR-GYVQFVTQYQR-LPAELMAQFTTLEYTIPK-QFQQPQMAQLPYNR-RSQFLQVFNNSPDETAYYR-SQFLQVFNNSPDETAYYR-SSVTNANQPASVFNANSPPGAPK-SVGTALSIAVGLLEAAYPNTGAR-TSNTGEQEVGIGR	AETTDSVDVLR-aTMAEFIQQSEINDGIR-DYTGNQIQVMLSVGR-TSNTGEQEVGIGR	GILNPYcPFDIR-TSNTGEQEVGIGR	AETTDSVDVLR-TSNTGEQEVGIGR	SQFLQVFNNSPDETAYYR		aTMAEFIQQSEINDGIR-SQFLQVFNNSPDETAYYR		0	0	0	0	0		0		0	0	0	0	0		0		19	4	2	2	1		2
Protein-L-isoaspartate O-methyltransferase OS=Schistosoma mansoni (Blood fluke) GN=Smp_058140.2 PE=3 SV=1	tr|G4VK45|G4VK45_SCHMA	26019	5	5	4	3	4	1	1	2	0.275	0.275	0.275	0.213	0.275	0.0792	0.0792	0.142	FSLSNVENWFNHSQNAR-LIcPEGPEGGNQALVQIDR-SLMGVIYVPLTDK-SLMGVIYVPLTDKDR-SSGSTHAELINNLFR	FSLSNVENWFNHSQNAR-LIcPEGPEGGNQALVQIDR-SLMGVIYVPLTDK-SLMGVIYVPLTDKDR-SSGSTHAELINNLFR	FSLSNVENWFNHSQNAR-LIcPEGPEGGNQALVQIDR-SLmGVIYVPLTDKDR-SSGSTHAELINNLFR	FSLSNVENWFNHSQNAR-LIcPEGPEGGNQALVQIDR-SLMGVIYVPLTDKDR	FSLSNVENWFNHSQNAR-LIcPEGPEGGNQALVQIDR-SLMGVIYVPLTDKDR-SSGSTHAELINNLFR	LIcPEGPEGGNQALVQIDR	LIcPEGPEGGNQALVQIDR	LIcPEGPEGGNQALVQIDR-SSGSTHAELINNLFR	0	0	0	0	0	0	0	0	0	0	0	0	0	0	0	0	7	11	7	6	5	1	2
Protein-serine/threonine phosphatase OS=Schistosoma mansoni (Blood fluke) GN=Smp_004810.1 PE=4 SV=1	tr|G4VD63|G4VD63_SCHMA	31168.8		4	1		1					0.208	0.0474		0.062					AHQVVEDGYEFFAK-EIFLSQPILLELEAPLK-GVSYTFGPDIVAR-QSLETIcLLLAYK	GVSYTFGPDIVAR		EIFLSQPILLELEAPLK					3	0		1					tr|G4VGS4|G4VGS4_SCHMA-tr|G4VD65|G4VD65_SCHMA-tr|G4VD65|G4VD65_SCHMA,tr|G4VGS2|G4VGS2_SCHMA,tr|G4VGS4|G4VGS4_SCHMA,tr|G4V7P4|G4V7P4_SCHMA	0		tr|G4VD65|G4VD65_SCHMA					4	1		1
Protein-serine/threonine phosphatase OS=Schistosoma mansoni (Blood fluke) GN=Smp_004810.4 PE=4 SV=1	tr|G4VD65|G4VD65_SCHMA	18783.1		3			2					0.248			0.168					EIFLSQPILLELEAPLK-NVQMSETEIR-QSLETIcLLLAYK			EIFLSQPILLELEAPLK-NVQMSETEIR					2			1					tr|G4VD63|G4VD63_SCHMA-tr|G4VD63|G4VD63_SCHMA,tr|G4VGS2|G4VGS2_SCHMA,tr|G4VGS4|G4VGS4_SCHMA,tr|G4V7P4|G4V7P4_SCHMA			tr|G4VD63|G4VD63_SCHMA					3			2
PRX_like2 domain-containing protein OS=Schistosoma mansoni (Blood fluke) GN=Smp_194940 PE=4 SV=1	tr|G4VHC0|G4VHC0_SCHMA	22665.9	2	1	3	1	2				0.108	0.0591	0.222	0.0493	0.108				DQTcIITFFR-NLSYLKPVLDAR	NLSYLKPVLDAR	AANIPGNMSGDGWQTGGLLVVEK-DQTcIITFFR-LMGITFDEGGVK	DQTcIITFFR	DQTcIITFFR-NLSYLKPVLDAR				0	0	0	0	0				0	0	0	0	0				2	1	4	2	2
Psmras1 OS=Schistosoma mansoni (Blood fluke) GN=Smras1 PE=2 SV=1	tr|Q26560|Q26560_SCHMA	21067.1			2								0.147								LVVVGAGGVGK-SLAHSYNIPYVETSAK								1								sp|P01112ups|RASH_HUMAN_UPS								2
PUR-alpha-like protein OS=Schistosoma mansoni (Blood fluke) GN=PUR-alpha PE=2 SV=1	tr|Q9NGC4|Q9NGC4_SCHMA	30115.9		1								0.0487								LSDTYSQLPSHNR								0								0								1
Purine nucleoside phosphorylase OS=Schistosoma mansoni (Blood fluke) GN=Smp_090520 PE=4 SV=1	tr|G4VP82|G4VP82_SCHMA	44983.8	4	5		3	2			1	0.149	0.218		0.125	0.066			0.0244	AELMQSWFEK-FHMYEGYSNDTVALPIR-FPALSNAYDR-IPNFPQTSVVGHSGNLIFGTLSGR	DHIYLPGLGLNNILVGPNQEEFGTR-FHMYEGYSNDTVALPIR-FPALSNAYDR-ILMVSNAAGGLNR-IPNFPQTSVVGHSGNLIFGTLSGR		FHMYEGYSNDTVALPIR-FPALSNAYDR-IPNFPQTSVVGHSGNLIFGTLSGR	FHMYEGYSNDTVALPIR-FPALSNAYDR			FPALSNAYDR	4	4		3	2			1	tr|Q9BMI9|Q9BMI9_SCHMA	tr|Q9BMI9|Q9BMI9_SCHMA		tr|Q9BMI9|Q9BMI9_SCHMA	tr|Q9BMI9|Q9BMI9_SCHMA			tr|Q9BMI9|Q9BMI9_SCHMA	5	6		3	2
Purine nucleoside phosphorylase OS=Schistosoma mansoni (Blood fluke) PE=1 SV=1	tr|Q9BMI9|Q9BMI9_SCHMA	31162.3	4	4		3	2			1	0.213	0.223		0.178	0.0941			0.0348	AELMQSWFEK-FHMYEGYSNDTVALPIR-FPALSNAYDR-IPNFPQTSVVGHSGNLIFGTLSGR	FHMYEGYSNDTVALPIR-FPALSNAYDR-ILMVSNAAGGLNR-IPNFPQTSVVGHSGNLIFGTLSGR		FHMYEGYSNDTVALPIR-FPALSNAYDR-IPNFPQTSVVGHSGNLIFGTLSGR	FHMYEGYSNDTVALPIR-FPALSNAYDR			FPALSNAYDR	4	4		3	2			1	tr|G4VP82|G4VP82_SCHMA	tr|G4VP82|G4VP82_SCHMA		tr|G4VP82|G4VP82_SCHMA	tr|G4VP82|G4VP82_SCHMA			tr|G4VP82|G4VP82_SCHMA	5	5		3	2
Purple acid phosphatase OS=Schistosoma mansoni (Blood fluke) GN=Smp_140610 PE=3 SV=2	tr|C4Q6M8|C4Q6M8_SCHMA	53864.7								1								0.0323								VILSDLIAGTIYYYK								0								0
Putative 116 kD U5 small nuclear ribonucleoprotein component OS=Schistosoma mansoni (Blood fluke) GN=Smp_096450.2 PE=4 SV=1	tr|G4VR47|G4VR47_SCHMA,tr|G4VR48|G4VR48_SCHMA	110900	3		1		1				0.055		0.0122		0.0122				GHVTHDAPISGSPLYVIR-VGSTYTGTLDNNLGR-VLGENYTLSDEEDSRPATVGR		TFVDFILEPLYK		TFVDFILEPLYK				0		0		0				0		0		0				4		1		1
Putative 22.6kDa tegument-associated antigen OS=Schistosoma mansoni (Blood fluke) GN=SmTAL12 PE=2 SV=1	tr|G4VR24|G4VR24_SCHMA	21940.6	1								0.0538								LIQQYGADGK								0								0								1
Putative 26s protease regulatory subunit OS=Schistosoma mansoni (Blood fluke) GN=Smp_012470 PE=3 SV=1	tr|G4V969|G4V969_SCHMA	48511.3	4	10		2	3				0.136	0.279		0.0785	0.109				FDDGLGGENEVQR-FVVDLADTVAPTDIEEGMR-SVcTEAGMYAIR-TMLELINQLDGFDPR	AcIIFFDEIDAVGGAR-ALDEGDIALLK-FVVDLADTVAPTDIEEGMR-KVEFGLPDLEGR-MATEKDFLEAVNK-PDYLGSDQRK-SVcTEAGMYAIR-TcLSNEHPLQVAR-TMLELINQLDGFDPR-VEFGLPDLEGR		FVVDLADTVAPTDIEEGMR-TMLELINQLDGFDPR	FDDGLGGENEVQR-FVVDLADTVAPTDIEEGMR-TMLELINQLDGFDPR				0	0		0	0				0	0		0	0				4	11		2	3
Putative 26s protease regulatory subunit OS=Schistosoma mansoni (Blood fluke) GN=Smp_119310 PE=3 SV=1	tr|G4VIG2|G4VIG2_SCHMA	48532.6	6	10	1		3	2	2	1	0.19	0.35	0.0441		0.102	0.058	0.058	0.0302	EHAPSIIFMDEVDSIGSTR-GVcTEAGMYALR-LESGTGGDSEVQR-TMLELLNQLDGFEPK-VPDSTYEMIGGLDK-VSGSELVQK	AVAHHTEcTFIR-EHAPSIIFMDEVDSIGSTR-EVIELPVKHPELFDALGIAQPK-LESGTGGDSEVQR-mLREELQLLQEQGSFVGEVIK-TMLELLNQLDGFEPK-VDPLVSLMMVEK-VHVTQEDFELAVAK-VPDSTYEMIGGLDK-VSGSELVQK	EHAPSIIFMDEVDSIGSTR		EHAPSIIFMDEVDSIGSTR-KIEFPAPNEEAR-LESGTGGDSEVQR	GVLLYGPPGTGK-LESGTGGDSEVQR	GVLLYGPPGTGK-LESGTGGDSEVQR	LESGTGGDSEVQR	6	9	1		3	2	2	0	tr|A9NI59|A9NI59_SCHMA	tr|A9NI59|A9NI59_SCHMA	tr|A9NI59|A9NI59_SCHMA		tr|A9NI59|A9NI59_SCHMA-tr|A9NI55|A9NI55_SCHMA,tr|A9NI59|A9NI59_SCHMA,tr|G4M0S0|G4M0S0_SCHMA	tr|G4M0S0|G4M0S0_SCHMA,tr|A9NI59|A9NI59_SCHMA-tr|A9NI59|A9NI59_SCHMA	tr|G4M0S0|G4M0S0_SCHMA,tr|A9NI59|A9NI59_SCHMA-tr|A9NI59|A9NI59_SCHMA	0	6	11	1		3	2	2
Putative 26s protease regulatory subunit 6b OS=Schistosoma mansoni (Blood fluke) GN=Smp_072340 PE=3 SV=1	tr|G4V9B5|G4V9B5_SCHMA	46796.9	4	7	2	1	1	1			0.104	0.282	0.118	0.0458	0.0458	0.0217			AVAHHTTAAFIR-ENAPAIIFIDEIDAIATK-ENAPAIIFIDEIDAIATKR-mEEIGLAPQVTK	ELETIESSGINFGHIDPLQLSEEDLYVK-ENAPAIIFIDEIDAIATK-ENAPAIIFIDEIDAIATKR-LIFSTVTSK-mEEIGLAPQVTK-MNLSDDIDLEDYVARPDK-SVPLVIGQFLEAVDQSTGIVGSTTGSNYYVR	ENAPAIIFIDEIDAIATK-SVPLVIGQFLEAVDQSTGIVGSTTGSNYYVR	ENAPAIIFIDEIDAIATKR	ENAPAIIFIDEIDAIATKR	LIFSTVTSK			3	6	2	1	1	1			tr|A9NI60|A9NI60_SCHMA	tr|A9NI60|A9NI60_SCHMA	tr|A9NI60|A9NI60_SCHMA	tr|A9NI60|A9NI60_SCHMA	tr|A9NI60|A9NI60_SCHMA	tr|A9NI60|A9NI60_SCHMA			5	8	2	1	3	1
Putative 26s protease regulatory subunit S10b OS=Schistosoma mansoni (Blood fluke) GN=Smp_017070 PE=3 SV=1	tr|G4VTJ6|G4VTJ6_SCHMA	44084.4	5	6	3	4	4	1			0.218	0.241	0.0962	0.172	0.177	0.0304			ALQSVGQIVGDVLK-DHQPcIIFMDEIDAIGGR-EVDPLVHNMSAEDPGSVSYASVGGLADQIR-KIEIPLPNEQAR-NVcTEAGMFAIR	ALQSVGQIVGDVLK-AVASQLDVNFLK-EVDPLVHNMSAEDPGSVSYASVGGLADQIR-EVIELPLMNPELFHR-NVcTEAGMFAIR-VALDMTTLTIMR	ALQSVGQIVGDVLK-AVASQLDVNFLK-VALDMTTLTIMR	ALQSVGQIVGDVLK-AVASQLDVNFLK-EVDPLVHNMSAEDPGSVSYASVGGLADQIR-VALDMTTLTIMR	AVASQLDVNFLK-EVDPLVHNMSAEDPGSVSYASVGGLADQIR-VALDMTTLTIMR-VVSSGIVDKYIGESAR	VALDMTTLTIMR			0	0	0	0	0	0			0	0	0	0	0	0			5	9	3	4	6	1
Putative 26s proteasome non-ATPase regulatory subunit OS=Schistosoma mansoni (Blood fluke) GN=Smp_052870 PE=4 SV=1	tr|G4VGE8|G4VGE8_SCHMA	45088.9	6	7	2	4	4				0.176	0.228	0.0614	0.12	0.13				ELNLPVDQR-EYLMSLFDcR-GSEIQEVLHGLPTVR-IGDKEGSLSQFR-IKDAEENLGDTEIR-LDTIFHIIR	DAEENLGDTEIR-GSEIQEVLHGLPTVR-IGDKEGSLSQFR-IGFFFGDRDLITK-IKDAEENLGDTEIR-LEDEGLEKIPNLK-VSGIIETTRPDNVNFQYQTMIK	GSEIQEVLHGLPTVR-LDTIFHIIR	GSEIQEVLHGLPTVR-IKDAEENLGDTEIR-LDTIFHIIR-SMQSVNEAK	GSEIQEVLHGLPTVR-IGFFFGDRDLITK-IKDAEENLGDTEIR-LDTIFHIIR				0	0	0	0	0				0	0	0	0	0				7	10	3	5	5
Putative 26s proteasome non-ATPase regulatory subunit OS=Schistosoma mansoni (Blood fluke) GN=Smp_181380 PE=4 SV=1	tr|G4VEP7|G4VEP7_SCHMA	69964.4	1		1						0.0367		0.0367						IIQFGSVSADNFTSLQDISTVFR		IIQFGSVSADNFTSLQDISTVFR						0		0						0		0						1		1
Putative 30s ribosomal protein S12 family member OS=Schistosoma mansoni (Blood fluke) GN=Smp_074470 PE=3 SV=1	tr|G4VRC6|G4VRC6_SCHMA	16047.9								1								0.0828								KGHAVGDIPGVR								0								0
Putative 30s ribosomal protein S8 OS=Schistosoma mansoni (Blood fluke) GN=Smp_076740 PE=3 SV=1	tr|G4VGR1|G4VGR1_SCHMA	14977.1	2	1	4	1	1		1		0.231	0.0692	0.338	0.0692	0.0692		0.0692		LNVLADALK-QFGYLVLTTSGGIMDHEEAHR	LNVLADALK	GYIGEFEIVDDHR-KGYIGEFEIVDDHR-LNVLADALK-QFGYLVLTTSGGIMDHEEAHR	LNVLADALK	LNVLADALK		LNVLADALK		0	0	0	0	0		0		0	0	0	0	0		0		2	1	8	1	2		1
Putative 4.1 G protein OS=Schistosoma mansoni (Blood fluke) GN=Smp_029800 PE=4 SV=1	tr|G4VFI2|G4VFI2_SCHMA	54149.2	1	3		1				1	0.0295	0.101		0.0295				0.0295	NLTPAASESIYLEK	GKDNQLYSLGLTPTGILVYEGQNK-NLTPAASESIYLEK-SAVEHHAFFR		NLTPAASESIYLEK				NLTPAASESIYLEK	0	0		0				0	0	0		0				0	1	3		1
Putative 4.1 G protein OS=Schistosoma mansoni (Blood fluke) GN=Smp_164880 PE=4 SV=1	tr|G4VP50|G4VP50_SCHMA	111456		1								0.015								ITGADcTAGLGIDAR								0								0								1
Putative 40s ribosomal protein S10 OS=Schistosoma mansoni (Blood fluke) GN=Smp_066890 PE=4 SV=1	tr|G4VIL3|G4VIL3_SCHMA	17761.7	1	1	2			1	1	2	0.0943	0.0943	0.157			0.0629	0.0629	0.138	TYYWFLTTDGINYLR	EVLHLPSDIIPATLK	TYYWFLTTDGINYLR-VIQDGVLTAR			VIQDGVLTAR	VIQDGVLTAR	TPAAGMDQGGQR-VIQDGVLTAR	0	0	0			0	0	0	0	0	0			0	0	0	1	2	3			1	1
Putative 40s ribosomal protein S14 OS=Schistosoma mansoni (Blood fluke) GN=Smp_053830 PE=3 SV=1	tr|G4VHS0|G4VHS0_SCHMA	16318.7	2		1			1	1	3	0.204		0.118			0.118	0.0855	0.27	DESSPYAAMLAAQDVAEK-IEDVTPIPTDSTR		DESSPYAAMLAAQDVAEK			DESSPYAAMLAAQDVAEK	IEDVTPIPTDSTR	DESSPYAAMLAAQDVAEK-IEDVTPIPTDSTR-TLGINALHIR	0		0			0	0	0	0		0			0	0	0	2		1			1	1
Putative 40s ribosomal protein S15 OS=Schistosoma mansoni (Blood fluke) GN=Smp_130850 PE=3 SV=1	tr|G4VJN9|G4VJN9_SCHMA	16833.7	1		2		1				0.152		0.283		0.152				GVDLDQLLDMNLDQIAQLMPAR		DMIILPEMIGSVVGVYNGK-GVDLDQLLDMNLDQIAQLMPAR		GVDLDQLLDMNLDQIAQLMPAR				0		0		0				0		0		0				1		6		1
Putative 40s ribosomal protein S17 OS=Schistosoma mansoni (Blood fluke) GN=Smp_055050 PE=3 SV=1	tr|G4VH80|G4VH80_SCHMA	14020.7	2	1	2	1	2				0.15	0.1	0.2	0.1	0.2				DFHTNKFVcQDIAcIGSK-FVcQDIAcIGSK	FVcQDIAcIGSK	FVcQDIAcIGSK-NMIAGYVTHLMK	FVcQDIAcIGSK	FVcQDIAcIGSK-NMIAGYVTHLMK				0	0	0	0	0				0	0	0	0	0				2	1	3	1	4
Putative 40s ribosomal protein S18 OS=Schistosoma mansoni (Blood fluke) GN=Smp_074780 PE=3 SV=1	tr|G4VH28|G4VH28_SCHMA	17770.1	2					3	3	3	0.164					0.211	0.191	0.191	mDLMLPEKFQHILR-VMNTNIDGQLK					HSQLMSGALETK-LVTVMSNPR-VMNTNIDGQLK	IMYAITSIK-LVTVMSNPR-VMNTNIDGQLK	AGELTEDEVEK-IMYAITSIK-LVTVMSNPR	0					0	0	0	0					0	0	0	2					3	3
Putative 40s ribosomal protein S19 OS=Schistosoma mansoni (Blood fluke) GN=Smp_174950 PE=4 SV=1	tr|G4VR71|G4VR71_SCHMA	16148.4	1		1		1			1	0.0634		0.127		0.127			0.127	LPDWTDVVK		LSSANQLAPYNPDWFYVR		LSSANQLAPYNPDWFYVR			LSSANQLAPYNPDWFYVR	0		0		0			0	0		0		0			0	1		3		1
Putative 40s ribosomal protein S3 OS=Schistosoma mansoni (Blood fluke) GN=Smp_131450 PE=4 SV=1	tr|G4VTK8|G4VTK8_SCHMA	16943.6	2	4							0.151	0.217							GLSAIAQAESLR-KYTEVIILATK	GLSAIAQAESLR-KYTEVIILATK-YKLTYGLPVR-YTEVIILATK							2	4							tr|C4Q4Q6|C4Q4Q6_SCHMA	tr|C4Q4Q6|C4Q4Q6_SCHMA							6	7
Putative 40s ribosomal protein S5 OS=Schistosoma mansoni (Blood fluke) GN=Smp_093440 PE=3 SV=1	tr|G4V605|G4V605_SCHMA	21755.7	3	1	2			1	1	3	0.191	0.0773	0.144			0.0464	0.0773	0.191	QAVDVSPLR-TISEcLADELLNAAK-VNQAIYLLcTGAR	TISEcLADELLNAAK	TISEcLADELLNAAK-VNQAIYLLcTGAR			QAVDVSPLR	TISEcLADELLNAAK	QAVDVSPLR-TISEcLADELLNAAK-VNQAIYLLcTGAR	0	0	0			0	0	0	0	0	0			0	0	0	3	1	2			1	1
Putative 40s ribosomal protein S9 OS=Schistosoma mansoni (Blood fluke) GN=Smp_180000 PE=3 SV=1	tr|G4VTQ8|G4VTQ8_SCHMA	22437	1								0.0469								LFGGSALLR								0								0								1
Putative 50s ribosomal protein L1 OS=Schistosoma mansoni (Blood fluke) GN=Smp_001960 PE=4 SV=1	tr|G4VLH1|G4VLH1_SCHMA	42629.3		1								0.0325								KYSLSEAVELLR								0								0								1
Putative 50s ribosomal protein L13 OS=Schistosoma mansoni (Blood fluke) GN=Smp_121790.1 PE=3 SV=1	tr|G4VGE1|G4VGE1_SCHMA	23407.6	1								0.0918								YYDPSADFGNHVVVINSR								0								0								1
Putative 60s acidic ribosomal protein P2 OS=Schistosoma mansoni (Blood fluke) GN=Smp_029820 PE=3 SV=1	tr|G4VFI4|G4VFI4_SCHMA	12067	2		4		1				0.307		0.588		0.123				LSSMPSAcAVVSAAPSSAAPAK-YLAAFLLcQLGGK		LLSSLSGKDIPQLIAEGSK-LSSMPSAcAVVSAAPSSAAPAK-TEAPQADVKPAK-TVLNSVGIEHDSER		TVLNSVGIEHDSER				0		0		0				0		0		0				2		6		1
Putative 60s ribosomal protein L10a OS=Schistosoma mansoni (Blood fluke) GN=Smp_042090.1 PE=4 SV=1	tr|G4VJT2|G4VJT2_SCHMA	24885.9	8	3	1		2			1	0.498	0.147	0.0645		0.124			0.0507	FPSAVTHNEPLVNKIDEIK-KFTETVELQIALK-KVLcLNVAVGHVK-MSVcVLGDEQHcDEAK-MTPEELAQNINLSINFLVTLLK-mTPEELAQNINLSINFLVTLLKK-ScADILDYSNK-SYHAFVASETVIR	FPSAVTHNEPLVNK-FPSAVTHNEPLVNKIDEIK-SYHAFVASETVIR	FPSAVTHNEPLVNK		FPSAVTHNEPLVNK-SYHAFVASETVIR			ScADILDYSNK	6	3	0		0			0	tr|G4VJT1|G4VJT1_SCHMA	tr|G4VJT1|G4VJT1_SCHMA	0		0			0	10	4	1		2
Putative 60s ribosomal protein L10a OS=Schistosoma mansoni (Blood fluke) GN=Smp_042090.3 PE=4 SV=1	tr|G4VJT1|G4VJT1_SCHMA	17572.9	6	3							0.542	0.206							FPSAVTHNEPLVNKIDEIK-KVLcLNVAVGHVK-MSVcVLGDEQHcDEAK-MTPEELAQNINLSINFLVTLLK-mTPEELAQNINLSINFLVTLLKK-SYHAFVASETVIR	FPSAVTHNEPLVNK-FPSAVTHNEPLVNKIDEIK-SYHAFVASETVIR							6	3							tr|G4VJT2|G4VJT2_SCHMA	tr|G4VJT2|G4VJT2_SCHMA							8	4
Putative 60s ribosomal protein L11 OS=Schistosoma mansoni (Blood fluke) GN=Smp_050940.1 PE=3 SV=1	tr|G4VMJ5|G4VMJ5_SCHMA	20707.7	3	1	1						0.228	0.0778	0.0778						GPKAEEILEK-TGNFGFGLTEHIDLGLK-VLEQLTGQQPVFSK	VLEQLTGQQPVFSK	VLEQLTGQQPVFSK						0	0	0						0	0	0						3	2	2
Putative 60s ribosomal protein L12 OS=Schistosoma mansoni (Blood fluke) GN=Smp_012750 PE=3 SV=1	tr|G4V9G5|G4V9G5_SCHMA	17731	3		3	3	3	2	2	3	0.236		0.285	0.285	0.285	0.194	0.194	0.291	HNGNLTFDEIIEIAR-IGPLGLSPK-VIGGEVGATSSLAPK		HNGNLTFDEIIEIAR-SVGcTVDGESPQVMIEK-VIGGEVGATSSLAPK	HNGNLTFDEIIEIAR-SVGcTVDGESPQVMIEK-VIGGEVGATSSLAPK	HNGNLTFDEIIEIAR-SVGcTVDGESPQVMIEK-VIGGEVGATSSLAPK	SVGcTVDGESPQVMIEK-VIGGEVGATSSLAPK	SVGcTVDGESPQVMIEK-VIGGEVGATSSLAPK	QATISVVPTASSLIIK-SVGcTVDGESPQVMIEK-VIGGEVGATSSLAPK	0		0	0	0	0	0	0	0		0	0	0	0	0	0	4		7	4	4	2	2
Putative 60s ribosomal protein L13a OS=Schistosoma mansoni (Blood fluke) GN=Smp_090230 PE=3 SV=1	tr|G4VQW2|G4VQW2_SCHMA	23460.4	2	1	1		1				0.128	0.069	0.069		0.069				cESINISGSFYR-KPIIIDAQGHLLGR	KPIIIDAQGHLLGR	KPIIIDAQGHLLGR		KPIIIDAQGHLLGR				0	0	0		0				0	0	0		0				2	4	2		1
Putative 60s ribosomal protein L21 OS=Schistosoma mansoni (Blood fluke) GN=Smp_022560.2 PE=4 SV=1	tr|G4VEA9|G4VEA9_SCHMA	18579.5	1		1						0.075		0.0938						HHGPLPSSVYMR		VYNVTPHAVGIIVNK						1		1						tr|G4VHI7|G4VHI7_SCHMA		tr|G4VHI7|G4VHI7_SCHMA						1		1
Putative 60S ribosomal protein L23 OS=Schistosoma mansoni (Blood fluke) GN=Smp_007900.1 PE=3 SV=1	tr|G4V5P5|G4V5P5_SCHMA	14962.9	2							1	0.186							0.107	LPSAATGDLIVcSVK-NLYVIATFGVR							LPSAATGDLIVcSVK	0							0	0							0	2
Putative 60s ribosomal protein L27e OS=Schistosoma mansoni (Blood fluke) GN=Smp_063350 PE=4 SV=1	tr|G4VF81|G4VF81_SCHMA	16697.6	2	1	2		1				0.168	0.0699	0.168		0.0699				HSVNIVFDTK-LmRPGVVVLVLAGR	HSVNIVFDTK	HSVNIVFDTK-LmRPGVVVLVLAGR		HSVNIVFDTK				0	0	0		0				0	0	0		0				4	1	2		1
Putative 60s ribosomal protein L28 OS=Schistosoma mansoni (Blood fluke) GN=Smp_084460 PE=4 SV=1	tr|G4VSC8|G4VSC8_SCHMA	15571.4	1								0.0746								sSHLVWDLIK								0								0								1
Putative 60s ribosomal protein L3 OS=Schistosoma mansoni (Blood fluke) GN=Smp_047200 PE=3 SV=1	tr|G4VN87|G4VN87_SCHMA	47754	1					1	1	2	0.0286					0.0286	0.0286	0.0644	GNASTEFDLTAK					GNASTEFDLTAK	GNASTEFDLTAK	GNASTEFDLTAK-NITPMGGFPHYGEVR	0					0	0	0	0					0	0	0	1					1	1
Putative 60s ribosomal protein L30 OS=Schistosoma mansoni (Blood fluke) GN=Smp_044580 PE=3 SV=1	tr|G4VQR9|G4VQR9_SCHMA	12975.9	2	1	1		1	1			0.231	0.132	0.132		0.132	0.132			LIIIANNAPPLR-VSTLAIEDPGDSDIIR	VSTLAIEDPGDSDIIR	VSTLAIEDPGDSDIIR		VSTLAIEDPGDSDIIR	VSTLAIEDPGDSDIIR			0	0	0		0	0			0	0	0		0	0			3	2	2		1	1
Putative 60s ribosomal protein L4 OS=Schistosoma mansoni (Blood fluke) GN=Smp_153790 PE=4 SV=1	tr|G4VJ35|G4VJ35_SCHMA	41827.6	3	4	2		1				0.0827	0.115	0.056		0.0267				LAIWSDSAFR-NIPGITLINVK-VPELPLVLSK	LAIWSDSAFR-LDLLNFVHDQMR-NIPGITLINVK-VPELPLVLSK	LAIWSDSAFR-NIPGITLINVK		LAIWSDSAFR				0	0	0		0				0	0	0		0				4	5	5		1
Putative 60s ribosomal protein L6 OS=Schistosoma mansoni (Blood fluke) GN=Smp_038510.1 PE=4 SV=1	tr|G4VTG3|G4VTG3_SCHMA	27756.4	3	2							0.168	0.118							SGLLLVTGPFK-SSIQTGTVLILLAGPHK-VNQcYVLATSTR	SGLLLVTGPFK-SSIQTGTVLILLAGPHK							0	0							0	0							5	3
Putative 60s ribosomal protein L7a OS=Schistosoma mansoni (Blood fluke) GN=Smp_210300 PE=4 SV=1	tr|G4VDZ4|G4VDZ4_SCHMA	82824	1								0.0194								IPPPIHQFSQTLDR								0								0								1
Putative 60s ribosomal protein L7a OS=Schistosoma mansoni (Blood fluke) GN=Smp_210310 PE=4 SV=1	tr|G4VDZ3|G4VDZ3_SCHMA	17486.3	1	1	1						0.142	0.0581	0.0645						LVVIAHDVDPIEIVIFLPALcR	EVTTAITQK	EVTTAITQKK						0	0	0						0	0	0						1	1	1
Putative 60s ribosomal protein L9 OS=Schistosoma mansoni (Blood fluke) GN=Smp_018990 PE=4 SV=1	tr|G4VG38|G4VG38_SCHMA	20679.7	3	1	2	1	1	1		3	0.161	0.102	0.156	0.102	0.102	0.102		0.21	FLDGIYVSSK-KFLDGIYVSSK-VSATGVKDEIQIEGNDIEK	VSATGVKDEIQIEGNDIEK	FLDGIYVSSK-VSATGVKDEIQIEGNDIEK	VSATGVKDEIQIEGNDIEK	VSATGVKDEIQIEGNDIEK	VSATGVKDEIQIEGNDIEK		cAALVQQScR-FLDGIYVSSK-VSATGVKDEIQIEGNDIEK	0	0	0	0	0	0		0	0	0	0	0	0	0		0	5	3	5	1	2	2
Putative abc1 family OS=Schistosoma mansoni (Blood fluke) GN=Smp_021330.2 PE=4 SV=1	tr|G4V8H4|G4V8H4_SCHMA	67773.3			2								0.0479								ISDQNLSQTASYIAGR-IWLLNQQNLIIAK								0								0								2
Putative actin OS=Schistosoma mansoni (Blood fluke) GN=Smp_161930 PE=3 SV=1	tr|G4VSW6|G4VSW6_SCHMA	35550.1								16								0.584								aDEEVQALVVDNGSGmcK-AGFAGDDAPR-AVFPSIVGRPR-cPEALFQPSFLGMESAGVHETTFNSIMK-DLYANTVLSGGTTmFPGIADR-DSYVGDEAQSK-DSYVGDEAQSKR-EITALAPSTMK-HQGVMVGMGQK-IWHHTFYNELR-KDLYANTVLSGGTTMFPGIADR-MQKEITALAPSTMK-QEYDESGPGIVHR-QEYDESGPGIVHRK-SYELPDGQVITIGNER-VAPEEHPVLLTEAPLNPK								16								sp|P53471|ACT2_SCHMA-tr|G4VLN5|G4VLN5_SCHMA,tr|G4VLN1|G4VLN1_SCHMA,sp|P53471|ACT2_SCHMA,sp|P53470|ACT1_SCHMA,tr|G4VLW2|G4VLW2_SCHMA,tr|G4VLW1|G4VLW1_SCHMA-tr|G4VLN5|G4VLN5_SCHMA,sp|P53471|ACT2_SCHMA,sp|P53470|ACT1_SCHMA,tr|G4VLW2|G4VLW2_SCHMA,tr|G4VLW1|G4VLW1_SCHMA-sp|P53471|ACT2_SCHMA,sp|P53470|ACT1_SCHMA,tr|G4VLW2|G4VLW2_SCHMA-sp|P53471|ACT2_SCHMA,sp|P53470|ACT1_SCHMA,tr|G4VLW2|G4VLW2_SCHMA,tr|…
Putative actin OS=Schistosoma mansoni (Blood fluke) GN=Smp_183710 PE=3 SV=1	tr|G4VLW1|G4VLW1_SCHMA	41734.6	16	18	14	17	19	16	17	17	0.551	0.654	0.5	0.574	0.577	0.574	0.598	0.622	AGFAGDDAPR-AVFPSIVGRPR-DLYSNTVLSGGSTMYPGIADR-DSYVGDEAQSK-DSYVGDEAQSKR-EKLcYVALDFEQEMGTAASSSALEK-gDEDVAALVIDNGSGMcK-GYSFTTTAER-HQGVMVGMGQK-IWHHTFYNELR-KDLYSNTVLSGGSTMYPGIADR-LcYVALDFEQEMGTAASSSALEK-QEYDESGPSIVHR-SYELPDGQVITIGNER-TTGIVLDSGDGVTHTVPIYEGYALPHAILR-VAPEEHPVLLTEAPLNPK	AGFAGDDAPR-AVFPSIVGRPR-cPEALFQPSFLGMEASGIHETTYNSIMK-DLYSNTVLSGGSTMYPGIADR-DSYVGDEAQSK-DSYVGDEAQSKR-EISALAPSTMK-EKLcYVALDFEQEMGTAASSSALEK-gDEDVAALVIDNGSGMcK-GYSFTTTAER-HQGVMVGMGQK-IWHHTFYNELR-KDLYSNTVLSGGSTMYPGIADR-LcYVALDFEQEMGTAASSSALEK-QEYDESGPSIVHR-SYELPDGQVITIGNER-TTGIVLDSGDGVTHTVPIYEGYALPHAILR-VAPEEHPVLLTEAPLNPK	AGFAGDDAPR-AVFPSIVGRPR-DLYSNTVLSGGSTMYPGIADR-DSYVGDEAQSK-DSYVGDEAQSKR-EISALAPSTMK-GYSFTTTAER-HQGVMVGMGQK-KDLYSNTVLSGGSTMYPGIADR-KYSVWIGGSILASLSTFQQmWISK-QEYDESGPSIVHR-SYELPDGQVITIGNER-TTGIVLDSGDGVTHTVPIYEGYALPHAILR-VAPEEHPVLLTEAPLNPK	AGFAGDDAPR-AVFPSIVGRPR-DLYSNTVLSGGSTMYPGIADR-DSYVGDEAQSK-DSYVGDEAQSKR-EKLcYVALDFEQEMGTAASSSALEK-gDEDVAALVIDNGSGMcK-GYSFTTTAER-HQGVMVGMGQK-IKIVAPPER-IWHHTFYNELR-KDLYSNTVLSGGSTMYPGIADR-LcYVALDFEQEMGTAASSSALEK-QEYDESGPSIVHR-SYELPDGQVITIGNER-TTGIVLDSGDGVTHTVPIYEGYALPHAILR-VAPEEHPVLLTEAPLNPK	AGFAGDDAPR-AVFPSIVGRPR-DLYSNTVLSGGSTMYPGIADR-DSYVGDEAQSK-DSYVGDEAQSKR-EISALAPSTMK-EKLcYVALDFEQEMGTAASSSALEK-gDEDVAALVIDNGSGMcK-GYSFTTTAER-HQGVMVGMGQK-HQGVMVGMGQKDSYVGDEAQSK-IKIVAPPER-KDLYSNTVLSGGSTMYPGIADR-LcYVALDFEQEMGTAASSSALEK-MGDEDVAALVIDNGSGMcK-QEYDESGPSIVHR-SYELPDGQVITIGNER-TTGIVLDSGDGVTHTVPIYEGYALPHAILR-VAPEEHPVLLTEAPLNPK	AGFAGDDAPR-AVFPSIVGRPR-DLYSNTVLSGGSTmYPGIADR-DSYVGDEAQSK-DSYVGDEAQSKR-EISALAPSTmK-gDEDVAALVIDNGSGMcK-GYSFTTTAER-HQGVMVGMGQK-IWHHTFYNELR-LcYVALDFEQEmGTAASSSALEK-MGDEDVAALVIDNGSGMcK-QEYDESGPSIVHR-SYELPDGQVITIGNER-TTGIVLDSGDGVTHTVPIYEGYALPHAILR-VAPEEHPVLLTEAPLNPK	AGFAGDDAPR-AVFPSIVGRPR-DLYSNTVLSGGSTMYPGIADR-DSYVGDEAQSK-DSYVGDEAQSKR-EISALAPSTMK-gDEDVAALVIDNGSGMcK-GYSFTTTAER-HQGVMVGMGQK-IKIVAPPER-IWHHTFYNELR-KDLYSNTVLSGGSTMYPGIADR-LcYVALDFEQEMGTAASSSALEK-QEYDESGPSIVHR-SYELPDGQVITIGNER-TTGIVLDSGDGVTHTVPIYEGYALPHAILR-VAPEEHPVLLTEAPLNPK	AGFAGDDAPR-AVFPSIVGRPR-cPEALFQPSFLGMEASGIHETTYNSIMK-DLYSNTVLSGGSTMYPGIADR-DSYVGDEAQSK-DSYVGDEAQSKR-gDEDVAALVIDNGSGMcK-GYSFTTTAER-HQGVMVGMGQK-IWHHTFYNELR-KDLYSNTVLSGGSTMYPGIADR-LcYVALDFEQEMGTAASSSALEK-mGDEDVAALVIDNGSGMcK-QEYDESGPSIVHR-SYELPDGQVITIGNER-TTGIVLDSGDGVTHTVPIYEGYALPHAILR-VAPEEHPVLLTEAPLNPK	14	16	13	15	16	13	15	14	sp|P53471|ACT2_SCHMA,tr|G4VLN5|G4VLN5_SCHMA,sp|P53470|ACT1_SCHMA,tr|G4VLW2|G4VLW2_SCHMA,tr|G4VLN1|G4VLN1_SCHMA-sp|P53471|ACT2_SCHMA,tr|G4VLN5|G4VLN5_SCHMA,sp|P53470|ACT1_SCHMA,tr|G4VLW2|G4VLW2_SCHMA-sp|P53470|ACT1_SCHMA,tr|G4VLW2|G4VLW2_SCHMA-sp|P53471|ACT2_SCHMA,sp|P53470|ACT1_SCHMA,tr|G4VLW2|G4VLW2_SCHMA	sp|P53470|ACT1_SCHMA,tr|G4VLW2|G4VLW2_SCHMA,sp|P53471|ACT2_SCHMA,tr|G4VLN5|G4VLN5_SCHMA,tr|G4VLN1|G4VLN1_SCHMA-sp|P53470|ACT1_SCHMA,tr|G4VLW2|G4VLW2_SCHMA,sp|P53471|ACT2_SCHMA,tr|G4VLN5|G4VLN5_SCHMA-sp|P53470|ACT1_SCHMA,tr|G4VLW2|G4VLW2_SCHMA-sp|P53470|ACT1_SCHMA,tr|G4VLW2|G4VLW2_SCHMA,sp|P53471|ACT2_SCHMA	sp|P53470|ACT1_SCHMA,tr|G4VLW2|G4VLW2_SCHMA,sp|P53471|ACT2_SCHMA,tr|G4VLN5|G4VLN5_SCHMA,tr|G4VLN1|G4VLN1_SCHMA-sp|P53470|ACT1_SCHMA,tr|G4VLW2|G4VLW2_SCHMA,sp|P53471|ACT2_SCHMA,tr|G4VLN5|G4VLN5_SCHMA-sp|P53470|ACT1_SCHMA,tr|G4VLW2|G4VLW2_SCHMA-sp|P53470|ACT1_SCHMA,tr|G4VLW2|G4VLW2_SCHMA,sp|P53471|ACT2_SCHMA	sp|P53470|ACT1_SCHMA,tr|G4VLW2|G4VLW2_SCHMA,tr|G4VLN5|G4VLN5_SCHMA,tr|G4VLN1|G4VLN1_SCHMA,sp|P53471|ACT2_SCHMA-sp|P53470|ACT1_SCHMA,tr|G4VLW2|G4VLW2_SCHMA,tr|G4VLN5|G4VLN5_SCHMA,sp|P53471|ACT2_SCHMA-sp|P53470|ACT1_SCHMA,tr|G4VLW2|G4VLW2_SCHMA-sp|P53470|ACT1_SCHMA,tr|G4VLW2|G4VLW2_SCHMA,sp|P53471|ACT2_SCHMA-sp|P53470|ACT1_SCHMA,tr|G4VLW2|G4VLW2_SCHMA,tr|G4VLN1|G4VLN1_SCHMA,sp|P53471|ACT2_SCHMA	sp|P53471|ACT2_SCHMA,tr|G4VLN5|G4VLN5_SCHMA,sp|P53470|ACT1_SCHMA,tr|G4VLW2|G4VLW2_SCHMA,tr|G4VLN1|G4VLN1_SCHMA-sp|P53471|ACT2_SCHMA,tr|G4VLN5|G4VLN5_SCHMA,sp|P53470|ACT1_SCHMA,tr|G4VLW2|G4VLW2_SCHMA-sp|P53470|ACT1_SCHMA,tr|G4VLW2|G4VLW2_SCHMA-sp|P53471|ACT2_SCHMA,sp|P53470|ACT1_SCHMA,tr|G4VLW2|G4VLW2_SCHMA-sp|P53471|ACT2_SCHMA,sp|P53470|ACT1_SCHMA,tr|G4VLW2|G4VLW2_SCHMA,tr|G4VLN1|G4VLN1_SCHMA	sp|P53470|ACT1_SCHMA,tr|G4VLW2|G4VLW2_SCHMA,sp|P53471|ACT2_SCHMA,tr|G4VLN1|G4VLN1_SCHMA,tr|G4VLN5|G4VLN5_SCHMA-sp|P53470|ACT1_SCHMA,tr|G4VLW2|G4VLW2_SCHMA,sp|P53471|ACT2_SCHMA,tr|G4VLN5|G4VLN5_SCHMA-sp|P53470|ACT1_SCHMA,tr|G4VLW2|G4VLW2_SCHMA-sp|P53470|ACT1_SCHMA,tr|G4VLW2|G4VLW2_SCHMA,sp|P53471|ACT2_SCHMA	sp|P53471|ACT2_SCHMA,tr|G4VLN5|G4VLN5_SCHMA,sp|P53470|ACT1_SCHMA,tr|G4VLW2|G4VLW2_SCHMA,tr|G4VLN1|G4VLN1_SCHMA-sp|P53471|ACT2_SCHMA,tr|G4VLN5|G4VLN5_SCHMA,sp|P53470|ACT1_SCHMA,tr|G4VLW2|G4VLW2_SCHMA-sp|P53470|ACT1_SCHMA,tr|G4VLW2|G4VLW2_SCHMA-sp|P53471|ACT2_SCHMA,sp|P53470|ACT1_SCHMA,tr|G4VLW2|G4VLW2_SCHMA-sp|P53471|ACT2_SCHMA,sp|P53470|ACT1_SCHMA,tr|G4VLW2|G4VLW2_SCHMA,tr|G4VLN1|G4VLN1_SCHMA	tr|G4VLN5|G4VLN5_SCHMA,tr|G4VSW6|G4VSW6_SCHMA,tr|G4VLN1|G4VLN1_SCHMA,sp|P53471|ACT2_SCHMA,sp|P53470|ACT1_SCHMA,tr|G4VLW2|G4VLW2_SCHMA-tr|G4VLN5|G4VLN5_SCHMA,tr|G4VSW6|G4VSW6_SCHMA,sp|P53471|ACT2_SCHMA,sp|P53470|ACT1_SCHMA,tr|G4VLW2|G4VLW2_SCHMA-sp|P53470|ACT1_SCHMA,tr|G4VLW2|G4VLW2_SCHMA-sp|P53471|ACT2_SCHMA,sp|P53470|ACT1_SCHMA,tr|G4VLW2|G4VLW2_SCHMA-tr|G4VSW6|G4VSW6_SCHMA,sp|P53471|ACT2_SCHMA,s…	44	92	45	73	108	77	81
Putative actin-depolymerizing factor OS=Schistosoma mansoni (Blood fluke) GN=Smp_086590 PE=4 SV=1	tr|G4VGX1|G4VGX1_SCHMA	16410.1	2								0.186								HFLEAHDLEDISEER-YVVYDYEYPNK								0								0								2
Putative acyl-CoA-binding protein (Acbp) (Diazepam binding inhibitor) (Dbi) (Endozepine) OS=Schistosoma mansoni (Blood fluke) GN=Smp_149150 PE=4 SV=1	tr|G4VH95|G4VH95_SCHMA	38153	1								0.0525								QATVGDNNTSSPGILDLK								0								0								1
Putative adamts (A disintegrin and metalloprotease) OS=Schistosoma mansoni (Blood fluke) GN=Smp_145890 PE=4 SV=1	tr|G4VEJ9|G4VEJ9_SCHMA	69275.2	5		1				1	3	0.0962		0.0196				0.0196	0.0538	cPAWFVENR-ELPMAAcYMTGK-GSISGNLVcMIGER-TPAAGFHDWVQR-VGQQAFVIPFTR		VGQQAFVIPFTR				VGQQAFVIPFTR	TPAAGFHDWVQR-VGQQAFVIPFTR-YVQMISSTK	0		0				0	0	0		0				0	0	5		1				1
Putative adenine phosphoribosyltransferase OS=Schistosoma mansoni (Blood fluke) GN=Smp_054360 PE=3 SV=1	tr|G4VQJ4|G4VQJ4_SCHMA	20602.9	2	1	1	1	1				0.134	0.0753	0.0753	0.0753	0.0591				KIDVVVGLESR-YTLEYGTDTVDMPK	YTLEYGTDTVDMPK	YTLEYGTDTVDMPK	YTLEYGTDTVDMPK	GFLLGPALALR				0	0	0	0	1				0	0	0	0	tr|G4VQJ3|G4VQJ3_SCHMA				2	1	1	1	1
Putative adenine phosphoribosyltransferase OS=Schistosoma mansoni (Blood fluke) GN=Smp_054410 PE=3 SV=1	tr|G4VQJ3|G4VQJ3_SCHMA	21652.4	1	2			1				0.138	0.128			0.0561				DVLKPDDNVVLFDDVLATGGSLEAGVK	SAVGIIPDFPK-YELEYGSSIVEIQK			GFLLGPALALR				0	0			1				0	0			tr|G4VQJ4|G4VQJ4_SCHMA				1	2			1
Putative adenosine deaminase OS=Schistosoma mansoni (Blood fluke) GN=Smp_035700 PE=4 SV=1	tr|G4V7Q9|G4V7Q9_SCHMA	39271.5		3		1	1					0.135		0.0374	0.0374					FNFSINTDDPTLTER-NYQPHGVVAIDIAGDDSVLK-VLFQNLEELKGK		VPEEIVQTFENAK	VPEEIVQTFENAK					0		0	0					0		0	0					3		1	1
Putative adenylate kinase OS=Schistosoma mansoni (Blood fluke) GN=Smp_071390 PE=1 SV=1	tr|G4V9S0|G4V9S0_SCHMA	22303.2	3	1	3	3	2	1			0.168	0.0711	0.142	0.142	0.142	0.0711			AKVIFVLGGPGSGK-GELVPLEVVLALLK-GELVPLEVVLALLKEAMIK	GELVPLEVVLALLK	AKVIFVLGGPGSGK-GELVPLEVVLALLK-VIFVLGGPGSGK	AKVIFVLGGPGSGK-GELVPLEVVLALLK-VIFVLGGPGSGK	AKVIFVLGGPGSGK-GELVPLEVVLALLK	GELVPLEVVLALLK			0	0	0	0	0	0			0	0	0	0	0	0			3	1	5	4	2	1
Putative adenylate kinase 1 OS=Schistosoma mansoni (Blood fluke) GN=Smp_061940.1 PE=3 SV=1	tr|G4VNE5|G4VNE5_SCHMA	27233.9	3	6	5	2	3			1	0.213	0.377	0.289	0.134	0.163			0.0586	AIIASGSELGQK-INANKDVNQVFSDIQELVR-ITESGGLVSDDIVcDLIAQK	AIIASGSELGQK-DVNQVFSDIQELVR-ITESGGLVSDDIVcDLIAQK-LYEYDKNVAPILHFYESQNK-VPMVDDITGDR-YNIcHLSTGDILR	AIIASGSELGQK-DVNQVFSDIQELVR-ITESGGLVSDDIVcDLIAQK-NGLLFDGFPR-YNIcHLSTGDILR	INANKDVNQVFSDIQELVR-YNIcHLSTGDILR	AIIASGSELGQK-DVNQVFSDIQELVR-IDLVLIGPPGSGK			DVNQVFSDIQELVR	0	0	0	0	0			0	0	0	0	0	0			0	3	6	5	2	3
Putative adenylsulfate kinase OS=Schistosoma mansoni (Blood fluke) GN=Smp_154270 PE=3 SV=1	tr|G4VMD4|G4VMD4_SCHMA	69189.9	4	2		1					0.0832	0.0457		0.0196					AGLVPNYDEVNPFGGPMPK-ELYVTDPVEVQK-SSDFLFISGTK-TTLAFALER	AGLVPNYDEVNPFGGPMPK-TTLAFALER		VLSMAPGLSNLK					0	0		0					0	0		0					4	2		1
Putative adhesion regulating molecule 1 (110 kD cell membrane glycoprotein) OS=Schistosoma mansoni (Blood fluke) GN=Smp_080040 PE=4 SV=1	tr|G4VTB0|G4VTB0_SCHMA	24845.5	1	1							0.0493	0.0493							TTLESFSDAFR	TTLESFSDAFR							0	0							0	0							1	1
Putative adp,ATP carrier protein OS=Schistosoma mansoni (Blood fluke) GN=Smp_079220 PE=3 SV=1	tr|G4VP51|G4VP51_SCHMA	29935.6	9	7	6		4	1	2	1	0.373	0.359	0.312		0.225	0.0362	0.0797	0.0435	GFVIScVGIIVYR-GLSFAENFLLSGAAAVIAK-GVAGAGVLAGFDK-GVAGAGVLAGFDKFK-LDKPYTGVIDcTLR-LLVQNQDEMIK-SAFQQNKDDPYLVAFYK-YFPTQALNFAFK-YFPTQALNFAFKDK	GFVIScVGIIVYR-GLSFAENFLLSGAAAVIAK-GVAGAGVLAGFDK-LDKPYTGVIDcTLR-LLVQNQDEMIK-SAFQQNKDDPYLVAFYK-YFPTQALNFAFK	GLSFAENFLLSGAAAVIAK-GVAGAGVLAGFDK-LDKPYTGVIDcTLR-LLVQNQDEmIK-SAFQQNKDDPYLVAFYK-YFPTQALNFAFK		GLSFAENFLLSGAAAVIAK-LDKPYTGVIDcTLR-SAFQQNKDDPYLVAFYK-YFPTQALNFAFK	DDPYLVAFYK	DDPYLVAFYK-YFPTQALNFAFK	YFPTQALNFAFK	0	0	0		0	0	0	0	0	0	0		0	0	0	0	20	13	7		8	1	2
Putative adp-ribosylation factor, arf OS=Schistosoma mansoni (Blood fluke) GN=Smp_088650 PE=3 SV=1	tr|G4VDJ6|G4VDJ6_SCHMA	20748.7	7	2	4	5	2	2	1		0.525	0.138	0.287	0.348	0.144	0.144	0.0608		HYFQNTQGLIFVVDSNDRDR-ILMIGLDAAGK-ISESAEELNK-LKLGEVVTTIPTIGFNVETVEYK-NINFTVWDVGGQDK-NINFTVWDVGGQDKIR-QDLPNAMSTAEVAEK	ISESAEELNK-QDLPNAMSTAEVAEK	ILMIGLDAAGK-ISESAEELNK-NINFTVWDVGGQDKIR-QDLPNAMSTAEVAEK	ILMIGLDAAGK-LGEVVTTIPTIGFNVETVEYK-NINFTVWDVGGQDK-NINFTVWDVGGQDKIR-QDLPNAMSTAEVAEK	ILMIGLDAAGK-QDLPNAMSTAEVAEK	ILMIGLDAAGK-QDLPNAMSTAEVAEK	ILMIGLDAAGK		1	0	1	1	1	1	1		tr|G4LYF8|G4LYF8_SCHMA	0	tr|G4LYF8|G4LYF8_SCHMA	tr|G4LYF8|G4LYF8_SCHMA	tr|G4LYF8|G4LYF8_SCHMA	tr|G4LYF8|G4LYF8_SCHMA	tr|G4LYF8|G4LYF8_SCHMA		10	2	6	6	3	3	2
Putative alanine aminotransferase OS=Schistosoma mansoni (Blood fluke) GN=Smp_007760 PE=4 SV=1	tr|G4VPX8|G4VPX8_SCHMA	53887.7	2	5							0.0728	0.16							DLLAAcSGSSVGSYSHSLGLEVVR-LELASLMScSK	AIVIINPGNPTGQVLPQK-GIcVVPGSGFGQQEGTYHFR-LELASLMScSK-QVTALATFPHLLEDK-VLTLDSINPNMIK							0	0							0	0							2	5
Putative alanyl-tRNA synthetase OS=Schistosoma mansoni (Blood fluke) GN=Smp_038240 PE=3 SV=1	tr|G4VNT2|G4VNT2_SCHMA	109692		1	1							0.0184	0.0184							IDTLDEVIHLADIFANTK	IDTLDEVIHLADIFANTK							0	0							0	0							1	1
Putative aldehyde dehydrogenase OS=Schistosoma mansoni (Blood fluke) GN=Smp_022960 PE=3 SV=1	tr|G4VN20|G4VN20_SCHMA	57334.6	2	5	1	1	1		1	1	0.0578	0.141	0.0385	0.025	0.025		0.025	0.025	ANHTQYGLAAGIFTNNLEK-IAFTGSTAVGR	ANHTQYGLAAGIFTNNLEK-IAFTGSTAVGR-IFVEESIYDKFVEYSSEEAK-KAFEFGSEWR-SPLIIFSDGDFDR	IFVEESIYDKFVEYSSEEAK	SPLIIFSDGDFDR	SPLIIFSDGDFDR		SPLIIFSDGDFDR	SPLIIFSDGDFDR	0	0	0	0	0		0	0	0	0	0	0	0		0	0	2	5	1	1	1		1
Putative aldehyde dehydrogenase OS=Schistosoma mansoni (Blood fluke) GN=Smp_065060 PE=3 SV=1	tr|G4VCQ7|G4VCQ7_SCHMA	56330.3	1	2		1					0.0197	0.065		0.0433					SAIEScLIAR	FNVQFASEALR-IGSPLDSDTFTSAVIDHTAFNK		IGSPLDSDTFTSAVIDHTAFNK					0	0		0					0	0		0					1	2		1
Putative aldehyde dehydrogenase OS=Schistosoma mansoni (Blood fluke) GN=Smp_172730 PE=3 SV=1	tr|G4VQD9|G4VQD9_SCHMA	42107.7	1	2							0.037	0.0714							FDLIFYTGGTTIGR	FDLIFYTGGTTIGR-YYPYTESGLSWLR							0	0							0	0							1	2
Putative alkaline phosphatase OS=Schistosoma mansoni (Blood fluke) GN=Smp_145290 PE=3 SV=1	tr|G4VIT0|G4VIT0_SCHMA	38816.2	1								0.0284								GFLLLVEGGR								1								tr|D7R925|D7R925_SCHMA								1
Putative alpha adaptin carboxyl-terminal domain OS=Schistosoma mansoni (Blood fluke) GN=Smp_074020 PE=4 SV=1	tr|G4VGJ9|G4VGJ9_SCHMA	106715	2	1	1	1			1		0.0242	0.0148	0.019	0.0148			0.0148		ATEYLALSR-LLQNYPQPEDTTVR	INPPLFSLETSFLR	VGGYILGEFGNLIAGDPR	INPPLFSLETSFLR			INPPLFSLETSFLR		0	0	0	0			0		0	0	0	0			0		2	1	1	1			1
Putative alpha tubulin OS=Schistosoma mansoni (Blood fluke) GN=Smp_090120.2 PE=3 SV=1	tr|G4VHT1|G4VHT1_SCHMA	48411.8	14	16	12	10	12	8	12	9	0.484	0.537	0.456	0.374	0.447	0.287	0.413	0.319	AFVHWYVGEGmEEGEFSEAR-AVcMLSNTTAIAEAWAR-AVFVDLEPTVVDEVR-AYHEQLSVAEITNAcFEPANQMVK-DVNAAIATIK-EIVDLVLDR-FDGALNVDLTEFQTNLVPYPR-IHFPLATYAPVISAEK-LDHKFDLMYAK-LIGQIVSSITASLR-QLFHPEQLITGK-QLFHPEQLITGKEDAANNYAR-TIGGGDDSFNTFFSETGAGK-TIQFVDWcPTGFK	AFVHWYVGEGmEEGEFSEAR-AVcmLSNTTAIAEAWAR-AVFVDLEPTVVDEVR-AYHEQLSVAEITNAcFEPANQMVK-DVNAAIATIK-EIVDLVLDR-FDGALNVDLTEFQTNLVPYPR-IHFPLATYAPVISAEK-LDHKFDLMYAK-LIGQIVSSITASLR-NLDIERPTYTNLNR-QLFHPEQLITGK-QLFHPEQLITGKEDAANNYAR-TIGGGDDSFNTFFSETGAGK-TIQFVDWcPTGFK-YmAccMLYR	AFVHWYVGEGMEEGEFSEAR-AVcMLSNTTAIAEAWAR-AVFVDLEPTVVDEVR-AYHEQLSVAEITNAcFEPANQMVK-EDAANNYAR-FDGALNVDLTEFQTNLVPYPR-IHFPLATYAPVISAEK-LIGQIVSSITASLR-QLFHPEQLITGK-TIGGGDDSFNTFFSETGAGK-TIQFVDWcPTGFK-VGINYQPPTVVPGGDLAK	AVcMLSNTTAIAEAWAR-AVFVDLEPTVVDEVR-AYHEQLSVAEITNAcFEPANQMVK-FDGALNVDLTEFQTNLVPYPR-LIGQIVSSITASLR-QLFHPEQLITGK-QLFHPEQLITGKEDAANNYAR-TIGGGDDSFNTFFSETGAGK-TIQFVDWcPTGFK-VGINYQPPTVVPGGDLAK	AFVHWYVGEGMEEGEFSEAR-AVcMLSNTTAIAEAWAR-AVFVDLEPTVVDEVR-AYHEQLSVAEITNAcFEPANQMVK-FDGALNVDLTEFQTNLVPYPR-IHFPLATYAPVISAEK-LIGQIVSSITASLR-NLDIERPTYTNLNR-QLFHPEQLITGK-QLFHPEQLITGKEDAANNYAR-TIGGGDDSFNTFFSETGAGK-TIQFVDWcPTGFK	AVcMLSNTTAIAEAWAR-AVFVDLEPTVVDEVR-EDAANNYAR-FDGALNVDLTEFQTNLVPYPR-IHFPLATYAPVISAEK-LIGQIVSSITASLR-TIGGGDDSFNTFFSETGAGK-TIQFVDWcPTGFK	AVcMLSNTTAIAEAWAR-AVFVDLEPTVVDEVR-AYHEQLSVAEITNAcFEPANQMVK-DVNAAIATIK-EIVDLVLDR-FDGALNVDLTEFQTNLVPYPR-IHFPLATYAPVISAEK-LIGQIVSSITASLR-QLFHPEQLITGK-QLFHPEQLITGKEDAANNYAR-TIGGGDDSFNTFFSETGAGK-TIQFVDWcPTGFK	AVcMLSNTTAIAEAWAR-AVFVDLEPTVVDEVR-EDAANNYAR-FDGALNVDLTEFQTNLVPYPR-LIGQIVSSITASLR-QLFHPEQLITGK-TIGGGDDSFNTFFSETGAGK-TIQFVDWcPTGFK-VGINYQPPTVVPGGDLAK	14	16	12	10	12	8	12	9	tr|G4V865|G4V865_SCHMA,tr|G4VKY4|G4VKY4_SCHMA,tr|C4Q4S5|C4Q4S5_SCHMA-tr|G4V865|G4V865_SCHMA,tr|G4VKY4|G4VKY4_SCHMA,tr|Q26444|Q26444_SCHMA-tr|G4V865|G4V865_SCHMA,tr|G4VKY4|G4VKY4_SCHMA-tr|G4V865|G4V865_SCHMA	tr|G4V865|G4V865_SCHMA,tr|G4VKY4|G4VKY4_SCHMA,tr|C4Q4S5|C4Q4S5_SCHMA-tr|G4V865|G4V865_SCHMA,tr|Q26444|Q26444_SCHMA,tr|G4VKY4|G4VKY4_SCHMA-tr|G4V865|G4V865_SCHMA,tr|G4VKY4|G4VKY4_SCHMA-tr|G4V865|G4V865_SCHMA	tr|C4Q4S5|C4Q4S5_SCHMA,tr|G4VKY4|G4VKY4_SCHMA,tr|G4V865|G4V865_SCHMA-tr|G4VKY4|G4VKY4_SCHMA,tr|Q26444|Q26444_SCHMA,tr|G4V865|G4V865_SCHMA-tr|G4VKY4|G4VKY4_SCHMA,tr|G4V865|G4V865_SCHMA-tr|G4V865|G4V865_SCHMA-tr|C4Q4S5|C4Q4S5_SCHMA,tr|G4VKY4|G4VKY4_SCHMA,tr|Q26444|Q26444_SCHMA,tr|G4V865|G4V865_SCHMA	tr|G4VKY4|G4VKY4_SCHMA,tr|G4V865|G4V865_SCHMA,tr|Q26444|Q26444_SCHMA-tr|G4VKY4|G4VKY4_SCHMA,tr|G4V865|G4V865_SCHMA-tr|G4V865|G4V865_SCHMA-tr|G4VKY4|G4VKY4_SCHMA,tr|G4V865|G4V865_SCHMA,tr|C4Q4S5|C4Q4S5_SCHMA	tr|G4V865|G4V865_SCHMA,tr|C4Q4S5|C4Q4S5_SCHMA,tr|G4VKY4|G4VKY4_SCHMA-tr|G4V865|G4V865_SCHMA,tr|Q26444|Q26444_SCHMA,tr|G4VKY4|G4VKY4_SCHMA-tr|G4V865|G4V865_SCHMA,tr|G4VKY4|G4VKY4_SCHMA-tr|G4V865|G4V865_SCHMA	tr|G4VKY4|G4VKY4_SCHMA,tr|G4V865|G4V865_SCHMA,tr|Q26444|Q26444_SCHMA-tr|G4VKY4|G4VKY4_SCHMA,tr|G4V865|G4V865_SCHMA-tr|C4Q4S5|C4Q4S5_SCHMA,tr|G4VKY4|G4VKY4_SCHMA,tr|G4V865|G4V865_SCHMA,tr|Q26444|Q26444_SCHMA-tr|G4V865|G4V865_SCHMA-tr|C4Q4S5|C4Q4S5_SCHMA,tr|G4VKY4|G4VKY4_SCHMA,tr|G4V865|G4V865_SCHMA	tr|G4VKY4|G4VKY4_SCHMA,tr|G4V865|G4V865_SCHMA,tr|Q26444|Q26444_SCHMA-tr|G4VKY4|G4VKY4_SCHMA,tr|G4V865|G4V865_SCHMA-tr|G4V865|G4V865_SCHMA-tr|G4VKY4|G4VKY4_SCHMA,tr|C4Q4S5|C4Q4S5_SCHMA,tr|G4V865|G4V865_SCHMA	tr|G4V865|G4V865_SCHMA,tr|Q26444|Q26444_SCHMA,tr|G4VKY4|G4VKY4_SCHMA-tr|G4V865|G4V865_SCHMA,tr|G4VKY4|G4VKY4_SCHMA-tr|G4V865|G4V865_SCHMA,tr|C4Q4S5|C4Q4S5_SCHMA,tr|Q26444|Q26444_SCHMA,tr|G4VKY4|G4VKY4_SCHMA-tr|G4V865|G4V865_SCHMA,tr|C4Q4S5|C4Q4S5_SCHMA,tr|G4VKY4|G4VKY4_SCHMA-tr|G4V865|G4V865_SCHMA	41	50	24	16	49	12	13
Putative alpha-1,3-mannosyl-glycoprotein beta-1,2-n-acetylglucosaminyltransferase OS=Schistosoma mansoni (Blood fluke) GN=Smp_026930 PE=4 SV=1	tr|G4VFZ1|G4VFZ1_SCHMA	48873.2		2			1					0.06			0.0288					TPLTNPVQSSTSK-VNFHQLDLSYLR			VNFHQLDLSYLR					0			0					0			0					2			1
Putative alpha-actinin OS=Schistosoma mansoni (Blood fluke) GN=Smp_007270.1 PE=4 SV=1	tr|G4VB06|G4VB06_SCHMA	20228.7			1	1	1						0.0833	0.0833	0.0833						LGNVSPLLDIEDLMR	LGNVSPLLDIEDLMR	LGNVSPLLDIEDLMR						0	0	0						0	0	0						1	1	2
Putative alpha-actinin OS=Schistosoma mansoni (Blood fluke) GN=Smp_014780.1 PE=4 SV=1	tr|G4VBW5|G4VBW5_SCHMA	91419.5	14	3	3	3	3	2	1	1	0.235	0.0585	0.0547	0.0534	0.0522	0.0293	0.014	0.0178	AEAFNSSIETHR-ALTALEEIDQLHLDFAK-DGLAFcAIIHR-DNVDEATEEQLIQSFK-DPQTSVSAVEGLQQK-FAIQDIQIEDSSAK-GDSGALDYER-GLTAEQMNDLR-GSVcAETDFSR-LITAHQAFENTLDEAENESR-NLNLAFEIAEK-TLGGDKGYITAQDIK-VEEIASEYK-VSMESHSSLEDQR	ALTALEEIDQLHLDFAK-DPQTSVSAVEGLQQK-FAIQDIQIEDSSAK	AEAFNSSIETHR-ALTALEEIDQLHLDFAK-FAIQDIQIEDSSAK	AEAFNSSIETHR-DNVDEATEEQLIQSFK-FAIQDIQIEDSSAK	AEAFNSSIETHR-DPQTSVSAVEGLQQK-FAIQDIQIEDSSAK	AEAFNSSIETHR-GLTAEQMNDLR	GLTAEQMNDLR	FAIQDIQIEDSSAK	14	3	3	3	3	2	1	1	tr|G4VBW4|G4VBW4_SCHMA-tr|G4VBW4|G4VBW4_SCHMA,tr|G4V935|G4V935_SCHMA	tr|G4VBW4|G4VBW4_SCHMA	tr|G4VBW4|G4VBW4_SCHMA	tr|G4VBW4|G4VBW4_SCHMA	tr|G4VBW4|G4VBW4_SCHMA	tr|G4VBW4|G4VBW4_SCHMA	tr|G4VBW4|G4VBW4_SCHMA	tr|G4VBW4|G4VBW4_SCHMA	18	4	4	3	4	2	1
[truncated: 858 more rows]
[truncated: 1 more columns]

## Sheet: IP1screen
				Total number of peptide		Percentage sequence coverage		Peptide sequence		Number of shared peptide		Other Proteins		Total number of spectra
[truncated: 62 more rows]

## Sheet: IP2screen
				Total number of peptide		Percentage sequence coverage		Peptide sequence		Number of shared peptide		Other Proteins		Total number of spectra
[truncated: 70 more rows]

## Sheet: IP3screen
				Total number of peptide		Percentage sequence coverage		Peptide sequence		Number of shared peptide		Other Proteins		Total number of spectra
[truncated: 53 more rows]

[truncated: 1 more sheets: 160 selected proteins]
